# Supplementary material for: From Beam Damage to Massive Reaction Amplification under the Electron Microscope: An Ionization-Induced Chain Reaction in Crystals of a Dewar Benzene
Source: ACS Cent Sci. 2024 Dec 6;10(12):2346–52. doi: 10.1021/acscentsci.4c01429 (PMC11672530; doi:10.1021/acscentsci.4c01429)
Supplement: Supplementary file 2 — oc4c01429_si_002.zip [file oc4c01429_si_002.zip]

Archive with 2 entries (2 files):
- dewar_benzene_1.cif
- oc4c01429_si_002.cif
