# Supplementary material for: From Beam Damage to Massive Reaction Amplification under the Electron Microscope: An Ionization-Induced Chain Reaction in Crystals of a Dewar Benzene
Source: ACS Cent Sci. 2024 Dec 6;10(12):2346–52. doi: 10.1021/acscentsci.4c01429 (PMC11672530; doi:10.1021/acscentsci.4c01429)
Supplement: Supplementary file 2 — oc4c01429_si_002.zip [file oc4c01429_si_002.zip › dewar_benzene_1.cif]

 
data_gg1813s 
  
_audit_creation_method            SHELXL-2014/6 
_chemical_name_systematic         ? 
_chemical_name_common             ? 
_chemical_melting_point           ? 
_chemical_formula_moiety          'C32 H42 O4' 
_chemical_formula_sum 
 'C32 H42 O4' 
_chemical_formula_weight          490.65 
  
loop_ 
 _atom_type_symbol 
 _atom_type_description 
 _atom_type_scat_dispersion_real 
 _atom_type_scat_dispersion_imag 
 _atom_type_scat_source 
 'C'  'C'   0.0033   0.0016 
 'International Tables Vol C Tables 4.2.6.8 and 6.1.1.4' 
 'H'  'H'   0.0000   0.0000 
 'International Tables Vol C Tables 4.2.6.8 and 6.1.1.4' 
 'O'  'O'   0.0106   0.0060 
 'International Tables Vol C Tables 4.2.6.8 and 6.1.1.4' 
  
_space_group_crystal_system       orthorhombic 
_space_group_IT_number            29 
_space_group_name_H-M_alt         'P c a 21' 
_space_group_name_Hall            'P 2c -2ac' 
  
_shelx_space_group_comment 
; 
The symmetry employed for this shelxl refinement is uniquely defined 
by the following loop, which should always be used as a source of 
symmetry information in preference to the above space-group names. 
They are only intended as comments. 
; 
  
loop_ 
 _space_group_symop_operation_xyz 
 'x, y, z' 
 '-x, -y, z+1/2' 
 'x+1/2, -y, z' 
 '-x+1/2, y, z+1/2' 
  
_cell_length_a                    12.662(4) 
_cell_length_b                    12.644(4) 
_cell_length_c                    33.789(10) 
_cell_angle_alpha                 90 
_cell_angle_beta                  90 
_cell_angle_gamma                 90 
_cell_volume                      5410(3) 
_cell_formula_units_Z             8 
_cell_measurement_temperature     100(2) 
_cell_measurement_reflns_used     9906 
_cell_measurement_theta_min       2.35 
_cell_measurement_theta_max       29.99 
  
_exptl_crystal_description        block 
_exptl_crystal_colour             colorless 
_exptl_crystal_density_meas       ? 
_exptl_crystal_density_method     ? 
_exptl_crystal_density_diffrn     1.205 
_exptl_crystal_F_000              2128 
_exptl_transmission_factor_min    ? 
_exptl_transmission_factor_max    ? 
_exptl_crystal_size_max           0.300 
_exptl_crystal_size_mid           0.200 
_exptl_crystal_size_min           0.150 
_exptl_absorpt_coefficient_mu     0.078 
_shelx_estimated_absorpt_T_min    0.977 
_shelx_estimated_absorpt_T_max    0.988 
_exptl_absorpt_correction_type    multi-scan 
_exptl_absorpt_correction_T_min   0.65 
_exptl_absorpt_correction_T_max   0.74 
_exptl_absorpt_process_details    'SADABS V2014/2 (Bruker AXS Inc.)' 
_exptl_absorpt_special_details    ? 
_diffrn_ambient_temperature       100(2) 
_diffrn_radiation_wavelength      0.71073 
_diffrn_radiation_type            MoK\a 
_diffrn_source                    'Sealed Mo X-Ray Tube' 
_diffrn_measurement_device_type   'Bruker APEX-II CCD' 
_diffrn_measurement_method        '\f and \w scans' 
_diffrn_detector_area_resol_mean  8.3333 
_diffrn_reflns_number             85940 
_diffrn_reflns_av_unetI/netI      0.0649 
_diffrn_reflns_av_R_equivalents   0.0905 
_diffrn_reflns_limit_h_min        -17 
_diffrn_reflns_limit_h_max        18 
_diffrn_reflns_limit_k_min        -17 
_diffrn_reflns_limit_k_max        17 
_diffrn_reflns_limit_l_min        -48 
_diffrn_reflns_limit_l_max        48 
_diffrn_reflns_theta_min          1.611 
_diffrn_reflns_theta_max          30.710 
_diffrn_reflns_theta_full         25.242 
_diffrn_measured_fraction_theta_max   0.979 
_diffrn_measured_fraction_theta_full  1.000 
_diffrn_reflns_Laue_measured_fraction_max    0.979 
_diffrn_reflns_Laue_measured_fraction_full   1.000 
_diffrn_reflns_point_group_measured_fraction_max   0.957 
_diffrn_reflns_point_group_measured_fraction_full  0.999 
_reflns_number_total              16099 
_reflns_number_gt                 12209 
_reflns_threshold_expression      'I > 2\s(I)' 
_reflns_Friedel_coverage          0.925 
_reflns_Friedel_fraction_max      0.935 
_reflns_Friedel_fraction_full     0.998 
  
_reflns_special_details 
; 
 Reflections were merged by SHELXL according to the crystal 
 class for the calculation of statistics and refinement. 
  
 _reflns_Friedel_fraction is defined as the number of unique 
 Friedel pairs measured divided by the number that would be 
 possible theoretically, ignoring centric projections and 
 systematic absences. 
; 
  
_computing_data_collection        'Bruker APEX2' 
_computing_cell_refinement        'Bruker SAINT' 
_computing_data_reduction         'Bruker SAINT' 
_computing_structure_solution     'SHELXS-97 (Sheldrick 2008)' 
_computing_structure_refinement 'SHELXL-2014/6 (Sheldrick, 2014)' 
_computing_molecular_graphics     'Bruker SHELXTL' 
_computing_publication_material   'Bruker SHELXTL' 
_refine_special_details           ? 
_refine_ls_structure_factor_coef  Fsqd 
_refine_ls_matrix_type            full 
_refine_ls_weighting_scheme       calc 
_refine_ls_weighting_details 
'w=1/[\s^2^(Fo^2^)+(0.0871P)^2^+0.9619P] where P=(Fo^2^+2Fc^2^)/3' 
_atom_sites_solution_primary      ? 
_atom_sites_solution_secondary    ? 
_atom_sites_solution_hydrogens    geom 
_refine_ls_hydrogen_treatment     constr 
_refine_ls_extinction_method      none 
_refine_ls_extinction_coef        . 
_refine_ls_abs_structure_details 
; 
 Flack x determined using 4837 quotients [(I+)-(I-)]/[(I+)+(I-)] 
 (Parsons, Flack and Wagner, Acta Cryst. B69 (2013) 249-259). 
; 
_refine_ls_abs_structure_Flack    0.1(5) 
_chemical_absolute_configuration  unk 
_refine_ls_number_reflns          16099 
_refine_ls_number_parameters      941 
_refine_ls_number_restraints      1037 
_refine_ls_R_factor_all           0.0894 
_refine_ls_R_factor_gt            0.0626 
_refine_ls_wR_factor_ref          0.1664 
_refine_ls_wR_factor_gt           0.1537 
_refine_ls_goodness_of_fit_ref    1.039 
_refine_ls_restrained_S_all       1.020 
_refine_ls_shift/su_max           0.000 
_refine_ls_shift/su_mean          0.000 
  
loop_ 
 _atom_site_label 
 _atom_site_type_symbol 
 _atom_site_fract_x 
 _atom_site_fract_y 
 _atom_site_fract_z 
 _atom_site_U_iso_or_equiv 
 _atom_site_adp_type 
 _atom_site_occupancy 
 _atom_site_site_symmetry_order 
 _atom_site_calc_flag 
 _atom_site_refinement_flags_posn 
 _atom_site_refinement_flags_adp 
 _atom_site_refinement_flags_occupancy 
 _atom_site_disorder_assembly 
 _atom_site_disorder_group 
C1 C 0.7080(3) -0.0921(2) 0.56061(9) 0.0261(6) Uani 1 1 d . U . . . 
C2 C 0.6389(3) -0.0016(3) 0.54539(11) 0.0351(8) Uani 1 1 d . U . . . 
H2A H 0.6835 0.0603 0.5389 0.042 Uiso 1 1 calc R U . . . 
H2B H 0.5878 0.0197 0.5661 0.042 Uiso 1 1 calc R U . . . 
C3 C 0.5797(3) -0.0385(3) 0.50840(12) 0.0355(8) Uani 1 1 d . U . . . 
H3 H 0.5349 0.0206 0.4981 0.043 Uiso 1 1 calc R U . . . 
C4 C 0.5093(3) -0.1338(3) 0.51855(15) 0.0452(9) Uani 1 1 d . U . . . 
H4A H 0.4716 -0.1581 0.4946 0.054 Uiso 1 1 calc R U . . . 
H4B H 0.4562 -0.1132 0.5386 0.054 Uiso 1 1 calc R U . . . 
C5 C 0.5797(3) -0.2242(3) 0.53490(12) 0.0359(8) Uani 1 1 d . U . . . 
H5 H 0.5346 -0.2867 0.5416 0.043 Uiso 1 1 calc R U . . . 
C6 C 0.6597(3) -0.2551(3) 0.50366(11) 0.0342(8) Uani 1 1 d . U . . . 
H6A H 0.6225 -0.2810 0.4798 0.041 Uiso 1 1 calc R U . . . 
H6B H 0.7047 -0.3131 0.5138 0.041 Uiso 1 1 calc R U . . . 
C7 C 0.7288(3) -0.1606(2) 0.49271(10) 0.0300(7) Uani 1 1 d . U . . . 
H7 H 0.7807 -0.1818 0.4719 0.036 Uiso 1 1 calc R U . . . 
C8 C 0.7877(3) -0.1229(2) 0.52955(10) 0.0283(7) Uani 1 1 d . U . . . 
H8A H 0.8337 -0.1801 0.5397 0.034 Uiso 1 1 calc R U . . . 
H8B H 0.8327 -0.0613 0.5229 0.034 Uiso 1 1 calc R U . . . 
C9 C 0.6385(3) -0.1865(3) 0.57228(11) 0.0333(7) Uani 1 1 d . U . . . 
H9A H 0.5872 -0.1650 0.5929 0.040 Uiso 1 1 calc R U . . . 
H9B H 0.6828 -0.2444 0.5830 0.040 Uiso 1 1 calc R U . . . 
C10 C 0.6586(3) -0.0711(3) 0.47709(11) 0.0343(8) Uani 1 1 d . U . . . 
H10A H 0.7029 -0.0097 0.4697 0.041 Uiso 1 1 calc R U . . . 
H10B H 0.6206 -0.0952 0.4531 0.041 Uiso 1 1 calc R U . . . 
O1 O 0.7745(7) -0.0419(8) 0.5934(3) 0.0313(19) Uani 0.602(7) 1 d . U P A 1 
O2 O 0.8718(8) -0.1875(9) 0.6080(4) 0.033(2) Uani 0.602(7) 1 d . U P A 1 
O3 O 0.8687(14) 0.2503(11) 0.6577(3) 0.0198(18) Uani 0.602(7) 1 d . U P A 1 
O4 O 0.8461(8) 0.1873(8) 0.5952(2) 0.0254(15) Uani 0.602(7) 1 d . U P A 1 
C11 C 0.8501(7) -0.0959(6) 0.6118(2) 0.0243(16) Uani 0.602(7) 1 d . U P A 1 
C12 C 0.9089(5) -0.0274(4) 0.63979(16) 0.0216(12) Uani 0.602(7) 1 d D U P A 1 
C13 C 0.9774(5) -0.0595(4) 0.67494(15) 0.0219(12) Uani 0.602(7) 1 d D U P A 1 
C14 C 0.9171(4) -0.0703(4) 0.71350(19) 0.0251(12) Uani 0.602(7) 1 d D U P A 1 
C15 C 0.9162(4) 0.0346(4) 0.72137(18) 0.0226(12) Uani 0.602(7) 1 d D U P A 1 
C16 C 0.9801(5) 0.0637(4) 0.68467(15) 0.0212(12) Uani 0.602(7) 1 d D U P A 1 
C17 C 0.9135(5) 0.0770(4) 0.64771(16) 0.0201(11) Uani 0.602(7) 1 d D U P A 1 
C18 C 0.8710(6) 0.1759(6) 0.6295(2) 0.0185(14) Uani 0.602(7) 1 d . U P A 1 
C29 C 1.0765(6) -0.1233(6) 0.6672(3) 0.0322(17) Uani 0.602(7) 1 d D U P A 1 
H29A H 1.1043 -0.1059 0.6410 0.048 Uiso 0.602(7) 1 calc R U P A 1 
H29B H 1.1296 -0.1065 0.6874 0.048 Uiso 0.602(7) 1 calc R U P A 1 
H29C H 1.0597 -0.1989 0.6684 0.048 Uiso 0.602(7) 1 calc R U P A 1 
C30 C 0.8736(7) -0.1662(6) 0.7333(2) 0.0354(17) Uani 0.602(7) 1 d D U P A 1 
H30A H 0.8918 -0.2291 0.7178 0.053 Uiso 0.602(7) 1 calc R U P A 1 
H30B H 0.9036 -0.1724 0.7599 0.053 Uiso 0.602(7) 1 calc R U P A 1 
H30C H 0.7966 -0.1601 0.7352 0.053 Uiso 0.602(7) 1 calc R U P A 1 
C31 C 0.8655(8) 0.1061(8) 0.7510(2) 0.0286(17) Uani 0.602(7) 1 d D U P A 1 
H31A H 0.8869 0.1793 0.7458 0.043 Uiso 0.602(7) 1 calc R U P A 1 
H31B H 0.7885 0.1003 0.7489 0.043 Uiso 0.602(7) 1 calc R U P A 1 
H31C H 0.8878 0.0857 0.7777 0.043 Uiso 0.602(7) 1 calc R U P A 1 
C32 C 1.0822(5) 0.1250(5) 0.6889(2) 0.0264(14) Uani 0.602(7) 1 d D U P A 1 
H32A H 1.1154 0.1075 0.7143 0.040 Uiso 0.602(7) 1 calc R U P A 1 
H32B H 1.1301 0.1061 0.6672 0.040 Uiso 0.602(7) 1 calc R U P A 1 
H32C H 1.0673 0.2010 0.6879 0.040 Uiso 0.602(7) 1 calc R U P A 1 
O1A O 0.7403(9) -0.0493(12) 0.5987(4) 0.024(2) Uani 0.398(7) 1 d . U P A 2 
O2A O 0.8408(12) -0.1891(12) 0.6157(6) 0.027(3) Uani 0.398(7) 1 d . U P A 2 
O3A O 0.854(2) 0.2533(16) 0.6658(5) 0.018(3) Uani 0.398(7) 1 d . U P A 2 
O4A O 0.8232(14) 0.1791(11) 0.6056(4) 0.031(3) Uani 0.398(7) 1 d . U P A 2 
C11A C 0.8135(9) -0.0988(9) 0.6199(3) 0.019(2) Uani 0.398(7) 1 d . U P A 2 
C12A C 0.8519(8) -0.0332(5) 0.6535(2) 0.0224(19) Uani 0.398(7) 1 d D U P A 2 
C13A C 0.9138(7) -0.0699(5) 0.6895(3) 0.0229(18) Uani 0.398(7) 1 d D U P A 2 
C14A C 1.0323(7) -0.0642(6) 0.6844(3) 0.0264(19) Uani 0.398(7) 1 d D U P A 2 
C15A C 1.0391(7) 0.0387(6) 0.6942(2) 0.0266(19) Uani 0.398(7) 1 d D U P A 2 
C16A C 0.9209(6) 0.0520(6) 0.7005(3) 0.0210(17) Uani 0.398(7) 1 d D U P A 2 
C17A C 0.8617(8) 0.0702(5) 0.6618(3) 0.0227(18) Uani 0.398(7) 1 d D U P A 2 
C18A C 0.8411(10) 0.1717(9) 0.6399(4) 0.021(2) Uani 0.398(7) 1 d . U P A 2 
C29A C 0.8681(10) -0.1524(9) 0.7174(4) 0.034(2) Uani 0.398(7) 1 d D U P A 2 
H29D H 0.7909 -0.1467 0.7176 0.050 Uiso 0.398(7) 1 calc R U P A 2 
H29E H 0.8886 -0.2232 0.7084 0.050 Uiso 0.398(7) 1 calc R U P A 2 
H29F H 0.8954 -0.1405 0.7442 0.050 Uiso 0.398(7) 1 calc R U P A 2 
C30A C 1.1098(11) -0.1457(11) 0.6711(4) 0.037(3) Uani 0.398(7) 1 d D U P A 2 
H30D H 1.0733 -0.2131 0.6669 0.055 Uiso 0.398(7) 1 calc R U P A 2 
H30E H 1.1426 -0.1227 0.6462 0.055 Uiso 0.398(7) 1 calc R U P A 2 
H30F H 1.1645 -0.1546 0.6913 0.055 Uiso 0.398(7) 1 calc R U P A 2 
C31A C 1.1270(9) 0.1178(9) 0.6949(4) 0.035(3) Uani 0.398(7) 1 d D U P A 2 
H31D H 1.0998 0.1862 0.7040 0.052 Uiso 0.398(7) 1 calc R U P A 2 
H31E H 1.1824 0.0936 0.7130 0.052 Uiso 0.398(7) 1 calc R U P A 2 
H31F H 1.1565 0.1255 0.6682 0.052 Uiso 0.398(7) 1 calc R U P A 2 
C32A C 0.8795(12) 0.0960(11) 0.7389(3) 0.025(3) Uani 0.398(7) 1 d D U P A 2 
H32D H 0.8022 0.0992 0.7379 0.038 Uiso 0.398(7) 1 calc R U P A 2 
H32E H 0.9016 0.0503 0.7608 0.038 Uiso 0.398(7) 1 calc R U P A 2 
H32F H 0.9079 0.1674 0.7430 0.038 Uiso 0.398(7) 1 calc R U P A 2 
C19 C 0.8517(2) 0.3635(2) 0.64949(9) 0.0193(6) Uani 1 1 d . U . . . 
C20 C 0.8632(2) 0.4218(2) 0.68889(9) 0.0209(6) Uani 1 1 d . U . . . 
H20A H 0.9324 0.4049 0.7009 0.025 Uiso 1 1 calc R U . . . 
H20B H 0.8071 0.3987 0.7074 0.025 Uiso 1 1 calc R U . . . 
C21 C 0.8547(2) 0.5424(2) 0.68185(10) 0.0220(6) Uani 1 1 d . U . . . 
H21 H 0.8619 0.5808 0.7076 0.026 Uiso 1 1 calc R U . . . 
C22 C 0.9433(2) 0.5761(2) 0.65370(10) 0.0265(7) Uani 1 1 d . U . . . 
H22A H 1.0127 0.5600 0.6658 0.032 Uiso 1 1 calc R U . . . 
H22B H 0.9394 0.6533 0.6490 0.032 Uiso 1 1 calc R U . . . 
C23 C 0.9322(2) 0.5167(2) 0.61425(10) 0.0244(6) Uani 1 1 d . U . . . 
H23 H 0.9898 0.5393 0.5959 0.029 Uiso 1 1 calc R U . . . 
C24 C 0.8258(2) 0.5410(2) 0.59560(9) 0.0204(5) Uani 1 1 d . U . . . 
H24A H 0.8191 0.5025 0.5702 0.024 Uiso 1 1 calc R U . . . 
H24B H 0.8206 0.6177 0.5901 0.024 Uiso 1 1 calc R U . . . 
C25 C 0.7364(2) 0.5077(2) 0.62361(9) 0.0191(6) Uani 1 1 d . U . . . 
H25 H 0.6667 0.5247 0.6112 0.023 Uiso 1 1 calc R U . . . 
C26 C 0.7434(2) 0.3876(2) 0.63143(9) 0.0204(6) Uani 1 1 d . U . . . 
H26A H 0.6867 0.3656 0.6499 0.024 Uiso 1 1 calc R U . . . 
H26B H 0.7345 0.3481 0.6063 0.024 Uiso 1 1 calc R U . . . 
C27 C 0.9407(2) 0.3961(2) 0.62165(10) 0.0242(6) Uani 1 1 d . U . . . 
H27A H 0.9346 0.3574 0.5963 0.029 Uiso 1 1 calc R U . . . 
H27B H 1.0099 0.3791 0.6337 0.029 Uiso 1 1 calc R U . . . 
C28 C 0.7473(2) 0.5680(2) 0.66302(10) 0.0228(6) Uani 1 1 d . U . . . 
H28A H 0.7418 0.6450 0.6582 0.027 Uiso 1 1 calc R U . . . 
H28B H 0.6897 0.5470 0.6812 0.027 Uiso 1 1 calc R U . . . 
C33 C 0.4059(2) 0.8619(2) 0.35322(9) 0.0201(6) Uani 1 1 d . U . . . 
C34 C 0.5025(2) 0.8906(2) 0.37817(9) 0.0203(5) Uani 1 1 d . U . . . 
H34A H 0.5681 0.8720 0.3638 0.024 Uiso 1 1 calc R U . . . 
H34B H 0.5014 0.8510 0.4035 0.024 Uiso 1 1 calc R U . . . 
C35 C 0.4991(2) 1.0113(2) 0.38631(9) 0.0186(5) Uani 1 1 d . U . . . 
H35 H 0.5612 1.0316 0.4029 0.022 Uiso 1 1 calc R U . . . 
C36 C 0.3970(2) 1.0394(3) 0.40842(9) 0.0239(6) Uani 1 1 d . U . . . 
H36A H 0.3955 1.1162 0.4142 0.029 Uiso 1 1 calc R U . . . 
H36B H 0.3940 1.0007 0.4339 0.029 Uiso 1 1 calc R U . . . 
C37 C 0.3015(2) 1.0092(3) 0.38252(10) 0.0249(6) Uani 1 1 d . U . . . 
H37 H 0.2348 1.0280 0.3967 0.030 Uiso 1 1 calc R U . . . 
C38 C 0.3067(2) 1.0701(2) 0.34345(10) 0.0232(6) Uani 1 1 d . U . . . 
H38A H 0.3058 1.1471 0.3487 0.028 Uiso 1 1 calc R U . . . 
H38B H 0.2445 1.0525 0.3270 0.028 Uiso 1 1 calc R U . . . 
C39 C 0.4082(2) 1.0404(2) 0.32144(9) 0.0190(5) Uani 1 1 d . U . . . 
H39 H 0.4110 1.0791 0.2957 0.023 Uiso 1 1 calc R U . . . 
C40 C 0.4108(2) 0.9212(2) 0.31373(9) 0.0213(6) Uani 1 1 d . U . . . 
H40A H 0.4766 0.9023 0.2995 0.026 Uiso 1 1 calc R U . . . 
H40B H 0.3501 0.9007 0.2970 0.026 Uiso 1 1 calc R U . . . 
C41 C 0.3039(2) 0.8894(2) 0.37498(10) 0.0262(6) Uani 1 1 d . U . . . 
H41A H 0.3007 0.8508 0.4004 0.031 Uiso 1 1 calc R U . . . 
H41B H 0.2422 0.8684 0.3588 0.031 Uiso 1 1 calc R U . . . 
C42 C 0.5033(2) 1.0722(2) 0.34690(9) 0.0212(6) Uani 1 1 d . U . . . 
H42A H 0.5016 1.1492 0.3520 0.025 Uiso 1 1 calc R U . . . 
H42B H 0.5697 1.0554 0.3328 0.025 Uiso 1 1 calc R U . . . 
C55 C 0.5459(3) 0.4020(2) 0.43926(9) 0.0267(7) Uani 1 1 d . U . . . 
C64 C 0.6354(3) 0.4809(3) 0.44876(11) 0.0336(7) Uani 1 1 d . U . . . 
H64A H 0.6064 0.5534 0.4511 0.040 Uiso 1 1 calc R U . . . 
H64B H 0.6885 0.4804 0.4273 0.040 Uiso 1 1 calc R U . . . 
C59 C 0.6872(3) 0.4473(3) 0.48825(11) 0.0306(7) Uani 1 1 d . U . . . 
H59 H 0.7446 0.4984 0.4951 0.037 Uiso 1 1 calc R U . . . 
C58 C 0.6050(3) 0.4466(3) 0.52111(10) 0.0278(6) Uani 1 1 d . U . . . 
H58A H 0.5754 0.5185 0.5245 0.033 Uiso 1 1 calc R U . . . 
H58B H 0.6386 0.4253 0.5464 0.033 Uiso 1 1 calc R U . . . 
C57 C 0.5165(3) 0.3691(2) 0.51075(10) 0.0275(6) Uani 1 1 d . U . . . 
H57 H 0.4628 0.3683 0.5324 0.033 Uiso 1 1 calc R U . . . 
C63 C 0.5624(3) 0.2573(2) 0.50522(11) 0.0314(7) Uani 1 1 d . U . . . 
H63A H 0.5943 0.2330 0.5304 0.038 Uiso 1 1 calc R U . . . 
H63B H 0.5050 0.2077 0.4981 0.038 Uiso 1 1 calc R U . . . 
C61 C 0.6461(3) 0.2575(3) 0.47271(11) 0.0313(7) Uani 1 1 d . U . . . 
H61 H 0.6767 0.1850 0.4698 0.038 Uiso 1 1 calc R U . . . 
C62 C 0.5940(3) 0.2921(3) 0.43355(10) 0.0303(7) Uani 1 1 d . U . . . 
H62A H 0.6474 0.2940 0.4122 0.036 Uiso 1 1 calc R U . . . 
H62B H 0.5383 0.2410 0.4260 0.036 Uiso 1 1 calc R U . . . 
C56 C 0.4637(3) 0.4029(2) 0.47156(10) 0.0273(6) Uani 1 1 d . U . . . 
H56A H 0.4058 0.3535 0.4649 0.033 Uiso 1 1 calc R U . . . 
H56B H 0.4335 0.4748 0.4743 0.033 Uiso 1 1 calc R U . . . 
C60 C 0.7340(3) 0.3368(3) 0.48372(14) 0.0416(9) Uani 1 1 d . U . . . 
H60A H 0.7678 0.3149 0.5089 0.050 Uiso 1 1 calc R U . . . 
H60B H 0.7888 0.3373 0.4628 0.050 Uiso 1 1 calc R U . . . 
O5 O 0.3949(9) 0.7513(8) 0.3443(3) 0.0186(16) Uani 0.570(7) 1 d . U P B 1 
O6 O 0.4043(6) 0.6855(6) 0.40759(19) 0.0234(13) Uani 0.570(7) 1 d . U P B 1 
O7 O 0.4870(7) 0.4474(11) 0.4044(4) 0.033(2) Uani 0.570(7) 1 d . U P B 1 
O8 O 0.3667(10) 0.3159(10) 0.3974(4) 0.031(2) Uani 0.570(7) 1 d . U P B 1 
C43 C 0.3885(6) 0.6750(5) 0.3725(2) 0.0159(13) Uani 0.570(7) 1 d . U P B 1 
C44 C 0.3471(5) 0.5779(4) 0.35324(16) 0.0225(13) Uani 0.570(7) 1 d D U P B 1 
C45 C 0.2802(5) 0.5687(4) 0.31581(16) 0.0229(12) Uani 0.570(7) 1 d D U P B 1 
C46 C 0.3446(5) 0.5376(4) 0.2796(2) 0.0248(13) Uani 0.570(7) 1 d D U P B 1 
C47 C 0.3383(5) 0.4334(4) 0.2860(2) 0.0267(13) Uani 0.570(7) 1 d D U P B 1 
C48 C 0.2776(5) 0.4452(4) 0.32486(16) 0.0224(12) Uani 0.570(7) 1 d D U P B 1 
C49 C 0.3475(5) 0.4731(4) 0.36027(17) 0.0221(13) Uani 0.570(7) 1 d D U P B 1 
C50 C 0.1817(6) 0.6351(6) 0.3113(2) 0.0301(16) Uani 0.570(7) 1 d D U P B 1 
H50A H 0.1503 0.6475 0.3374 0.045 Uiso 0.570(7) 1 calc R U P B 1 
H50B H 0.2001 0.7029 0.2991 0.045 Uiso 0.570(7) 1 calc R U P B 1 
H50C H 0.1309 0.5977 0.2944 0.045 Uiso 0.570(7) 1 calc R U P B 1 
C51 C 0.4010(10) 0.6076(10) 0.2502(3) 0.034(2) Uani 0.570(7) 1 d D U P B 1 
H51A H 0.3846 0.6818 0.2557 0.051 Uiso 0.570(7) 1 calc R U P B 1 
H51B H 0.4774 0.5964 0.2523 0.051 Uiso 0.570(7) 1 calc R U P B 1 
H51C H 0.3776 0.5899 0.2233 0.051 Uiso 0.570(7) 1 calc R U P B 1 
C52 C 0.3797(8) 0.3358(7) 0.2672(3) 0.036(2) Uani 0.570(7) 1 d D U P B 1 
H52A H 0.3549 0.2739 0.2820 0.054 Uiso 0.570(7) 1 calc R U P B 1 
H52B H 0.3546 0.3317 0.2398 0.054 Uiso 0.570(7) 1 calc R U P B 1 
H52C H 0.4571 0.3374 0.2674 0.054 Uiso 0.570(7) 1 calc R U P B 1 
C53 C 0.1759(7) 0.3841(7) 0.3317(3) 0.0277(16) Uani 0.570(7) 1 d D U P B 1 
H53A H 0.1479 0.4012 0.3580 0.042 Uiso 0.570(7) 1 calc R U P B 1 
H53B H 0.1239 0.4038 0.3115 0.042 Uiso 0.570(7) 1 calc R U P B 1 
H53C H 0.1902 0.3081 0.3301 0.042 Uiso 0.570(7) 1 calc R U P B 1 
C54 C 0.3991(7) 0.4031(6) 0.3900(2) 0.0223(15) Uani 0.570(7) 1 d . U P B 1 
O5A O 0.4177(12) 0.7488(11) 0.3362(4) 0.019(2) Uani 0.430(7) 1 d . U P B 2 
O6A O 0.4272(8) 0.6702(7) 0.3967(3) 0.0209(16) Uani 0.430(7) 1 d . U P B 2 
O7A O 0.5188(9) 0.4420(13) 0.4001(5) 0.025(2) Uani 0.430(7) 1 d . U P B 2 
O8A O 0.3942(13) 0.3180(14) 0.3889(5) 0.030(3) Uani 0.430(7) 1 d . U P B 2 
C43A C 0.4178(8) 0.6648(7) 0.3608(3) 0.0182(18) Uani 0.430(7) 1 d . U P B 2 
C44A C 0.3980(6) 0.5663(5) 0.3382(2) 0.0165(14) Uani 0.430(7) 1 d D U P B 2 
C45A C 0.3389(5) 0.5515(6) 0.2993(2) 0.0183(15) Uani 0.430(7) 1 d D U P B 2 
C46A C 0.2193(5) 0.5418(5) 0.3050(2) 0.0228(16) Uani 0.430(7) 1 d D U P B 2 
C47A C 0.2219(6) 0.4386(5) 0.3144(2) 0.0213(15) Uani 0.430(7) 1 d D U P B 2 
C48A C 0.3420(5) 0.4288(5) 0.3096(2) 0.0187(15) Uani 0.430(7) 1 d D U P B 2 
C49A C 0.4028(6) 0.4631(5) 0.3465(2) 0.0171(14) Uani 0.430(7) 1 d D U P B 2 
C50A C 0.3863(11) 0.5958(10) 0.2613(3) 0.022(2) Uani 0.430(7) 1 d D U P B 2 
H50D H 0.3394 0.5801 0.2390 0.033 Uiso 0.430(7) 1 calc R U P B 2 
H50E H 0.3946 0.6726 0.2638 0.033 Uiso 0.430(7) 1 calc R U P B 2 
H50F H 0.4555 0.5633 0.2566 0.033 Uiso 0.430(7) 1 calc R U P B 2 
C51A C 0.1371(8) 0.6258(7) 0.3046(3) 0.029(2) Uani 0.430(7) 1 d D U P B 2 
H51D H 0.1685 0.6924 0.2956 0.044 Uiso 0.430(7) 1 calc R U P B 2 
H51E H 0.0800 0.6053 0.2866 0.044 Uiso 0.430(7) 1 calc R U P B 2 
H51F H 0.1087 0.6351 0.3313 0.044 Uiso 0.430(7) 1 calc R U P B 2 
C52A C 0.1445(10) 0.3587(10) 0.3292(5) 0.040(3) Uani 0.430(7) 1 d D U P B 2 
H52D H 0.1798 0.2902 0.3322 0.060 Uiso 0.430(7) 1 calc R U P B 2 
H52E H 0.1165 0.3816 0.3548 0.060 Uiso 0.430(7) 1 calc R U P B 2 
H52F H 0.0864 0.3519 0.3102 0.060 Uiso 0.430(7) 1 calc R U P B 2 
C53A C 0.3869(9) 0.3439(8) 0.2827(3) 0.026(2) Uani 0.430(7) 1 d D U P B 2 
H53D H 0.3382 0.3316 0.2606 0.040 Uiso 0.430(7) 1 calc R U P B 2 
H53E H 0.4554 0.3671 0.2724 0.040 Uiso 0.430(7) 1 calc R U P B 2 
H53F H 0.3960 0.2782 0.2977 0.040 Uiso 0.430(7) 1 calc R U P B 2 
C54A C 0.4361(8) 0.3982(7) 0.3811(3) 0.0190(18) Uani 0.430(7) 1 d . U P B 2 
  
loop_ 
 _atom_site_aniso_label 
 _atom_site_aniso_U_11 
 _atom_site_aniso_U_22 
 _atom_site_aniso_U_33 
 _atom_site_aniso_U_23 
 _atom_site_aniso_U_13 
 _atom_site_aniso_U_12 
C1 0.0397(17) 0.0164(12) 0.0221(14) -0.0024(10) -0.0103(13) 0.0064(12) 
C2 0.052(2) 0.0232(15) 0.0300(17) 0.0002(13) -0.0061(16) 0.0156(14) 
C3 0.0402(19) 0.0262(15) 0.0401(18) 0.0071(14) -0.0128(16) 0.0037(13) 
C4 0.0254(17) 0.049(2) 0.061(3) 0.0154(19) -0.0075(17) -0.0009(15) 
C5 0.0301(17) 0.0307(16) 0.047(2) 0.0171(14) -0.0031(15) -0.0114(13) 
C6 0.048(2) 0.0212(14) 0.0338(17) -0.0022(12) -0.0042(15) -0.0075(13) 
C7 0.0379(18) 0.0270(15) 0.0252(15) -0.0025(12) 0.0037(13) -0.0048(13) 
C8 0.0269(16) 0.0233(14) 0.0348(17) 0.0026(12) -0.0041(13) -0.0065(11) 
C9 0.0369(18) 0.0333(17) 0.0298(16) 0.0077(13) 0.0073(14) 0.0095(14) 
C10 0.048(2) 0.0284(16) 0.0270(16) 0.0067(13) -0.0092(15) -0.0115(14) 
O1 0.046(5) 0.017(2) 0.031(3) -0.003(2) -0.016(3) 0.007(3) 
O2 0.038(5) 0.016(2) 0.044(6) -0.003(3) -0.018(4) 0.007(3) 
O3 0.032(4) 0.014(2) 0.014(4) 0.002(2) 0.002(3) 0.006(2) 
O4 0.039(4) 0.021(2) 0.016(3) 0.002(2) -0.003(3) 0.010(2) 
C11 0.032(4) 0.015(2) 0.027(3) 0.002(2) -0.002(3) 0.003(3) 
C12 0.032(3) 0.016(2) 0.017(2) 0.0020(17) -0.001(2) 0.0057(18) 
C13 0.030(3) 0.013(2) 0.022(3) -0.0009(16) -0.005(2) 0.001(2) 
C14 0.035(3) 0.016(2) 0.025(3) 0.0045(19) -0.006(2) 0.0033(18) 
C15 0.031(3) 0.018(2) 0.019(3) 0.004(2) -0.003(2) 0.0049(18) 
C16 0.028(3) 0.0120(19) 0.024(2) 0.0011(17) -0.005(2) 0.0056(18) 
C17 0.027(3) 0.015(2) 0.018(2) 0.0002(16) 0.003(2) 0.0028(18) 
C18 0.025(4) 0.014(2) 0.016(4) -0.001(2) 0.002(3) 0.003(2) 
C29 0.037(4) 0.018(3) 0.042(4) 0.000(3) -0.007(3) 0.005(3) 
C30 0.057(4) 0.020(3) 0.030(4) 0.007(3) -0.009(4) -0.006(3) 
C31 0.038(4) 0.028(3) 0.020(4) 0.000(3) 0.003(3) 0.011(3) 
C32 0.032(4) 0.018(2) 0.029(3) -0.004(2) -0.002(3) 0.003(2) 
O1A 0.032(5) 0.011(3) 0.028(4) -0.005(3) -0.014(4) 0.006(4) 
O2A 0.036(8) 0.012(3) 0.033(6) 0.003(3) -0.010(5) 0.002(4) 
O3A 0.030(7) 0.009(3) 0.016(6) -0.002(3) 0.000(4) 0.003(3) 
O4A 0.057(8) 0.016(4) 0.019(5) -0.004(4) -0.001(4) 0.010(4) 
C11A 0.022(5) 0.012(3) 0.023(5) 0.002(3) -0.005(4) 0.001(3) 
C12A 0.032(5) 0.016(3) 0.019(4) 0.003(2) -0.008(3) 0.006(3) 
C13A 0.040(4) 0.013(3) 0.016(4) 0.001(3) -0.006(3) 0.004(3) 
C14A 0.031(4) 0.021(3) 0.027(4) -0.002(3) -0.002(3) 0.003(3) 
C15A 0.034(4) 0.026(3) 0.020(4) 0.002(3) -0.002(3) -0.001(3) 
C16A 0.036(4) 0.012(3) 0.015(4) 0.002(3) -0.001(3) 0.002(3) 
C17A 0.031(5) 0.013(3) 0.023(4) -0.001(2) -0.009(3) 0.005(3) 
C18A 0.032(7) 0.013(3) 0.018(5) -0.001(3) 0.005(4) 0.006(3) 
C29A 0.047(6) 0.025(4) 0.028(6) 0.005(4) -0.004(5) 0.006(4) 
C30A 0.043(7) 0.035(6) 0.032(5) -0.011(4) -0.007(5) 0.013(4) 
C31A 0.036(6) 0.032(5) 0.036(6) -0.001(4) -0.006(5) -0.006(5) 
C32A 0.035(6) 0.023(5) 0.017(6) -0.001(4) -0.004(4) -0.001(4) 
C19 0.0181(13) 0.0109(11) 0.0291(15) 0.0021(10) -0.0034(11) 0.0024(9) 
C20 0.0197(14) 0.0166(12) 0.0264(14) 0.0033(10) 0.0008(11) 0.0022(10) 
C21 0.0231(15) 0.0121(12) 0.0309(16) -0.0007(10) -0.0042(12) -0.0002(10) 
C22 0.0190(14) 0.0210(13) 0.0394(18) 0.0106(12) -0.0088(13) -0.0033(11) 
C23 0.0147(13) 0.0270(14) 0.0315(16) 0.0108(12) 0.0022(12) 0.0027(11) 
C24 0.0153(13) 0.0201(13) 0.0257(14) 0.0063(11) -0.0011(11) 0.0012(10) 
C25 0.0149(13) 0.0140(11) 0.0283(15) 0.0000(10) -0.0004(11) 0.0034(9) 
C26 0.0181(13) 0.0129(11) 0.0302(15) 0.0010(10) -0.0023(11) -0.0017(9) 
C27 0.0171(13) 0.0256(14) 0.0300(16) 0.0036(12) 0.0012(12) 0.0097(11) 
C28 0.0223(14) 0.0152(12) 0.0309(15) -0.0021(11) 0.0009(12) 0.0028(10) 
C33 0.0195(13) 0.0127(11) 0.0282(15) 0.0033(10) -0.0072(11) -0.0014(9) 
C34 0.0182(13) 0.0148(11) 0.0279(14) 0.0006(10) -0.0071(11) -0.0001(9) 
C35 0.0119(12) 0.0182(12) 0.0257(14) -0.0022(10) -0.0026(10) -0.0013(9) 
C36 0.0217(15) 0.0278(15) 0.0221(14) -0.0018(11) 0.0022(11) 0.0011(11) 
C37 0.0116(13) 0.0330(15) 0.0302(16) -0.0004(12) 0.0034(11) 0.0004(11) 
C38 0.0161(13) 0.0210(13) 0.0326(16) 0.0025(11) -0.0038(12) 0.0039(10) 
C39 0.0196(13) 0.0158(12) 0.0217(14) 0.0022(10) -0.0013(11) 0.0024(10) 
C40 0.0243(14) 0.0161(12) 0.0236(14) 0.0011(10) -0.0041(11) 0.0006(10) 
C41 0.0185(14) 0.0295(15) 0.0307(16) 0.0106(12) -0.0046(12) -0.0090(11) 
C42 0.0185(13) 0.0183(12) 0.0268(15) 0.0013(10) 0.0026(11) -0.0031(10) 
C55 0.0430(18) 0.0152(12) 0.0220(14) 0.0019(10) -0.0100(13) -0.0056(12) 
C64 0.0380(19) 0.0314(16) 0.0315(17) -0.0017(13) 0.0021(15) -0.0119(14) 
C59 0.0239(16) 0.0328(16) 0.0351(18) -0.0058(13) -0.0034(13) -0.0064(12) 
C58 0.0296(16) 0.0255(14) 0.0283(15) -0.0011(12) -0.0052(13) -0.0009(12) 
C57 0.0282(16) 0.0278(14) 0.0265(15) -0.0010(12) 0.0036(13) -0.0018(12) 
C63 0.0369(18) 0.0233(14) 0.0340(16) 0.0069(12) -0.0062(14) 0.0010(12) 
C61 0.0276(16) 0.0245(15) 0.0417(18) -0.0027(13) -0.0033(14) 0.0083(12) 
C62 0.0370(18) 0.0241(14) 0.0298(16) -0.0060(12) 0.0013(14) 0.0018(13) 
C56 0.0239(14) 0.0198(13) 0.0381(17) -0.0049(12) -0.0064(13) 0.0021(11) 
C60 0.0229(17) 0.045(2) 0.057(2) -0.0107(17) -0.0009(16) 0.0051(14) 
O5 0.022(5) 0.014(2) 0.020(4) -0.001(2) 0.000(2) -0.003(2) 
O6 0.033(3) 0.020(3) 0.017(3) -0.003(2) 0.000(2) -0.001(2) 
O7 0.043(5) 0.022(3) 0.033(4) 0.006(3) -0.013(4) -0.010(4) 
O8 0.042(6) 0.014(2) 0.038(6) 0.006(3) -0.013(4) -0.007(3) 
C43 0.017(3) 0.011(2) 0.020(3) -0.001(2) -0.001(2) -0.002(2) 
C44 0.033(3) 0.019(2) 0.015(2) -0.0008(18) -0.002(2) -0.0029(19) 
C45 0.029(3) 0.020(2) 0.020(3) -0.0003(18) -0.004(2) -0.004(2) 
C46 0.031(3) 0.025(3) 0.018(3) -0.002(2) 0.001(2) -0.004(2) 
C47 0.030(3) 0.029(3) 0.021(3) -0.006(2) 0.000(2) -0.007(2) 
C48 0.029(3) 0.014(2) 0.024(3) -0.0024(18) 0.002(2) -0.002(2) 
C49 0.031(3) 0.017(2) 0.019(3) 0.0005(18) -0.005(2) -0.0043(19) 
C50 0.033(4) 0.029(3) 0.028(3) 0.004(2) -0.011(3) -0.006(3) 
C51 0.039(4) 0.044(4) 0.018(4) 0.000(4) 0.003(4) -0.013(3) 
C52 0.042(4) 0.031(3) 0.035(5) -0.013(4) 0.006(4) -0.007(3) 
C53 0.032(4) 0.025(4) 0.026(3) -0.004(3) 0.001(3) -0.003(3) 
C54 0.031(4) 0.016(3) 0.020(3) -0.001(2) -0.003(3) 0.001(3) 
O5A 0.020(6) 0.016(3) 0.022(5) 0.001(3) 0.001(3) -0.002(3) 
O6A 0.036(5) 0.013(3) 0.014(4) -0.001(2) -0.003(3) 0.002(3) 
O7A 0.035(5) 0.017(3) 0.023(4) 0.000(2) -0.010(4) -0.003(4) 
O8A 0.041(7) 0.018(3) 0.031(6) 0.003(3) -0.011(4) -0.008(4) 
C43A 0.020(5) 0.017(3) 0.017(4) -0.003(3) 0.002(3) 0.002(3) 
C44A 0.018(3) 0.018(3) 0.013(3) -0.005(2) 0.003(3) 0.000(2) 
C45A 0.025(3) 0.019(3) 0.011(3) -0.002(3) 0.000(3) -0.001(2) 
C46A 0.023(3) 0.023(3) 0.023(3) -0.001(2) -0.005(3) 0.003(2) 
C47A 0.021(3) 0.022(3) 0.021(3) -0.001(2) -0.006(3) -0.003(2) 
C48A 0.022(3) 0.015(3) 0.019(4) -0.002(2) -0.001(3) -0.002(2) 
C49A 0.015(3) 0.014(3) 0.022(3) -0.001(2) 0.001(3) 0.002(2) 
C50A 0.030(5) 0.022(4) 0.014(5) -0.001(3) -0.002(4) -0.002(3) 
C51A 0.033(5) 0.021(4) 0.034(5) 0.005(3) -0.003(4) 0.004(4) 
C52A 0.037(6) 0.028(6) 0.055(7) 0.005(5) 0.008(5) -0.007(4) 
C53A 0.034(4) 0.026(4) 0.019(5) -0.005(4) -0.004(4) -0.004(3) 
C54A 0.026(5) 0.011(3) 0.020(4) -0.003(3) -0.003(3) 0.001(3) 
  
_geom_special_details 
; 
 All esds (except the esd in the dihedral angle between two l.s. planes) 
 are estimated using the full covariance matrix.  The cell esds are taken 
 into account individually in the estimation of esds in distances, angles 
 and torsion angles; correlations between esds in cell parameters are only 
 used when they are defined by crystal symmetry.  An approximate (isotropic) 
 treatment of cell esds is used for estimating esds involving l.s. planes. 
; 
  
loop_ 
 _geom_bond_atom_site_label_1 
 _geom_bond_atom_site_label_2 
 _geom_bond_distance 
 _geom_bond_site_symmetry_2 
 _geom_bond_publ_flag 
C1 O1A 1.454(14) . ? 
C1 C8 1.507(5) . ? 
C1 C2 1.530(4) . ? 
C1 O1 1.529(10) . ? 
C1 C9 1.535(5) . ? 
C2 C3 1.530(5) . ? 
C2 H2A 0.9900 . ? 
C2 H2B 0.9900 . ? 
C3 C10 1.512(6) . ? 
C3 C4 1.538(5) . ? 
C3 H3 1.0000 . ? 
C4 C5 1.551(5) . ? 
C4 H4A 0.9900 . ? 
C4 H4B 0.9900 . ? 
C5 C6 1.515(6) . ? 
C5 C9 1.542(6) . ? 
C5 H5 1.0000 . ? 
C6 C7 1.527(5) . ? 
C6 H6A 0.9900 . ? 
C6 H6B 0.9900 . ? 
C7 C8 1.528(5) . ? 
C7 C10 1.533(5) . ? 
C7 H7 1.0000 . ? 
C8 H8A 0.9900 . ? 
C8 H8B 0.9900 . ? 
C9 H9A 0.9900 . ? 
C9 H9B 0.9900 . ? 
C10 H10A 0.9900 . ? 
C10 H10B 0.9900 . ? 
O1 C11 1.329(12) . ? 
O2 C11 1.197(11) . ? 
O3 C18 1.340(13) . ? 
O3 C19 1.474(14) . ? 
O4 C18 1.207(11) . ? 
C11 C12 1.484(10) . ? 
C12 C17 1.348(6) . ? 
C12 C13 1.526(7) . ? 
C13 C29 1.514(8) . ? 
C13 C14 1.516(7) . ? 
C13 C16 1.593(6) . ? 
C14 C15 1.352(6) . ? 
C14 C30 1.490(8) . ? 
C15 C31 1.494(8) . ? 
C15 C16 1.526(7) . ? 
C16 C32 1.514(8) . ? 
C16 C17 1.516(7) . ? 
C17 C18 1.495(9) . ? 
C29 H29A 0.9800 . ? 
C29 H29B 0.9800 . ? 
C29 H29C 0.9800 . ? 
C30 H30A 0.9800 . ? 
C30 H30B 0.9800 . ? 
C30 H30C 0.9800 . ? 
C31 H31A 0.9800 . ? 
C31 H31B 0.9800 . ? 
C31 H31C 0.9800 . ? 
C32 H32A 0.9800 . ? 
C32 H32B 0.9800 . ? 
C32 H32C 0.9800 . ? 
O1A C11A 1.328(16) . ? 
O2A C11A 1.201(17) . ? 
O3A C18A 1.36(2) . ? 
O3A C19 1.50(2) . ? 
O4A C18A 1.186(16) . ? 
C11A C12A 1.488(13) . ? 
C12A C17A 1.342(8) . ? 
C12A C13A 1.520(9) . ? 
C13A C14A 1.513(10) . ? 
C13A C29A 1.521(10) . ? 
C13A C16A 1.590(10) . ? 
C14A C15A 1.344(9) . ? 
C14A C30A 1.493(10) . ? 
C15A C31A 1.497(10) . ? 
C15A C16A 1.522(10) . ? 
C16A C32A 1.505(10) . ? 
C16A C17A 1.526(9) . ? 
C17A C18A 1.505(13) . ? 
C29A H29D 0.9800 . ? 
C29A H29E 0.9800 . ? 
C29A H29F 0.9800 . ? 
C30A H30D 0.9800 . ? 
C30A H30E 0.9800 . ? 
C30A H30F 0.9800 . ? 
C31A H31D 0.9800 . ? 
C31A H31E 0.9800 . ? 
C31A H31F 0.9800 . ? 
C32A H32D 0.9800 . ? 
C32A H32E 0.9800 . ? 
C32A H32F 0.9800 . ? 
C19 C27 1.525(4) . ? 
C19 C20 1.529(4) . ? 
C19 C26 1.532(4) . ? 
C20 C21 1.547(4) . ? 
C20 H20A 0.9900 . ? 
C20 H20B 0.9900 . ? 
C21 C22 1.531(5) . ? 
C21 C28 1.535(4) . ? 
C21 H21 1.0000 . ? 
C22 C23 1.536(5) . ? 
C22 H22A 0.9900 . ? 
C22 H22B 0.9900 . ? 
C23 C24 1.519(4) . ? 
C23 C27 1.548(4) . ? 
C23 H23 1.0000 . ? 
C24 C25 1.535(4) . ? 
C24 H24A 0.9900 . ? 
C24 H24B 0.9900 . ? 
C25 C28 1.541(4) . ? 
C25 C26 1.544(4) . ? 
C25 H25 1.0000 . ? 
C26 H26A 0.9900 . ? 
C26 H26B 0.9900 . ? 
C27 H27A 0.9900 . ? 
C27 H27B 0.9900 . ? 
C28 H28A 0.9900 . ? 
C28 H28B 0.9900 . ? 
C33 O5 1.437(11) . ? 
C33 C41 1.526(4) . ? 
C33 C34 1.529(4) . ? 
C33 C40 1.532(4) . ? 
C33 O5A 1.548(14) . ? 
C34 C35 1.551(4) . ? 
C34 H34A 0.9900 . ? 
C34 H34B 0.9900 . ? 
C35 C36 1.535(4) . ? 
C35 C42 1.539(4) . ? 
C35 H35 1.0000 . ? 
C36 C37 1.541(4) . ? 
C36 H36A 0.9900 . ? 
C36 H36B 0.9900 . ? 
C37 C38 1.530(5) . ? 
C37 C41 1.535(5) . ? 
C37 H37 1.0000 . ? 
C38 C39 1.531(4) . ? 
C38 H38A 0.9900 . ? 
C38 H38B 0.9900 . ? 
C39 C40 1.530(4) . ? 
C39 C42 1.534(4) . ? 
C39 H39 1.0000 . ? 
C40 H40A 0.9900 . ? 
C40 H40B 0.9900 . ? 
C41 H41A 0.9900 . ? 
C41 H41B 0.9900 . ? 
C42 H42A 0.9900 . ? 
C42 H42B 0.9900 . ? 
C55 O7A 1.459(16) . ? 
C55 O7 1.507(12) . ? 
C55 C56 1.508(5) . ? 
C55 C62 1.531(4) . ? 
C55 C64 1.543(5) . ? 
C64 C59 1.546(5) . ? 
C64 H64A 0.9900 . ? 
C64 H64B 0.9900 . ? 
C59 C58 1.521(5) . ? 
C59 C60 1.526(5) . ? 
C59 H59 1.0000 . ? 
C58 C57 1.529(5) . ? 
C58 H58A 0.9900 . ? 
C58 H58B 0.9900 . ? 
C57 C63 1.538(4) . ? 
C57 C56 1.544(5) . ? 
C57 H57 1.0000 . ? 
C63 C61 1.527(5) . ? 
C63 H63A 0.9900 . ? 
C63 H63B 0.9900 . ? 
C61 C62 1.542(5) . ? 
C61 C60 1.543(5) . ? 
C61 H61 1.0000 . ? 
C62 H62A 0.9900 . ? 
C62 H62B 0.9900 . ? 
C56 H56A 0.9900 . ? 
C56 H56B 0.9900 . ? 
C60 H60A 0.9900 . ? 
C60 H60B 0.9900 . ? 
O5 C43 1.360(12) . ? 
O6 C43 1.209(9) . ? 
O7 C54 1.337(13) . ? 
O8 C54 1.204(12) . ? 
C43 C44 1.486(8) . ? 
C44 C49 1.346(6) . ? 
C44 C45 1.527(7) . ? 
C45 C50 1.511(8) . ? 
C45 C46 1.521(8) . ? 
C45 C48 1.591(7) . ? 
C46 C47 1.338(7) . ? 
C46 C51 1.511(8) . ? 
C47 C52 1.482(8) . ? 
C47 C48 1.530(7) . ? 
C48 C53 1.519(8) . ? 
C48 C49 1.530(7) . ? 
C49 C54 1.489(9) . ? 
C50 H50A 0.9800 . ? 
C50 H50B 0.9800 . ? 
C50 H50C 0.9800 . ? 
C51 H51A 0.9800 . ? 
C51 H51B 0.9800 . ? 
C51 H51C 0.9800 . ? 
C52 H52A 0.9800 . ? 
C52 H52B 0.9800 . ? 
C52 H52C 0.9800 . ? 
C53 H53A 0.9800 . ? 
C53 H53B 0.9800 . ? 
C53 H53C 0.9800 . ? 
O5A C43A 1.350(16) . ? 
O6A C43A 1.220(12) . ? 
O7A C54A 1.347(16) . ? 
O8A C54A 1.174(16) . ? 
C43A C44A 1.483(11) . ? 
C44A C49A 1.335(8) . ? 
C44A C45A 1.525(9) . ? 
C45A C50A 1.525(9) . ? 
C45A C46A 1.532(9) . ? 
C45A C48A 1.591(9) . ? 
C46A C47A 1.344(8) . ? 
C46A C51A 1.487(9) . ? 
C47A C52A 1.493(10) . ? 
C47A C48A 1.534(9) . ? 
C48A C53A 1.518(10) . ? 
C48A C49A 1.528(9) . ? 
C49A C54A 1.489(12) . ? 
C50A H50D 0.9800 . ? 
C50A H50E 0.9800 . ? 
C50A H50F 0.9800 . ? 
C51A H51D 0.9800 . ? 
C51A H51E 0.9800 . ? 
C51A H51F 0.9800 . ? 
C52A H52D 0.9800 . ? 
C52A H52E 0.9800 . ? 
C52A H52F 0.9800 . ? 
C53A H53D 0.9800 . ? 
C53A H53E 0.9800 . ? 
C53A H53F 0.9800 . ? 
  
loop_ 
 _geom_angle_atom_site_label_1 
 _geom_angle_atom_site_label_2 
 _geom_angle_atom_site_label_3 
 _geom_angle 
 _geom_angle_site_symmetry_1 
 _geom_angle_site_symmetry_3 
 _geom_angle_publ_flag 
O1A C1 C8 121.6(5) . . ? 
O1A C1 C2 100.4(6) . . ? 
C8 C1 C2 110.0(3) . . ? 
C8 C1 O1 104.1(4) . . ? 
C2 C1 O1 104.4(5) . . ? 
O1A C1 C9 102.9(6) . . ? 
C8 C1 C9 111.2(3) . . ? 
C2 C1 C9 109.9(3) . . ? 
O1 C1 C9 116.9(4) . . ? 
C1 C2 C3 109.1(3) . . ? 
C1 C2 H2A 109.9 . . ? 
C3 C2 H2A 109.9 . . ? 
C1 C2 H2B 109.9 . . ? 
C3 C2 H2B 109.9 . . ? 
H2A C2 H2B 108.3 . . ? 
C10 C3 C2 109.3(3) . . ? 
C10 C3 C4 109.0(3) . . ? 
C2 C3 C4 109.9(3) . . ? 
C10 C3 H3 109.5 . . ? 
C2 C3 H3 109.5 . . ? 
C4 C3 H3 109.5 . . ? 
C3 C4 C5 108.9(3) . . ? 
C3 C4 H4A 109.9 . . ? 
C5 C4 H4A 109.9 . . ? 
C3 C4 H4B 109.9 . . ? 
C5 C4 H4B 109.9 . . ? 
H4A C4 H4B 108.3 . . ? 
C6 C5 C9 109.1(3) . . ? 
C6 C5 C4 109.0(3) . . ? 
C9 C5 C4 109.9(3) . . ? 
C6 C5 H5 109.6 . . ? 
C9 C5 H5 109.6 . . ? 
C4 C5 H5 109.6 . . ? 
C5 C6 C7 110.5(3) . . ? 
C5 C6 H6A 109.5 . . ? 
C7 C6 H6A 109.5 . . ? 
C5 C6 H6B 109.5 . . ? 
C7 C6 H6B 109.5 . . ? 
H6A C6 H6B 108.1 . . ? 
C6 C7 C8 109.1(3) . . ? 
C6 C7 C10 109.2(3) . . ? 
C8 C7 C10 109.5(3) . . ? 
C6 C7 H7 109.7 . . ? 
C8 C7 H7 109.7 . . ? 
C10 C7 H7 109.7 . . ? 
C1 C8 C7 108.7(3) . . ? 
C1 C8 H8A 109.9 . . ? 
C7 C8 H8A 109.9 . . ? 
C1 C8 H8B 109.9 . . ? 
C7 C8 H8B 109.9 . . ? 
H8A C8 H8B 108.3 . . ? 
C1 C9 C5 107.9(3) . . ? 
C1 C9 H9A 110.1 . . ? 
C5 C9 H9A 110.1 . . ? 
C1 C9 H9B 110.1 . . ? 
C5 C9 H9B 110.1 . . ? 
H9A C9 H9B 108.4 . . ? 
C3 C10 C7 110.1(3) . . ? 
C3 C10 H10A 109.6 . . ? 
C7 C10 H10A 109.6 . . ? 
C3 C10 H10B 109.6 . . ? 
C7 C10 H10B 109.6 . . ? 
H10A C10 H10B 108.2 . . ? 
C11 O1 C1 121.4(8) . . ? 
C18 O3 C19 123.4(10) . . ? 
O2 C11 O1 127.7(10) . . ? 
O2 C11 C12 121.2(9) . . ? 
O1 C11 C12 111.1(7) . . ? 
C17 C12 C11 136.0(5) . . ? 
C17 C12 C13 94.7(4) . . ? 
C11 C12 C13 128.9(5) . . ? 
C29 C13 C14 121.1(5) . . ? 
C29 C13 C12 118.6(5) . . ? 
C14 C13 C12 114.0(6) . . ? 
C29 C13 C16 122.7(6) . . ? 
C14 C13 C16 85.5(4) . . ? 
C12 C13 C16 85.0(4) . . ? 
C15 C14 C30 134.9(6) . . ? 
C15 C14 C13 94.9(4) . . ? 
C30 C14 C13 130.2(5) . . ? 
C14 C15 C31 136.8(7) . . ? 
C14 C15 C16 94.2(4) . . ? 
C31 C15 C16 128.7(6) . . ? 
C32 C16 C17 119.7(5) . . ? 
C32 C16 C15 120.0(5) . . ? 
C17 C16 C15 113.6(5) . . ? 
C32 C16 C13 122.5(5) . . ? 
C17 C16 C13 85.8(4) . . ? 
C15 C16 C13 85.4(4) . . ? 
C12 C17 C18 136.3(5) . . ? 
C12 C17 C16 94.5(4) . . ? 
C18 C17 C16 129.2(5) . . ? 
O4 C18 O3 126.4(10) . . ? 
O4 C18 C17 126.0(7) . . ? 
O3 C18 C17 107.5(8) . . ? 
C13 C29 H29A 109.5 . . ? 
C13 C29 H29B 109.5 . . ? 
H29A C29 H29B 109.5 . . ? 
C13 C29 H29C 109.5 . . ? 
H29A C29 H29C 109.5 . . ? 
H29B C29 H29C 109.5 . . ? 
C14 C30 H30A 109.5 . . ? 
C14 C30 H30B 109.5 . . ? 
H30A C30 H30B 109.5 . . ? 
C14 C30 H30C 109.5 . . ? 
H30A C30 H30C 109.5 . . ? 
H30B C30 H30C 109.5 . . ? 
C15 C31 H31A 109.5 . . ? 
C15 C31 H31B 109.5 . . ? 
H31A C31 H31B 109.5 . . ? 
C15 C31 H31C 109.5 . . ? 
H31A C31 H31C 109.5 . . ? 
H31B C31 H31C 109.5 . . ? 
C16 C32 H32A 109.5 . . ? 
C16 C32 H32B 109.5 . . ? 
H32A C32 H32B 109.5 . . ? 
C16 C32 H32C 109.5 . . ? 
H32A C32 H32C 109.5 . . ? 
H32B C32 H32C 109.5 . . ? 
C11A O1A C1 119.8(11) . . ? 
C18A O3A C19 117.8(14) . . ? 
O2A C11A O1A 125.8(15) . . ? 
O2A C11A C12A 121.7(13) . . ? 
O1A C11A C12A 112.1(10) . . ? 
C17A C12A C11A 137.2(7) . . ? 
C17A C12A C13A 94.7(6) . . ? 
C11A C12A C13A 127.5(7) . . ? 
C14A C13A C12A 114.0(8) . . ? 
C14A C13A C29A 118.7(7) . . ? 
C12A C13A C29A 120.7(8) . . ? 
C14A C13A C16A 85.6(6) . . ? 
C12A C13A C16A 85.5(5) . . ? 
C29A C13A C16A 122.7(8) . . ? 
C15A C14A C30A 134.4(10) . . ? 
C15A C14A C13A 94.7(6) . . ? 
C30A C14A C13A 130.8(9) . . ? 
C14A C15A C31A 134.3(9) . . ? 
C14A C15A C16A 94.5(6) . . ? 
C31A C15A C16A 130.9(8) . . ? 
C32A C16A C15A 120.4(8) . . ? 
C32A C16A C17A 120.8(8) . . ? 
C15A C16A C17A 112.2(8) . . ? 
C32A C16A C13A 122.8(9) . . ? 
C15A C16A C13A 85.1(5) . . ? 
C17A C16A C13A 85.2(5) . . ? 
C12A C17A C18A 135.4(8) . . ? 
C12A C17A C16A 94.5(6) . . ? 
C18A C17A C16A 129.4(7) . . ? 
O4A C18A O3A 126.2(14) . . ? 
O4A C18A C17A 125.5(11) . . ? 
O3A C18A C17A 108.1(12) . . ? 
C13A C29A H29D 109.5 . . ? 
C13A C29A H29E 109.5 . . ? 
H29D C29A H29E 109.5 . . ? 
C13A C29A H29F 109.5 . . ? 
H29D C29A H29F 109.5 . . ? 
H29E C29A H29F 109.5 . . ? 
C14A C30A H30D 109.5 . . ? 
C14A C30A H30E 109.5 . . ? 
H30D C30A H30E 109.5 . . ? 
C14A C30A H30F 109.5 . . ? 
H30D C30A H30F 109.5 . . ? 
H30E C30A H30F 109.5 . . ? 
C15A C31A H31D 109.5 . . ? 
C15A C31A H31E 109.5 . . ? 
H31D C31A H31E 109.5 . . ? 
C15A C31A H31F 109.5 . . ? 
H31D C31A H31F 109.5 . . ? 
H31E C31A H31F 109.5 . . ? 
C16A C32A H32D 109.5 . . ? 
C16A C32A H32E 109.5 . . ? 
H32D C32A H32E 109.5 . . ? 
C16A C32A H32F 109.5 . . ? 
H32D C32A H32F 109.5 . . ? 
H32E C32A H32F 109.5 . . ? 
O3 C19 C27 105.8(5) . . ? 
O3A C19 C27 117.7(8) . . ? 
O3 C19 C20 106.9(5) . . ? 
O3A C19 C20 97.3(7) . . ? 
C27 C19 C20 109.6(2) . . ? 
O3 C19 C26 113.5(8) . . ? 
O3A C19 C26 110.4(11) . . ? 
C27 C19 C26 111.2(2) . . ? 
C20 C19 C26 109.7(2) . . ? 
C19 C20 C21 109.6(2) . . ? 
C19 C20 H20A 109.8 . . ? 
C21 C20 H20A 109.8 . . ? 
C19 C20 H20B 109.8 . . ? 
C21 C20 H20B 109.8 . . ? 
H20A C20 H20B 108.2 . . ? 
C22 C21 C28 109.4(3) . . ? 
C22 C21 C20 108.6(2) . . ? 
C28 C21 C20 109.5(2) . . ? 
C22 C21 H21 109.8 . . ? 
C28 C21 H21 109.8 . . ? 
C20 C21 H21 109.8 . . ? 
C21 C22 C23 109.6(2) . . ? 
C21 C22 H22A 109.7 . . ? 
C23 C22 H22A 109.7 . . ? 
C21 C22 H22B 109.7 . . ? 
C23 C22 H22B 109.7 . . ? 
H22A C22 H22B 108.2 . . ? 
C24 C23 C22 110.0(3) . . ? 
C24 C23 C27 109.2(3) . . ? 
C22 C23 C27 109.6(3) . . ? 
C24 C23 H23 109.4 . . ? 
C22 C23 H23 109.4 . . ? 
C27 C23 H23 109.4 . . ? 
C23 C24 C25 110.0(2) . . ? 
C23 C24 H24A 109.7 . . ? 
C25 C24 H24A 109.7 . . ? 
C23 C24 H24B 109.7 . . ? 
C25 C24 H24B 109.7 . . ? 
H24A C24 H24B 108.2 . . ? 
C24 C25 C28 109.3(2) . . ? 
C24 C25 C26 109.5(2) . . ? 
C28 C25 C26 109.5(2) . . ? 
C24 C25 H25 109.5 . . ? 
C28 C25 H25 109.5 . . ? 
C26 C25 H25 109.5 . . ? 
C19 C26 C25 108.3(2) . . ? 
C19 C26 H26A 110.0 . . ? 
C25 C26 H26A 110.0 . . ? 
C19 C26 H26B 110.0 . . ? 
C25 C26 H26B 110.0 . . ? 
H26A C26 H26B 108.4 . . ? 
C19 C27 C23 108.3(2) . . ? 
C19 C27 H27A 110.0 . . ? 
C23 C27 H27A 110.0 . . ? 
C19 C27 H27B 110.0 . . ? 
C23 C27 H27B 110.0 . . ? 
H27A C27 H27B 108.4 . . ? 
C21 C28 C25 109.5(2) . . ? 
C21 C28 H28A 109.8 . . ? 
C25 C28 H28A 109.8 . . ? 
C21 C28 H28B 109.8 . . ? 
C25 C28 H28B 109.8 . . ? 
H28A C28 H28B 108.2 . . ? 
O5 C33 C41 104.0(4) . . ? 
O5 C33 C34 115.1(6) . . ? 
C41 C33 C34 110.9(3) . . ? 
O5 C33 C40 107.3(5) . . ? 
C41 C33 C40 110.0(2) . . ? 
C34 C33 C40 109.3(2) . . ? 
C41 C33 O5A 118.1(5) . . ? 
C34 C33 O5A 110.3(7) . . ? 
C40 C33 O5A 97.1(6) . . ? 
C33 C34 C35 108.0(2) . . ? 
C33 C34 H34A 110.1 . . ? 
C35 C34 H34A 110.1 . . ? 
C33 C34 H34B 110.1 . . ? 
C35 C34 H34B 110.1 . . ? 
H34A C34 H34B 108.4 . . ? 
C36 C35 C42 109.5(2) . . ? 
C36 C35 C34 109.8(2) . . ? 
C42 C35 C34 109.7(2) . . ? 
C36 C35 H35 109.3 . . ? 
C42 C35 H35 109.3 . . ? 
C34 C35 H35 109.3 . . ? 
C35 C36 C37 109.1(2) . . ? 
C35 C36 H36A 109.9 . . ? 
C37 C36 H36A 109.9 . . ? 
C35 C36 H36B 109.9 . . ? 
C37 C36 H36B 109.9 . . ? 
H36A C36 H36B 108.3 . . ? 
C38 C37 C41 110.6(3) . . ? 
C38 C37 C36 109.4(2) . . ? 
C41 C37 C36 108.9(2) . . ? 
C38 C37 H37 109.3 . . ? 
C41 C37 H37 109.3 . . ? 
C36 C37 H37 109.3 . . ? 
C37 C38 C39 109.4(2) . . ? 
C37 C38 H38A 109.8 . . ? 
C39 C38 H38A 109.8 . . ? 
C37 C38 H38B 109.8 . . ? 
C39 C38 H38B 109.8 . . ? 
H38A C38 H38B 108.2 . . ? 
C40 C39 C38 110.0(2) . . ? 
C40 C39 C42 109.7(2) . . ? 
C38 C39 C42 108.8(2) . . ? 
C40 C39 H39 109.4 . . ? 
C38 C39 H39 109.4 . . ? 
C42 C39 H39 109.4 . . ? 
C39 C40 C33 109.5(2) . . ? 
C39 C40 H40A 109.8 . . ? 
C33 C40 H40A 109.8 . . ? 
C39 C40 H40B 109.8 . . ? 
C33 C40 H40B 109.8 . . ? 
H40A C40 H40B 108.2 . . ? 
C33 C41 C37 108.8(2) . . ? 
C33 C41 H41A 109.9 . . ? 
C37 C41 H41A 109.9 . . ? 
C33 C41 H41B 109.9 . . ? 
C37 C41 H41B 109.9 . . ? 
H41A C41 H41B 108.3 . . ? 
C39 C42 C35 109.1(2) . . ? 
C39 C42 H42A 109.9 . . ? 
C35 C42 H42A 109.9 . . ? 
C39 C42 H42B 109.9 . . ? 
C35 C42 H42B 109.9 . . ? 
H42A C42 H42B 108.3 . . ? 
O7A C55 C56 119.5(5) . . ? 
O7 C55 C56 102.8(5) . . ? 
O7A C55 C62 107.1(7) . . ? 
O7 C55 C62 116.4(6) . . ? 
C56 C55 C62 111.9(3) . . ? 
O7A C55 C64 97.9(6) . . ? 
O7 C55 C64 106.3(5) . . ? 
C56 C55 C64 110.6(3) . . ? 
C62 C55 C64 108.7(3) . . ? 
C55 C64 C59 108.3(3) . . ? 
C55 C64 H64A 110.0 . . ? 
C59 C64 H64A 110.0 . . ? 
C55 C64 H64B 110.0 . . ? 
C59 C64 H64B 110.0 . . ? 
H64A C64 H64B 108.4 . . ? 
C58 C59 C60 109.5(3) . . ? 
C58 C59 C64 110.0(3) . . ? 
C60 C59 C64 109.3(3) . . ? 
C58 C59 H59 109.4 . . ? 
C60 C59 H59 109.4 . . ? 
C64 C59 H59 109.4 . . ? 
C59 C58 C57 109.7(3) . . ? 
C59 C58 H58A 109.7 . . ? 
C57 C58 H58A 109.7 . . ? 
C59 C58 H58B 109.7 . . ? 
C57 C58 H58B 109.7 . . ? 
H58A C58 H58B 108.2 . . ? 
C58 C57 C63 109.8(3) . . ? 
C58 C57 C56 109.6(3) . . ? 
C63 C57 C56 108.3(3) . . ? 
C58 C57 H57 109.7 . . ? 
C63 C57 H57 109.7 . . ? 
C56 C57 H57 109.7 . . ? 
C61 C63 C57 110.4(3) . . ? 
C61 C63 H63A 109.6 . . ? 
C57 C63 H63A 109.6 . . ? 
C61 C63 H63B 109.6 . . ? 
C57 C63 H63B 109.6 . . ? 
H63A C63 H63B 108.1 . . ? 
C63 C61 C62 108.7(3) . . ? 
C63 C61 C60 109.2(3) . . ? 
C62 C61 C60 109.4(3) . . ? 
C63 C61 H61 109.8 . . ? 
C62 C61 H61 109.8 . . ? 
C60 C61 H61 109.8 . . ? 
C55 C62 C61 108.6(3) . . ? 
C55 C62 H62A 110.0 . . ? 
C61 C62 H62A 110.0 . . ? 
C55 C62 H62B 110.0 . . ? 
C61 C62 H62B 110.0 . . ? 
H62A C62 H62B 108.3 . . ? 
C55 C56 C57 108.6(3) . . ? 
C55 C56 H56A 110.0 . . ? 
C57 C56 H56A 110.0 . . ? 
C55 C56 H56B 110.0 . . ? 
C57 C56 H56B 110.0 . . ? 
H56A C56 H56B 108.3 . . ? 
C59 C60 C61 109.8(3) . . ? 
C59 C60 H60A 109.7 . . ? 
C61 C60 H60A 109.7 . . ? 
C59 C60 H60B 109.7 . . ? 
C61 C60 H60B 109.7 . . ? 
H60A C60 H60B 108.2 . . ? 
C43 O5 C33 123.2(8) . . ? 
C54 O7 C55 122.5(10) . . ? 
O6 C43 O5 126.9(8) . . ? 
O6 C43 C44 125.4(6) . . ? 
O5 C43 C44 107.4(7) . . ? 
C49 C44 C43 137.3(5) . . ? 
C49 C44 C45 94.2(4) . . ? 
C43 C44 C45 128.4(5) . . ? 
C50 C45 C46 120.3(5) . . ? 
C50 C45 C44 120.0(5) . . ? 
C46 C45 C44 112.8(5) . . ? 
C50 C45 C48 123.1(5) . . ? 
C46 C45 C48 85.0(4) . . ? 
C44 C45 C48 85.8(4) . . ? 
C47 C46 C51 135.3(8) . . ? 
C47 C46 C45 95.4(5) . . ? 
C51 C46 C45 129.2(7) . . ? 
C46 C47 C52 136.9(7) . . ? 
C46 C47 C48 94.1(5) . . ? 
C52 C47 C48 128.8(6) . . ? 
C53 C48 C47 120.5(5) . . ? 
C53 C48 C49 119.2(5) . . ? 
C47 C48 C49 113.8(6) . . ? 
C53 C48 C45 123.1(6) . . ? 
C47 C48 C45 85.4(4) . . ? 
C49 C48 C45 85.0(4) . . ? 
C44 C49 C54 134.9(5) . . ? 
C44 C49 C48 95.0(4) . . ? 
C54 C49 C48 130.1(5) . . ? 
C45 C50 H50A 109.5 . . ? 
C45 C50 H50B 109.5 . . ? 
H50A C50 H50B 109.5 . . ? 
C45 C50 H50C 109.5 . . ? 
H50A C50 H50C 109.5 . . ? 
H50B C50 H50C 109.5 . . ? 
C46 C51 H51A 109.5 . . ? 
C46 C51 H51B 109.5 . . ? 
H51A C51 H51B 109.5 . . ? 
C46 C51 H51C 109.5 . . ? 
H51A C51 H51C 109.5 . . ? 
H51B C51 H51C 109.5 . . ? 
C47 C52 H52A 109.5 . . ? 
C47 C52 H52B 109.5 . . ? 
H52A C52 H52B 109.5 . . ? 
C47 C52 H52C 109.5 . . ? 
H52A C52 H52C 109.5 . . ? 
H52B C52 H52C 109.5 . . ? 
C48 C53 H53A 109.5 . . ? 
C48 C53 H53B 109.5 . . ? 
H53A C53 H53B 109.5 . . ? 
C48 C53 H53C 109.5 . . ? 
H53A C53 H53C 109.5 . . ? 
H53B C53 H53C 109.5 . . ? 
O8 C54 O7 126.2(11) . . ? 
O8 C54 C49 122.4(9) . . ? 
O7 C54 C49 111.2(8) . . ? 
C43A O5A C33 119.7(10) . . ? 
C54A O7A C55 118.2(12) . . ? 
O6A C43A O5A 124.8(10) . . ? 
O6A C43A C44A 125.1(9) . . ? 
O5A C43A C44A 110.0(9) . . ? 
C49A C44A C43A 134.8(7) . . ? 
C49A C44A C45A 94.8(5) . . ? 
C43A C44A C45A 129.1(6) . . ? 
C44A C45A C50A 119.3(7) . . ? 
C44A C45A C46A 112.7(7) . . ? 
C50A C45A C46A 121.7(7) . . ? 
C44A C45A C48A 85.3(5) . . ? 
C50A C45A C48A 122.3(7) . . ? 
C46A C45A C48A 85.3(5) . . ? 
C47A C46A C51A 135.6(7) . . ? 
C47A C46A C45A 94.8(5) . . ? 
C51A C46A C45A 129.3(7) . . ? 
C46A C47A C52A 136.0(9) . . ? 
C46A C47A C48A 94.5(6) . . ? 
C52A C47A C48A 129.2(8) . . ? 
C53A C48A C49A 120.1(6) . . ? 
C53A C48A C47A 119.4(7) . . ? 
C49A C48A C47A 113.0(7) . . ? 
C53A C48A C45A 124.6(7) . . ? 
C49A C48A C45A 85.1(5) . . ? 
C47A C48A C45A 85.4(5) . . ? 
C44A C49A C54A 135.8(7) . . ? 
C44A C49A C48A 94.8(5) . . ? 
C54A C49A C48A 128.8(6) . . ? 
C45A C50A H50D 109.5 . . ? 
C45A C50A H50E 109.5 . . ? 
H50D C50A H50E 109.5 . . ? 
C45A C50A H50F 109.5 . . ? 
H50D C50A H50F 109.5 . . ? 
H50E C50A H50F 109.5 . . ? 
C46A C51A H51D 109.5 . . ? 
C46A C51A H51E 109.5 . . ? 
H51D C51A H51E 109.5 . . ? 
C46A C51A H51F 109.5 . . ? 
H51D C51A H51F 109.5 . . ? 
H51E C51A H51F 109.5 . . ? 
C47A C52A H52D 109.5 . . ? 
C47A C52A H52E 109.5 . . ? 
H52D C52A H52E 109.5 . . ? 
C47A C52A H52F 109.5 . . ? 
H52D C52A H52F 109.5 . . ? 
H52E C52A H52F 109.5 . . ? 
C48A C53A H53D 109.5 . . ? 
C48A C53A H53E 109.5 . . ? 
H53D C53A H53E 109.5 . . ? 
C48A C53A H53F 109.5 . . ? 
H53D C53A H53F 109.5 . . ? 
H53E C53A H53F 109.5 . . ? 
O8A C54A O7A 126.9(14) . . ? 
O8A C54A C49A 121.6(12) . . ? 
O7A C54A C49A 111.5(10) . . ? 
  
_refine_diff_density_max    0.303 
_refine_diff_density_min   -0.300 
_refine_diff_density_rms    0.060 
  
_shelxl_version_number 2014/6 
  
_shelx_res_file 
; 
TITL temp_a.res in Pca2(1) 
CELL  0.71073  12.6622  12.6437  33.7890   90.000   90.000   90.000 
ZERR    8.000   0.0038   0.0037   0.0100    0.000    0.000    0.000 
LATT -1 
SYMM -X, -Y, 1/2+Z 
SYMM 1/2+X, -Y, Z 
SYMM 1/2-X, Y, 1/2+Z 
SFAC C  H  O 
UNIT 256 336 32 
L.S. 15 
BOND $H 
FMAP 2 
PLAN 10 
RIGU 
acta 
size .3 .2 .15 
rem colorless block 
dfix 21 .01 c45a c50a c46a c51a c47a c52a c48a c53a 
dfix 31 .01 c44 c49 c46 c47 c44a c49a c46a c47a 
dfix 21 .01 c44a c45a c45a c46a c47a c48a c48a c49a 
dfix 21 .01 c44 c45 c45 c46 c47 c48 c48 c49 c45 c50 c46 c51 c47 c52 c48 c53 
dfix 21 .01 C13A C29A c14A c30A c15A c31A c16A c32A 
dfix 21 .01 c12A c13A c13A c14A c15A c16A c16A c17A 
dfix 31 .01 c12 c17 c14 c15 c12A c17A c14A c15A 
dfix 21 .01 c12 c13 c13 c14 c15 c16 c16 c17 C13 C29 c14 c30 c15 c31 c16 c32 
TEMP -173 
WGHT    0.087100    0.961900 
FVAR       0.20490   1.51450   1.34376   0.56974   0.60207 
MOLE 1 
C1    1    0.708036   -0.092092    0.560613    11.00000    0.03973    0.01640 = 
         0.02209   -0.00243   -0.01026    0.00642 
C2    1    0.638916   -0.001603    0.545395    11.00000    0.05200    0.02321 = 
         0.03000    0.00016   -0.00614    0.01563 
AFIX  23 
H2A   2    0.683504    0.060341    0.538913    11.00000   -1.20000 
H2B   2    0.587827    0.019691    0.566093    11.00000   -1.20000 
AFIX   0 
C3    1    0.579714   -0.038503    0.508401    11.00000    0.04017    0.02623 = 
         0.04014    0.00708   -0.01280    0.00371 
AFIX  13 
H3    2    0.534940    0.020550    0.498102    11.00000   -1.20000 
AFIX   0 
C4    1    0.509339   -0.133831    0.518546    11.00000    0.02543    0.04889 = 
         0.06116    0.01545   -0.00749   -0.00086 
AFIX  23 
H4A   2    0.471600   -0.158124    0.494550    11.00000   -1.20000 
H4B   2    0.456184   -0.113227    0.538602    11.00000   -1.20000 
AFIX   0 
C5    1    0.579661   -0.224239    0.534905    11.00000    0.03008    0.03071 = 
         0.04678    0.01714   -0.00306   -0.01136 
AFIX  13 
H5    2    0.534630   -0.286714    0.541581    11.00000   -1.20000 
AFIX   0 
C6    1    0.659727   -0.255115    0.503665    11.00000    0.04772    0.02118 = 
         0.03382   -0.00220   -0.00418   -0.00752 
AFIX  23 
H6A   2    0.622510   -0.281044    0.479794    11.00000   -1.20000 
H6B   2    0.704693   -0.313141    0.513815    11.00000   -1.20000 
AFIX   0 
C7    1    0.728830   -0.160592    0.492709    11.00000    0.03790    0.02696 = 
         0.02519   -0.00252    0.00371   -0.00477 
AFIX  13 
H7    2    0.780719   -0.181839    0.471863    11.00000   -1.20000 
AFIX   0 
C8    1    0.787738   -0.122852    0.529548    11.00000    0.02686    0.02326 = 
         0.03483    0.00262   -0.00408   -0.00648 
AFIX  23 
H8A   2    0.833711   -0.180083    0.539698    11.00000   -1.20000 
H8B   2    0.832736   -0.061346    0.522884    11.00000   -1.20000 
AFIX   0 
C9    1    0.638512   -0.186486    0.572282    11.00000    0.03692    0.03326 = 
         0.02983    0.00772    0.00730    0.00954 
AFIX  23 
H9A   2    0.587238   -0.165048    0.592896    11.00000   -1.20000 
H9B   2    0.682758   -0.244352    0.582991    11.00000   -1.20000 
AFIX   0 
C10   1    0.658555   -0.071097    0.477085    11.00000    0.04752    0.02842 = 
         0.02699    0.00671   -0.00922   -0.01153 
AFIX  23 
H10A  2    0.702898   -0.009671    0.469737    11.00000   -1.20000 
H10B  2    0.620610   -0.095208    0.453109    11.00000   -1.20000 
AFIX   0 
PART 1 
O1    3    0.774493   -0.041900    0.593409    51.00000    0.04581    0.01694 = 
         0.03129   -0.00328   -0.01566    0.00695 
O2    3    0.871752   -0.187489    0.607964    51.00000    0.03764    0.01627 = 
         0.04378   -0.00286   -0.01834    0.00690 
O3    3    0.868690    0.250255    0.657709    51.00000    0.03183    0.01375 = 
         0.01385    0.00190    0.00191    0.00582 
O4    3    0.846094    0.187265    0.595237    51.00000    0.03893    0.02117 = 
         0.01602    0.00210   -0.00278    0.00998 
C11   1    0.850091   -0.095884    0.611752    51.00000    0.03168    0.01456 = 
         0.02659    0.00228   -0.00199    0.00311 
C12   1    0.908893   -0.027421    0.639795    51.00000    0.03198    0.01631 = 
         0.01661    0.00197   -0.00107    0.00571 
C13   1    0.977428   -0.059506    0.674939    51.00000    0.02989    0.01344 = 
         0.02244   -0.00087   -0.00465    0.00122 
C14   1    0.917113   -0.070325    0.713498    51.00000    0.03457    0.01574 = 
         0.02489    0.00451   -0.00632    0.00334 
C15   1    0.916191    0.034550    0.721367    51.00000    0.03052    0.01830 = 
         0.01892    0.00381   -0.00334    0.00486 
C16   1    0.980084    0.063705    0.684668    51.00000    0.02788    0.01203 = 
         0.02381    0.00112   -0.00475    0.00563 
C17   1    0.913457    0.076992    0.647710    51.00000    0.02730    0.01466 = 
         0.01820    0.00017    0.00266    0.00276 
C18   1    0.871048    0.175948    0.629458    51.00000    0.02493    0.01443 = 
         0.01604   -0.00053    0.00174    0.00325 
C29   1    1.076474   -0.123350    0.667222    51.00000    0.03718    0.01770 = 
         0.04175   -0.00027   -0.00716    0.00540 
AFIX  33 
H29A  2    1.104268   -0.105888    0.640953    51.00000   -1.50000 
H29B  2    1.129597   -0.106536    0.687354    51.00000   -1.50000 
H29C  2    1.059667   -0.198948    0.668362    51.00000   -1.50000 
AFIX   0 
C30   1    0.873551   -0.166194    0.733307    51.00000    0.05676    0.01995 = 
         0.02960    0.00720   -0.00850   -0.00629 
AFIX  33 
H30A  2    0.891802   -0.229131    0.717822    51.00000   -1.50000 
H30B  2    0.903647   -0.172398    0.759926    51.00000   -1.50000 
H30C  2    0.796560   -0.160089    0.735196    51.00000   -1.50000 
AFIX   0 
C31   1    0.865496    0.106117    0.750972    51.00000    0.03798    0.02764 = 
         0.02014    0.00039    0.00261    0.01114 
AFIX  33 
H31A  2    0.886909    0.179300    0.745787    51.00000   -1.50000 
H31B  2    0.788524    0.100280    0.748875    51.00000   -1.50000 
H31C  2    0.887798    0.085721    0.777676    51.00000   -1.50000 
AFIX   0 
C32   1    1.082223    0.124975    0.688882    51.00000    0.03229    0.01779 = 
         0.02922   -0.00433   -0.00179    0.00273 
AFIX  33 
H32A  2    1.115416    0.107518    0.714256    51.00000   -1.50000 
H32B  2    1.130095    0.106082    0.667217    51.00000   -1.50000 
H32C  2    1.067261    0.200976    0.687902    51.00000   -1.50000 
AFIX   0 
PART 2 
O1A   3    0.740292   -0.049305    0.598670   -51.00000    0.03235    0.01102 = 
         0.02777   -0.00542   -0.01391    0.00600 
O2A   3    0.840817   -0.189086    0.615680   -51.00000    0.03649    0.01227 = 
         0.03251    0.00304   -0.01015    0.00168 
O3A   3    0.853982    0.253346    0.665763   -51.00000    0.03025    0.00917 = 
         0.01593   -0.00151   -0.00001    0.00350 
O4A   3    0.823242    0.179096    0.605579   -51.00000    0.05724    0.01553 = 
         0.01877   -0.00420   -0.00083    0.01040 
C11A  1    0.813512   -0.098807    0.619853   -51.00000    0.02192    0.01248 = 
         0.02339    0.00156   -0.00453    0.00122 
C12A  1    0.851913   -0.033186    0.653457   -51.00000    0.03199    0.01611 = 
         0.01922    0.00284   -0.00841    0.00618 
C13A  1    0.913767   -0.069948    0.689458   -51.00000    0.03994    0.01317 = 
         0.01570    0.00121   -0.00560    0.00370 
C14A  1    1.032328   -0.064196    0.684440   -51.00000    0.03055    0.02127 = 
         0.02726   -0.00222   -0.00174    0.00318 
C15A  1    1.039131    0.038680    0.694160   -51.00000    0.03413    0.02566 = 
         0.02004    0.00160   -0.00233   -0.00136 
C16A  1    0.920887    0.052017    0.700547   -51.00000    0.03579    0.01165 = 
         0.01541    0.00227   -0.00085    0.00165 
C17A  1    0.861685    0.070161    0.661804   -51.00000    0.03144    0.01341 = 
         0.02328   -0.00121   -0.00888    0.00498 
C18A  1    0.841126    0.171746    0.639926   -51.00000    0.03190    0.01320 = 
         0.01805   -0.00126    0.00465    0.00632 
C29A  1    0.868104   -0.152435    0.717383   -51.00000    0.04746    0.02499 = 
         0.02832    0.00548   -0.00430    0.00581 
AFIX  33 
H29D  2    0.790919   -0.146742    0.717594   -51.00000   -1.50000 
H29E  2    0.888593   -0.223213    0.708393   -51.00000   -1.50000 
H29F  2    0.895372   -0.140511    0.744157   -51.00000   -1.50000 
AFIX   0 
C30A  1    1.109834   -0.145656    0.671071   -51.00000    0.04339    0.03531 = 
         0.03203   -0.01051   -0.00666    0.01271 
AFIX  33 
H30D  2    1.073300   -0.213069    0.666896   -51.00000   -1.50000 
H30E  2    1.142560   -0.122748    0.646225   -51.00000   -1.50000 
H30F  2    1.164530   -0.154632    0.691314   -51.00000   -1.50000 
AFIX   0 
C31A  1    1.127039    0.117827    0.694915   -51.00000    0.03640    0.03208 = 
         0.03629   -0.00076   -0.00628   -0.00585 
AFIX  33 
H31D  2    1.099783    0.186223    0.703962   -51.00000   -1.50000 
H31E  2    1.182410    0.093563    0.713032   -51.00000   -1.50000 
H31F  2    1.156471    0.125506    0.668245   -51.00000   -1.50000 
AFIX   0 
C32A  1    0.879533    0.096043    0.738920   -51.00000    0.03534    0.02259 = 
         0.01741   -0.00123   -0.00390   -0.00141 
AFIX  33 
H32D  2    0.802243    0.099152    0.737945   -51.00000   -1.50000 
H32E  2    0.901565    0.050289    0.760827   -51.00000   -1.50000 
H32F  2    0.907864    0.167354    0.742974   -51.00000   -1.50000 
AFIX   0 
PART 0 
C19   1    0.851719    0.363496    0.649494    11.00000    0.01809    0.01086 = 
         0.02906    0.00210   -0.00340    0.00243 
C20   1    0.863211    0.421843    0.688886    11.00000    0.01973    0.01663 = 
         0.02636    0.00333    0.00084    0.00221 
AFIX  23 
H20A  2    0.932450    0.404923    0.700933    11.00000   -1.20000 
H20B  2    0.807084    0.398713    0.707356    11.00000   -1.20000 
AFIX   0 
C21   1    0.854689    0.542403    0.681849    11.00000    0.02308    0.01209 = 
         0.03086   -0.00075   -0.00417   -0.00021 
AFIX  13 
H21   2    0.861867    0.580806    0.707581    11.00000   -1.20000 
AFIX   0 
C22   1    0.943255    0.576070    0.653703    11.00000    0.01902    0.02102 = 
         0.03941    0.01059   -0.00883   -0.00333 
AFIX  23 
H22A  2    1.012682    0.560000    0.665761    11.00000   -1.20000 
H22B  2    0.939379    0.653251    0.648987    11.00000   -1.20000 
AFIX   0 
C23   1    0.932170    0.516655    0.614254    11.00000    0.01469    0.02698 = 
         0.03148    0.01084    0.00216    0.00267 
AFIX  13 
H23   2    0.989808    0.539329    0.595886    11.00000   -1.20000 
AFIX   0 
C24   1    0.825795    0.541007    0.595598    11.00000    0.01534    0.02012 = 
         0.02567    0.00626   -0.00112    0.00117 
AFIX  23 
H24A  2    0.819079    0.502548    0.570201    11.00000   -1.20000 
H24B  2    0.820561    0.617718    0.590064    11.00000   -1.20000 
AFIX   0 
C25   1    0.736416    0.507654    0.623613    11.00000    0.01489    0.01399 = 
         0.02830   -0.00004   -0.00044    0.00342 
AFIX  13 
H25   2    0.666718    0.524694    0.611242    11.00000   -1.20000 
AFIX   0 
C26   1    0.743383    0.387570    0.631426    11.00000    0.01811    0.01288 = 
         0.03019    0.00102   -0.00228   -0.00173 
AFIX  23 
H26A  2    0.686715    0.365575    0.649858    11.00000   -1.20000 
H26B  2    0.734543    0.348134    0.606331    11.00000   -1.20000 
AFIX   0 
C27   1    0.940689    0.396145    0.621650    11.00000    0.01707    0.02560 = 
         0.02995    0.00361    0.00122    0.00965 
AFIX  23 
H27A  2    0.934625    0.357362    0.596299    11.00000   -1.20000 
H27B  2    1.009938    0.379078    0.633660    11.00000   -1.20000 
AFIX   0 
C28   1    0.747341    0.567975    0.663018    11.00000    0.02233    0.01524 = 
         0.03091   -0.00209    0.00086    0.00283 
AFIX  23 
H28A  2    0.741780    0.645006    0.658195    11.00000   -1.20000 
H28B  2    0.689750    0.547039    0.681219    11.00000   -1.20000 
AFIX   0 
MOLE 2 
C33   1    0.405906    0.861854    0.353223    11.00000    0.01952    0.01273 = 
         0.02817    0.00331   -0.00724   -0.00143 
C34   1    0.502518    0.890578    0.378172    11.00000    0.01817    0.01478 = 
         0.02787    0.00060   -0.00710   -0.00010 
AFIX  23 
H34A  2    0.568066    0.872022    0.363789    11.00000   -1.20000 
H34B  2    0.501362    0.851008    0.403451    11.00000   -1.20000 
AFIX   0 
C35   1    0.499080    1.011258    0.386313    11.00000    0.01192    0.01818 = 
         0.02568   -0.00220   -0.00256   -0.00126 
AFIX  13 
H35   2    0.561225    1.031551    0.402923    11.00000   -1.20000 
AFIX   0 
C36   1    0.397016    1.039447    0.408422    11.00000    0.02173    0.02781 = 
         0.02208   -0.00183    0.00222    0.00110 
AFIX  23 
H36A  2    0.395479    1.116204    0.414181    11.00000   -1.20000 
H36B  2    0.394018    1.000693    0.433856    11.00000   -1.20000 
AFIX   0 
C37   1    0.301531    1.009150    0.382521    11.00000    0.01159    0.03295 = 
         0.03025   -0.00042    0.00344    0.00039 
AFIX  13 
H37   2    0.234847    1.027955    0.396731    11.00000   -1.20000 
AFIX   0 
C38   1    0.306697    1.070068    0.343452    11.00000    0.01606    0.02098 = 
         0.03263    0.00253   -0.00376    0.00385 
AFIX  23 
H38A  2    0.305757    1.147074    0.348745    11.00000   -1.20000 
H38B  2    0.244521    1.052472    0.326953    11.00000   -1.20000 
AFIX   0 
C39   1    0.408183    1.040391    0.321443    11.00000    0.01955    0.01584 = 
         0.02165    0.00216   -0.00128    0.00244 
AFIX  13 
H39   2    0.410965    1.079091    0.295654    11.00000   -1.20000 
AFIX   0 
C40   1    0.410841    0.921209    0.313732    11.00000    0.02432    0.01607 = 
         0.02361    0.00111   -0.00405    0.00061 
AFIX  23 
H40A  2    0.476582    0.902345    0.299530    11.00000   -1.20000 
H40B  2    0.350082    0.900701    0.296964    11.00000   -1.20000 
AFIX   0 
C41   1    0.303920    0.889428    0.374982    11.00000    0.01848    0.02948 = 
         0.03066    0.01062   -0.00457   -0.00903 
AFIX  23 
H41A  2    0.300699    0.850836    0.400447    11.00000   -1.20000 
H41B  2    0.242185    0.868385    0.358820    11.00000   -1.20000 
AFIX   0 
C42   1    0.503294    1.072183    0.346900    11.00000    0.01854    0.01830 = 
         0.02683    0.00135    0.00256   -0.00309 
AFIX  23 
H42A  2    0.501635    1.149248    0.352046    11.00000   -1.20000 
H42B  2    0.569681    1.055399    0.332754    11.00000   -1.20000 
AFIX   0 
C55   1    0.545877    0.402041    0.439257    11.00000    0.04302    0.01522 = 
         0.02200    0.00188   -0.01003   -0.00557 
C64   1    0.635372    0.480877    0.448761    11.00000    0.03803    0.03144 = 
         0.03147   -0.00169    0.00209   -0.01187 
AFIX  23 
H64A  2    0.606441    0.553354    0.451082    11.00000   -1.20000 
H64B  2    0.688535    0.480383    0.427278    11.00000   -1.20000 
AFIX   0 
C59   1    0.687154    0.447300    0.488253    11.00000    0.02392    0.03277 = 
         0.03512   -0.00582   -0.00335   -0.00639 
AFIX  13 
H59   2    0.744599    0.498369    0.495130    11.00000   -1.20000 
AFIX   0 
C58   1    0.605028    0.446551    0.521107    11.00000    0.02961    0.02548 = 
         0.02834   -0.00107   -0.00521   -0.00087 
AFIX  23 
H58A  2    0.575422    0.518454    0.524489    11.00000   -1.20000 
H58B  2    0.638552    0.425286    0.546352    11.00000   -1.20000 
AFIX   0 
C57   1    0.516533    0.369051    0.510748    11.00000    0.02821    0.02780 = 
         0.02653   -0.00096    0.00364   -0.00182 
AFIX  13 
H57   2    0.462832    0.368280    0.532446    11.00000   -1.20000 
AFIX   0 
C63   1    0.562401    0.257349    0.505224    11.00000    0.03693    0.02329 = 
         0.03404    0.00691   -0.00619    0.00096 
AFIX  23 
H63A  2    0.594278    0.233011    0.530380    11.00000   -1.20000 
H63B  2    0.505049    0.207668    0.498088    11.00000   -1.20000 
AFIX   0 
C61   1    0.646136    0.257530    0.472712    11.00000    0.02757    0.02451 = 
         0.04170   -0.00267   -0.00335    0.00826 
AFIX  13 
H61   2    0.676735    0.185046    0.469756    11.00000   -1.20000 
AFIX   0 
C62   1    0.594034    0.292056    0.433547    11.00000    0.03697    0.02408 = 
         0.02981   -0.00601    0.00130    0.00184 
AFIX  23 
H62A  2    0.647431    0.294009    0.412158    11.00000   -1.20000 
H62B  2    0.538320    0.240964    0.425994    11.00000   -1.20000 
AFIX   0 
C56   1    0.463685    0.402933    0.471561    11.00000    0.02392    0.01980 = 
         0.03807   -0.00494   -0.00642    0.00212 
AFIX  23 
H56A  2    0.405757    0.353473    0.464877    11.00000   -1.20000 
H56B  2    0.433478    0.474777    0.474312    11.00000   -1.20000 
AFIX   0 
C60   1    0.734039    0.336753    0.483721    11.00000    0.02286    0.04476 = 
         0.05710   -0.01066   -0.00087    0.00506 
AFIX  23 
H60A  2    0.767809    0.314918    0.508851    11.00000   -1.20000 
H60B  2    0.788759    0.337313    0.462795    11.00000   -1.20000 
AFIX   0 
PART 1 
O5    3    0.394940    0.751303    0.344253    41.00000    0.02184    0.01376 = 
         0.02007   -0.00077   -0.00020   -0.00347 
O6    3    0.404316    0.685494    0.407592    41.00000    0.03344    0.01982 = 
         0.01690   -0.00278   -0.00001   -0.00052 
O7    3    0.487004    0.447369    0.404397    41.00000    0.04277    0.02224 = 
         0.03305    0.00642   -0.01269   -0.00953 
O8    3    0.366684    0.315859    0.397442    41.00000    0.04178    0.01378 = 
         0.03771    0.00577   -0.01303   -0.00654 
C43   1    0.388511    0.675006    0.372518    41.00000    0.01749    0.01059 = 
         0.01956   -0.00069   -0.00056   -0.00172 
C44   1    0.347107    0.577852    0.353242    41.00000    0.03267    0.01946 = 
         0.01539   -0.00084   -0.00157   -0.00293 
C45   1    0.280230    0.568695    0.315808    41.00000    0.02876    0.01976 = 
         0.02021   -0.00034   -0.00411   -0.00430 
C46   1    0.344624    0.537638    0.279620    41.00000    0.03134    0.02482 = 
         0.01832   -0.00205    0.00082   -0.00387 
C47   1    0.338321    0.433357    0.285959    41.00000    0.02991    0.02914 = 
         0.02100   -0.00632    0.00033   -0.00672 
C48   1    0.277565    0.445197    0.324859    41.00000    0.02914    0.01394 = 
         0.02406   -0.00241    0.00152   -0.00191 
C49   1    0.347520    0.473069    0.360267    41.00000    0.03075    0.01658 = 
         0.01908    0.00046   -0.00508   -0.00430 
C50   1    0.181737    0.635055    0.311275    41.00000    0.03345    0.02895 = 
         0.02800    0.00380   -0.01079   -0.00565 
AFIX  33 
H50A  2    0.150324    0.647548    0.337367    41.00000   -1.50000 
H50B  2    0.200080    0.702936    0.299079    41.00000   -1.50000 
H50C  2    0.130921    0.597723    0.294440    41.00000   -1.50000 
AFIX   0 
C51   1    0.401019    0.607591    0.250154    41.00000    0.03936    0.04407 = 
         0.01828   -0.00046    0.00281   -0.01285 
AFIX  33 
H51A  2    0.384593    0.681844    0.255748    41.00000   -1.50000 
H51B  2    0.477393    0.596416    0.252293    41.00000   -1.50000 
H51C  2    0.377645    0.589881    0.223311    41.00000   -1.50000 
AFIX   0 
C52   1    0.379720    0.335845    0.267219    41.00000    0.04226    0.03123 = 
         0.03461   -0.01277    0.00583   -0.00676 
AFIX  33 
H52A  2    0.354879    0.273948    0.281986    41.00000   -1.50000 
H52B  2    0.354563    0.331665    0.239835    41.00000   -1.50000 
H52C  2    0.457097    0.337434    0.267442    41.00000   -1.50000 
AFIX   0 
C53   1    0.175855    0.384134    0.331727    41.00000    0.03204    0.02488 = 
         0.02626   -0.00420    0.00108   -0.00292 
AFIX  33 
H53A  2    0.147851    0.401179    0.358003    41.00000   -1.50000 
H53B  2    0.123949    0.403754    0.311505    41.00000   -1.50000 
H53C  2    0.190162    0.308084    0.330105    41.00000   -1.50000 
AFIX   0 
C54   1    0.399136    0.403093    0.389972    41.00000    0.03112    0.01620 = 
         0.01955   -0.00088   -0.00251    0.00121 
PART 2 
O5A   3    0.417672    0.748815    0.336150   -41.00000    0.01954    0.01550 = 
         0.02197    0.00081    0.00066   -0.00159 
O6A   3    0.427184    0.670154    0.396708   -41.00000    0.03594    0.01308 = 
         0.01375   -0.00130   -0.00317    0.00222 
O7A   3    0.518790    0.441991    0.400051   -41.00000    0.03463    0.01694 = 
         0.02285   -0.00039   -0.01020   -0.00295 
O8A   3    0.394205    0.318019    0.388854   -41.00000    0.04144    0.01849 = 
         0.03130    0.00332   -0.01096   -0.00759 
C43A  1    0.417840    0.664811    0.360828   -41.00000    0.01997    0.01742 = 
         0.01706   -0.00313    0.00167    0.00222 
C44A  1    0.397952    0.566253    0.338225   -41.00000    0.01836    0.01795 = 
         0.01321   -0.00531    0.00272   -0.00036 
C45A  1    0.338875    0.551533    0.299289   -41.00000    0.02498    0.01892 = 
         0.01101   -0.00230   -0.00030   -0.00098 
C46A  1    0.219287    0.541795    0.305039   -41.00000    0.02298    0.02272 = 
         0.02267   -0.00123   -0.00465    0.00337 
C47A  1    0.221919    0.438567    0.314417   -41.00000    0.02110    0.02192 = 
         0.02082   -0.00104   -0.00592   -0.00317 
C48A  1    0.341993    0.428810    0.309639   -41.00000    0.02247    0.01451 = 
         0.01915   -0.00229   -0.00074   -0.00191 
C49A  1    0.402809    0.463131    0.346511   -41.00000    0.01543    0.01375 = 
         0.02219   -0.00092    0.00112    0.00182 
C50A  1    0.386327    0.595850    0.261274   -41.00000    0.02999    0.02207 = 
         0.01400   -0.00144   -0.00200   -0.00196 
AFIX  33 
H50D  2    0.339359    0.580080    0.238990   -41.00000   -1.50000 
H50E  2    0.394648    0.672616    0.263788   -41.00000   -1.50000 
H50F  2    0.455474    0.563337    0.256612   -41.00000   -1.50000 
AFIX   0 
C51A  1    0.137139    0.625835    0.304594   -41.00000    0.03263    0.02059 = 
         0.03387    0.00497   -0.00273    0.00351 
AFIX  33 
H51D  2    0.168548    0.692442    0.295568   -41.00000   -1.50000 
H51E  2    0.080043    0.605337    0.286578   -41.00000   -1.50000 
H51F  2    0.108688    0.635112    0.331343   -41.00000   -1.50000 
AFIX   0 
C52A  1    0.144526    0.358713    0.329192   -41.00000    0.03662    0.02779 = 
         0.05509    0.00506    0.00784   -0.00659 
AFIX  33 
H52D  2    0.179828    0.290218    0.332237   -41.00000   -1.50000 
H52E  2    0.116523    0.381616    0.354837   -41.00000   -1.50000 
H52F  2    0.086425    0.351889    0.310202   -41.00000   -1.50000 
AFIX   0 
C53A  1    0.386859    0.343887    0.282711   -41.00000    0.03371    0.02646 = 
         0.01923   -0.00521   -0.00432   -0.00402 
AFIX  33 
H53D  2    0.338185    0.331564    0.260638   -41.00000   -1.50000 
H53E  2    0.455380    0.367061    0.272384   -41.00000   -1.50000 
H53F  2    0.395980    0.278203    0.297724   -41.00000   -1.50000 
AFIX   0 
C54A  1    0.436121    0.398157    0.381090   -41.00000    0.02624    0.01124 = 
         0.01958   -0.00278   -0.00269    0.00120 
PART 0 
HKLF 4 
  
REM  temp_a.res in Pca2(1) 
REM R1 =  0.0626 for   12209 Fo > 4sig(Fo)  and  0.0894 for all   16099 data 
REM    941 parameters refined using   1037 restraints 
  
END 
  
WGHT      0.0805      1.3022 
  
REM Highest difference peak  0.303,  deepest hole -0.300,  1-sigma level  0.060 
Q1    1   0.4281  0.4528  0.4254  11.00000  0.05    0.30 
Q2    1   0.4639  0.3035  0.4664  11.00000  0.05    0.29 
Q3    1   0.0645  0.5994  0.3119  11.00000  0.05    0.28 
Q4    1   0.1745  0.3262  0.3530  11.00000  0.05    0.28 
Q5    1   1.1057  0.1699  0.6670  11.00000  0.05    0.27 
Q6    1   0.2950  1.0398  0.3626  11.00000  0.05    0.26 
Q7    1   0.5019  1.0445  0.3660  11.00000  0.05    0.26 
Q8    1   0.1251  0.2964  0.3182  11.00000  0.05    0.26 
Q9    1   0.8270 -0.1379  0.7556  11.00000  0.05    0.26 
Q10   1   0.5208  0.4812  0.4835  11.00000  0.05    0.25 
; 
_shelx_res_checksum   89511 
  
_shelx_hkl_file 
; 
  -1   0   0    0.00    0.10 
  -1   0   0   -0.10    0.10 
  -1   0   0    0.20    0.10 
  -1   0   0   -0.10    0.10 
   1   0   0   -0.20    0.20 
   1   0   0   -0.20    0.10 
   1   0   0   -0.10    0.10 
   1   0   0    0.20    0.20 
   1   0   0   -0.10    0.20 
  -2   0   0   15.90    1.40 
  -2   0   0   16.10    1.40 
  -2   0   0   18.30    1.40 
  -2   0   0   15.10    1.40 
   2   0   0   19.50    1.50 
   2   0   0   17.10    1.40 
  -3   0   0    0.20    0.40 
  -3   0   0   -0.70    0.40 
  -3   0   0    1.80    0.40 
   3   0   0    0.00    0.50 
   3   0   0    0.60    0.40 
  -4   0   0 3001.40  177.18 
  -4   0   0 2759.62  177.18 
  -4   0   0 2736.73  177.18 
   4   0   0 2879.81  177.48 
   4   0   0 2618.74  177.18 
  -5   0   0    0.30    0.50 
  -5   0   0    0.00    0.50 
  -5   0   0    0.10    0.50 
   5   0   0    0.70    0.60 
   5   0   0   -0.10    0.50 
  -6   0   0   20.70    1.40 
  -6   0   0   16.10    1.40 
  -6   0   0   12.60    1.40 
   6   0   0   14.50    1.50 
   6   0   0   13.70    1.40 
  -7   0   0    0.50    0.60 
  -7   0   0   -0.70    0.60 
  -7   0   0    0.10    0.70 
   7   0   0   -0.10    0.60 
   7   0   0   -0.40    0.70 
  -8   0   0  143.09    9.60 
  -8   0   0  156.58    9.70 
  -8   0   0  147.09    9.70 
   8   0   0  144.89    9.70 
   8   0   0  157.58    9.80 
  -9   0   0   -0.10    0.80 
  -9   0   0   -0.10    0.70 
  -9   0   0    0.10    0.80 
   9   0   0    0.30    0.70 
   9   0   0    0.80    0.90 
 -10   0   0   10.20    1.40 
 -10   0   0   13.40    1.60 
 -10   0   0    8.20    1.30 
 -11   0   0   -0.20    0.90 
 -11   0   0   -0.30    1.00 
 -11   0   0    1.00    1.10 
  11   0   0   -1.20    1.20 
 -12   0   0   92.49    6.80 
 -12   0   0   90.79    6.60 
 -12   0   0  105.49    6.70 
  12   0   0  103.59    6.80 
 -13   0   0    0.30    1.50 
 -13   0   0   -1.60    1.30 
  13   0   0    0.90    1.50 
 -14   0   0   40.90    3.70 
  14   0   0   47.80    4.00 
  15   0   0    1.10    1.80 
  16   0   0    1.90    2.10 
  17   0   0    1.60    2.40 
  17  -1   0   -0.10    2.30 
  16  -1   0   -1.70    2.10 
  15  -1   0   -0.20    1.80 
  14  -1   0   26.30    3.20 
  13  -1   0    2.80    1.60 
 -13   1   0    2.90    1.40 
  12  -1   0    3.60    1.50 
 -12   1   0    2.00    1.10 
 -12   1   0    3.90    1.30 
 -12   1   0    3.60    1.40 
  11  -1   0    1.90    1.30 
 -11   1   0    1.70    1.10 
 -11   1   0    1.10    1.00 
 -11   1   0    2.60    1.10 
  10  -1   0  319.07   20.80 
 -10   1   0  337.17   20.70 
 -10   1   0  291.47   20.70 
 -10   1   0  349.67   20.80 
   9  -1   0    4.50    0.90 
   9  -1   0    2.80    1.10 
  -9   1   0    3.40    0.90 
  -9   1   0    2.60    0.80 
  -9   1   0    2.90    0.90 
   8  -1   0    0.80    0.80 
   8  -1   0    1.00    0.70 
  -8   1   0    0.90    0.80 
  -8   1   0    0.30    0.60 
  -8   1   0    1.00    0.70 
   7  -1   0   21.60    2.00 
   7  -1   0   22.40    1.80 
  -7   1   0   24.80    1.80 
  -7   1   0   23.90    1.80 
  -7   1   0   23.00    1.90 
   6  -1   0    2.20    0.80 
   6  -1   0    1.80    0.60 
  -6   1   0    3.30    0.60 
  -6   1   0    1.60    0.60 
  -6   1   0    1.80    0.70 
   5  -1   0   10.60    1.10 
   5  -1   0    8.60    1.20 
  -5   1   0    9.90    1.10 
  -5   1   0    9.80    1.00 
  -5   1   0    9.80    1.00 
   4  -1   0    4.10    0.70 
   4  -1   0    3.90    0.60 
  -4   1   0    3.70    0.60 
  -4   1   0    4.60    0.60 
  -4   1   0    4.50    0.60 
   3  -1   0  346.67   20.80 
   3  -1   0  311.37   20.80 
  -3   1   0  326.07   20.70 
  -3   1   0  350.16   20.80 
  -3   1   0  300.67   20.80 
   2  -1   0  241.88   15.90 
   2  -1   0  237.88   15.90 
  -2   1   0  246.88   15.90 
  -2   1   0  254.77   15.90 
  -2   1   0  267.87   15.90 
   1  -1   0   22.90    1.70 
   1  -1   0   26.60    1.70 
   1  -1   0   25.00    1.70 
   1  -1   0   27.60    1.70 
  -1   1   0   25.40    1.60 
  -1   1   0   24.50    1.70 
   0  -1   0   -5.20    0.20 
   0   1   0   -4.50    0.20 
  -1  -1   0   23.60    1.60 
  -1  -1   0   24.90    1.60 
  -1  -1   0   23.90    1.60 
  -1  -1   0   24.40    1.60 
  -1  -1   0   25.60    1.60 
   1   1   0   25.40    1.60 
   1   1   0   24.90    1.60 
  -2  -1   0  254.17   15.70 
  -2  -1   0  247.98   15.70 
  -2  -1   0  238.58   15.70 
  -2  -1   0  258.27   15.70 
   2   1   0  216.38   15.70 
   2   1   0  264.67   15.70 
  -3  -1   0  352.16   21.90 
  -3  -1   0  337.07   21.90 
  -3  -1   0  349.57   21.90 
  -3  -1   0  331.17   21.90 
   3   1   0  363.06   21.90 
   3   1   0  334.77   21.90 
  -4  -1   0    8.50    0.80 
  -4  -1   0    3.70    0.60 
  -4  -1   0    2.90    0.60 
  -4  -1   0    3.10    0.50 
   4   1   0    6.40    0.70 
   4   1   0    3.20    0.60 
  -5  -1   0   10.90    1.10 
  -5  -1   0   11.10    1.10 
  -5  -1   0   10.10    1.10 
   5   1   0   10.10    1.00 
   5   1   0   10.60    1.10 
  -6  -1   0    1.20    0.60 
  -6  -1   0    2.80    0.60 
  -6  -1   0    1.20    0.60 
   6   1   0    1.60    0.70 
   6   1   0    3.30    0.60 
  -7  -1   0   22.80    1.90 
  -7  -1   0   22.90    1.90 
  -7  -1   0   23.40    1.80 
   7   1   0   22.60    1.80 
   7   1   0   24.90    1.90 
  -8  -1   0    0.00    0.70 
  -8  -1   0    0.80    0.80 
  -8  -1   0    1.00    0.60 
   8   1   0    2.30    0.90 
   8   1   0   -0.20    0.60 
  -9  -1   0    3.20    0.90 
  -9  -1   0    2.30    0.90 
  -9  -1   0    2.20    0.80 
   9   1   0    4.10    1.00 
 -10  -1   0  333.87   20.20 
 -10  -1   0  318.87   20.10 
 -10  -1   0  271.27   20.10 
  10   1   0  334.47   20.20 
 -11  -1   0    0.20    1.10 
 -11  -1   0    4.10    1.20 
 -11  -1   0    1.10    0.90 
  11   1   0    2.30    1.30 
 -12  -1   0    3.80    1.20 
 -12  -1   0    5.70    1.30 
 -12  -1   0    5.30    1.50 
  12   1   0    4.90    1.50 
 -13  -1   0    1.70    1.40 
 -13  -1   0    0.70    1.50 
  13   1   0    1.50    1.60 
 -14  -1   0   24.80    3.00 
 -14  -1   0   23.20    3.10 
  14   1   0   29.40    3.10 
 -15  -1   0    1.00    1.80 
  15   1   0   -1.20    1.80 
  16   1   0    0.30    2.10 
  17   1   0   -1.40    2.40 
  18   1   0    7.30    3.10 
  17  -2   0    3.50    2.50 
  16  -2   0   -0.10    2.20 
  15  -2   0    7.20    2.20 
  14  -2   0    0.40    1.60 
  13  -2   0    2.80    1.50 
  12  -2   0   19.10    2.20 
 -12   2   0   16.80    2.00 
 -12   2   0   17.50    2.10 
  11  -2   0    0.20    1.20 
 -11   2   0    2.70    1.00 
 -11   2   0    1.70    1.00 
 -11   2   0    2.40    1.10 
  10  -2   0   23.10    2.10 
  10  -2   0   24.60    2.30 
 -10   2   0   21.80    2.20 
 -10   2   0   20.40    2.00 
 -10   2   0   21.30    2.00 
   9  -2   0    2.00    1.10 
   9  -2   0    2.20    0.80 
  -9   2   0    0.30    0.90 
  -9   2   0    2.20    0.80 
  -9   2   0    1.80    0.80 
   8  -2   0    4.70    0.90 
   8  -2   0    5.50    1.10 
  -8   2   0    5.30    1.00 
  -8   2   0    3.60    0.80 
  -8   2   0    3.70    0.80 
   7  -2   0   26.70    2.00 
   7  -2   0   23.90    2.00 
  -7   2   0   23.60    1.90 
  -7   2   0   27.70    2.00 
  -7   2   0   22.90    1.90 
   6  -2   0    0.70    0.70 
   6  -2   0    2.70    0.60 
  -6   2   0    1.80    0.70 
  -6   2   0    2.50    0.60 
  -6   2   0    1.20    0.60 
   5  -2   0   14.10    1.30 
   5  -2   0   15.70    1.40 
  -5   2   0   15.30    1.30 
  -5   2   0   15.90    1.40 
  -5   2   0   14.60    1.20 
   4  -2   0  488.45   32.00 
   4  -2   0  516.05   32.00 
  -4   2   0  493.85   32.00 
  -4   2   0  509.85   32.00 
  -4   2   0  513.55   32.00 
   3  -2   0   14.00    1.30 
   3  -2   0   15.50    1.30 
  -3   2   0   16.80    1.20 
  -3   2   0   15.80    1.20 
  -3   2   0   13.30    1.20 
   2  -2   0    1.40    0.40 
   2  -2   0    1.20    0.50 
  -2   2   0    1.50    0.40 
  -2   2   0    2.00    0.40 
   1  -2   0 1096.99   66.99 
   1  -2   0 1053.09   66.99 
   1  -2   0 1054.59   66.89 
   1  -2   0  993.50   66.99 
  -1   2   0 1086.29   66.89 
  -1   2   0 1064.19   66.99 
   0  -2   0 4455.35  287.07 
   0  -2   0 4580.64  287.17 
   0  -2   0 4719.63  287.27 
   0   2   0 3883.21  287.07 
   0   2   0 5056.09  287.27 
  -1  -2   0 1106.29   67.09 
  -1  -2   0 1112.39   67.09 
  -1  -2   0  924.61   67.09 
  -1  -2   0 1100.09   67.09 
  -1  -2   0 1055.49   67.09 
  -2  -2   0    1.60    0.50 
  -2  -2   0    1.40    0.50 
  -2  -2   0    2.50    0.30 
  -2  -2   0    1.80    0.30 
   2   2   0    1.20    0.40 
  -3  -2   0   13.60    1.30 
  -3  -2   0   15.10    1.20 
  -3  -2   0   17.20    1.30 
  -3  -2   0   16.20    1.20 
   3   2   0   17.30    1.20 
   3   2   0   16.00    1.20 
  -4  -2   0  464.95   31.30 
  -4  -2   0  513.25   31.30 
  -4  -2   0  511.25   31.30 
  -4  -2   0  492.35   31.30 
   4   2   0  523.95   31.30 
   4   2   0  456.05   31.30 
  -5  -2   0   12.10    1.20 
  -5  -2   0   13.40    1.20 
  -5  -2   0   14.70    1.10 
  -5  -2   0   11.60    1.20 
   5   2   0   12.30    1.20 
   5   2   0   12.80    1.10 
  -6  -2   0    3.40    0.70 
  -6  -2   0    0.80    0.60 
  -6  -2   0    2.40    0.70 
   6   2   0    2.40    0.50 
   6   2   0    1.00    0.60 
  -7  -2   0   25.30    2.00 
  -7  -2   0   23.80    1.90 
  -7  -2   0   23.00    1.90 
   7   2   0   22.60    1.90 
   7   2   0   27.40    2.00 
  -8  -2   0    4.70    0.80 
  -8  -2   0    2.50    0.80 
  -8  -2   0    1.30    0.70 
   8   2   0    5.10    0.80 
   8   2   0    3.90    0.90 
  -9  -2   0    0.80    0.80 
  -9  -2   0    1.50    0.90 
  -9  -2   0    2.40    0.80 
   9   2   0    0.80    0.90 
 -10  -2   0   23.50    2.10 
 -10  -2   0   25.20    2.00 
 -10  -2   0   19.80    2.10 
  10   2   0   18.20    2.10 
 -11  -2   0    2.70    1.00 
 -11  -2   0    0.70    1.10 
 -11  -2   0    2.70    1.10 
  11   2   0    2.60    1.20 
 -12  -2   0   17.60    1.90 
 -12  -2   0   16.50    2.00 
 -12  -2   0   15.60    1.90 
  12   2   0   17.80    2.20 
 -13  -2   0    3.10    1.50 
 -13  -2   0    2.00    1.40 
  13   2   0   -0.40    1.50 
 -14  -2   0    1.30    1.70 
 -14  -2   0   -0.40    1.50 
  14   2   0   -0.20    1.70 
 -15  -2   0   10.90    2.10 
 -15  -2   0    4.00    2.00 
  15   2   0    5.30    2.00 
  16   2   0    1.90    2.10 
  17   2   0    2.50    2.40 
  18   2   0    2.30    2.70 
  17  -3   0   -0.10    2.40 
  16  -3   0   -0.90    2.20 
  15  -3   0    0.00    2.00 
  14  -3   0    8.90    2.10 
  13  -3   0    0.10    1.40 
  12  -3   0   -0.70    1.50 
 -12   3   0    0.10    1.20 
 -12   3   0    0.80    1.10 
  11  -3   0    6.20    1.40 
 -11   3   0    5.20    1.20 
 -11   3   0    4.90    1.10 
  10  -3   0   29.60    2.50 
  10  -3   0   29.20    2.50 
 -10   3   0   26.50    2.30 
 -10   3   0   27.90    2.30 
 -10   3   0   28.00    2.50 
   9  -3   0    2.80    1.00 
   9  -3   0    4.70    1.10 
  -9   3   0    4.20    1.00 
  -9   3   0    2.80    0.90 
  -9   3   0    3.50    0.90 
   8  -3   0    2.10    0.90 
   8  -3   0    1.20    0.80 
  -8   3   0    0.40    0.70 
  -8   3   0    1.30    0.70 
  -8   3   0    2.80    0.80 
   7  -3   0    1.70    0.70 
   7  -3   0    2.20    0.80 
  -7   3   0    1.00    0.70 
  -7   3   0    1.30    0.70 
  -7   3   0    1.00    0.60 
   6  -3   0  194.48   12.40 
   6  -3   0  195.28   12.50 
  -6   3   0  196.08   12.40 
  -6   3   0  195.78   12.40 
  -6   3   0  186.28   12.40 
   5  -3   0   17.20    1.60 
   5  -3   0   16.70    1.40 
  -5   3   0   18.40    1.50 
  -5   3   0   15.70    1.30 
  -5   3   0   17.90    1.50 
   4  -3   0    4.20    0.80 
   4  -3   0    3.60    0.60 
  -4   3   0    4.00    0.60 
   3  -3   0    8.10    0.90 
   3  -3   0    8.00    0.80 
  -3   3   0    7.70    0.80 
  -3   3   0    7.20    1.00 
  -3   3   0    8.40    0.80 
   2  -3   0  249.28   17.30 
   2  -3   0  280.77   17.30 
   2  -3   0  274.87   17.30 
   2  -3   0  281.37   17.30 
  -2   3   0  272.27   17.30 
  -2   3   0  275.37   17.30 
   1  -3   0  302.87   19.20 
   1  -3   0  280.77   19.20 
   1  -3   0  297.57   19.30 
   1  -3   0  312.57   19.30 
  -1   3   0  308.77   19.20 
  -1   3   0  315.87   19.20 
   0  -3   0    4.00    0.50 
   0  -3   0    1.50    0.50 
   0  -3   0    2.30    0.40 
   0  -3   0    1.80    0.40 
   0   3   0    3.10    0.50 
  -1  -3   0  307.67   19.70 
  -1  -3   0  296.17   19.70 
  -1  -3   0  297.87   19.70 
  -1  -3   0  327.87   19.80 
   1   3   0  329.37   19.80 
  -2  -3   0  276.47   17.10 
  -2  -3   0  261.17   17.00 
  -2  -3   0  270.97   17.10 
  -2  -3   0  266.47   17.00 
   2   3   0  266.77   17.00 
  -3  -3   0    7.10    1.00 
  -3  -3   0    7.10    0.90 
  -3  -3   0    8.50    0.80 
  -3  -3   0    7.00    0.80 
   3   3   0    7.10    0.80 
  -4  -3   0    3.20    0.50 
  -4  -3   0    3.80    0.70 
  -4  -3   0    3.40    0.50 
   4   3   0    3.40    0.60 
  -5  -3   0   19.60    1.40 
  -5  -3   0   19.00    1.40 
  -5  -3   0   16.60    1.40 
  -5  -3   0   15.70    1.50 
   5   3   0   16.40    1.40 
  -6  -3   0  175.48   11.60 
  -6  -3   0  198.78   11.60 
  -6  -3   0  148.99   11.50 
  -6  -3   0  188.48   11.60 
   6   3   0  191.28   11.60 
  -7  -3   0    1.10    0.80 
  -7  -3   0    0.90    0.60 
  -7  -3   0    1.40    0.70 
  -7  -3   0    0.00    0.60 
   7   3   0    1.00    0.70 
  -8  -3   0    0.40    0.70 
  -8  -3   0    0.70    0.70 
  -8  -3   0   -0.50    0.90 
   8   3   0    0.30    0.80 
  -9  -3   0    3.00    1.00 
  -9  -3   0    3.90    0.90 
  -9  -3   0    3.10    0.90 
   9   3   0    3.00    1.00 
 -10  -3   0   24.00    2.30 
 -10  -3   0   23.00    2.30 
 -10  -3   0   24.00    2.20 
  10   3   0   29.00    2.30 
 -11  -3   0    5.00    1.10 
 -11  -3   0    7.70    1.30 
 -11  -3   0    3.90    1.30 
  11   3   0    6.50    1.30 
 -12  -3   0    1.10    1.10 
 -12  -3   0    0.30    1.20 
 -12  -3   0    0.80    1.40 
  12   3   0    1.10    1.30 
 -13  -3   0   -0.40    1.40 
 -13  -3   0    0.00    1.50 
  13   3   0    1.00    1.50 
 -14  -3   0    6.80    1.70 
 -14  -3   0    3.50    1.80 
  14   3   0    7.20    1.80 
 -15  -3   0    1.30    1.90 
 -15  -3   0    1.70    1.80 
  15   3   0   -0.10    1.90 
 -16  -3   0   -0.80    2.10 
 -16  -3   0    1.70    2.00 
  16   3   0    0.20    2.10 
  17   3   0   -1.80    2.90 
  16  -4   0   -1.70    2.10 
  15  -4   0    6.60    2.20 
  14  -4   0    0.70    1.80 
  13  -4   0    1.90    1.70 
 -13   4   0   -1.00    1.50 
  12  -4   0    5.80    1.60 
 -12   4   0    6.50    1.40 
  11  -4   0   23.40    2.60 
 -11   4   0   26.20    2.30 
 -11   4   0   24.50    2.30 
  10  -4   0    5.90    1.40 
  10  -4   0    6.50    1.20 
 -10   4   0    6.80    1.10 
 -10   4   0    3.60    1.10 
   9  -4   0    6.10    1.10 
   9  -4   0    3.90    1.20 
  -9   4   0    4.40    1.00 
  -9   4   0    2.80    0.80 
  -9   4   0    3.00    1.00 
   8  -4   0    2.50    0.80 
   8  -4   0    3.00    1.00 
  -8   4   0    1.20    0.80 
  -8   4   0    2.60    0.90 
  -8   4   0    3.70    0.80 
   7  -4   0    3.10    0.80 
   7  -4   0    1.10    0.80 
  -7   4   0    2.00    0.60 
  -7   4   0    3.70    0.80 
  -7   4   0    3.50    0.80 
   6  -4   0    6.70    0.90 
   6  -4   0    6.80    1.00 
  -6   4   0    8.20    0.90 
  -6   4   0    8.60    1.00 
  -6   4   0    7.90    0.90 
   5  -4   0   88.09    5.70 
   5  -4   0   86.79    5.80 
  -5   4   0   88.89    5.60 
  -5   4   0   89.59    5.70 
  -5   4   0   80.99    5.70 
   4  -4   0  103.39    6.80 
   4  -4   0  105.29    6.90 
  -4   4   0  105.29    6.80 
  -4   4   0  111.49    6.90 
  -4   4   0  102.49    6.80 
   3  -4   0   14.70    1.30 
   3  -4   0   13.00    1.20 
   3  -4   0   15.00    1.30 
   3  -4   0   13.30    1.20 
  -3   4   0   15.20    1.20 
  -3   4   0   14.30    1.20 
   2  -4   0    6.50    0.80 
   2  -4   0    6.00    0.80 
   2  -4   0    8.80    1.00 
   2  -4   0    7.60    0.80 
  -2   4   0    6.30    0.80 
  -2   4   0    8.70    0.80 
   1  -4   0   26.90    1.90 
   1  -4   0   29.00    2.00 
   1  -4   0   26.30    2.00 
   1  -4   0   34.60    1.90 
  -1   4   0   25.10    2.00 
   0  -4   0  442.16   26.60 
   0  -4   0  421.16   26.60 
   0  -4   0  436.06   26.60 
   0  -4   0  390.96   26.70 
   0   4   0  406.06   26.60 
  -1  -4   0   29.30    1.80 
  -1  -4   0   30.30    1.80 
  -1  -4   0   21.10    2.00 
  -1  -4   0   25.60    1.80 
   1   4   0   21.90    1.90 
  -2  -4   0    7.60    0.70 
  -2  -4   0    6.60    0.80 
  -2  -4   0    6.10    0.70 
   2   4   0    5.30    0.80 
   2   4   0    8.50    0.80 
  -3  -4   0   13.40    1.30 
  -3  -4   0   14.40    1.10 
  -3  -4   0   14.80    1.40 
  -3  -4   0   13.30    1.10 
   3   4   0   15.10    1.20 
  -4  -4   0  113.39    7.00 
  -4  -4   0  106.79    7.10 
  -4  -4   0  109.09    7.00 
  -4  -4   0  105.89    6.90 
   4   4   0  106.69    7.00 
  -5  -4   0   98.99    6.20 
  -5  -4   0   93.59    6.10 
  -5  -4   0   95.09    6.10 
  -5  -4   0   95.49    6.30 
   5   4   0   92.09    6.20 
  -6  -4   0    8.60    1.00 
  -6  -4   0    7.80    1.00 
  -6  -4   0    7.90    1.10 
  -6  -4   0    8.30    1.10 
   6   4   0    8.90    1.10 
  -7  -4   0    2.00    0.70 
  -7  -4   0    3.40    0.80 
  -7  -4   0    1.10    0.90 
  -7  -4   0    3.00    0.70 
   7   4   0    1.60    0.70 
  -8  -4   0    0.20    0.90 
  -8  -4   0    2.40    0.80 
  -8  -4   0    2.00    0.80 
   8   4   0    1.90    0.80 
  -9  -4   0    5.10    1.10 
  -9  -4   0    4.00    1.00 
  -9  -4   0    4.60    1.00 
   9   4   0    3.70    1.00 
 -10  -4   0    3.60    1.30 
 -10  -4   0    4.40    1.10 
 -10  -4   0    4.10    1.00 
  10   4   0    5.10    1.20 
 -11  -4   0   23.80    2.30 
 -11  -4   0   22.50    2.50 
 -11  -4   0   26.80    2.40 
  11   4   0   25.40    2.50 
 -12  -4   0    8.40    1.50 
 -12  -4   0    6.70    1.60 
 -12  -4   0    6.70    1.40 
  12   4   0    6.80    1.50 
 -13  -4   0    1.40    1.40 
 -13  -4   0    0.70    1.60 
  13   4   0    0.70    1.50 
 -14  -4   0    0.20    1.70 
 -14  -4   0    3.70    1.70 
  14   4   0    1.50    1.80 
 -15  -4   0    3.90    2.00 
 -15  -4   0    2.90    1.90 
  15   4   0    2.30    2.00 
 -16  -4   0    7.50    2.20 
 -16  -4   0   -1.20    2.20 
 -17  -4   0   -2.30    2.60 
  16  -5   0   -0.40    2.20 
  15  -5   0   -1.50    2.00 
  14  -5   0    1.70    1.80 
  13  -5   0   28.60    3.00 
 -13   5   0   21.00    2.70 
  12  -5   0    6.00    1.60 
 -12   5   0    5.50    1.40 
  11  -5   0   37.30    3.60 
  11  -5   0   43.50    3.50 
 -11   5   0   45.90    3.40 
  10  -5   0   76.59    6.00 
  10  -5   0   89.99    6.00 
 -10   5   0   90.19    5.80 
 -10   5   0   85.79    5.90 
   9  -5   0   15.50    1.90 
   9  -5   0   15.60    2.00 
  -9   5   0   14.30    1.80 
  -9   5   0   16.20    1.60 
   8  -5   0    1.30    0.80 
   8  -5   0   -0.50    1.00 
  -8   5   0    0.50    0.70 
  -8   5   0    2.20    0.90 
   7  -5   0    1.80    1.00 
   7  -5   0    2.30    0.80 
  -7   5   0    3.20    0.70 
  -7   5   0    1.70    0.90 
  -7   5   0    4.60    0.90 
   6  -5   0   18.30    1.60 
   6  -5   0   14.00    1.70 
  -6   5   0   17.10    1.70 
  -6   5   0   17.90    1.40 
  -6   5   0   15.70    1.50 
   5  -5   0   75.79    5.40 
   5  -5   0   84.09    5.50 
  -5   5   0   84.19    5.40 
  -5   5   0   80.49    5.50 
  -5   5   0   86.99    5.40 
   4  -5   0    1.30    0.70 
  -4   5   0    0.50    0.50 
  -4   5   0    0.70    0.50 
   3  -5   0   79.99    5.10 
   3  -5   0   78.99    5.10 
   3  -5   0   61.99    5.10 
   3  -5   0   79.69    5.10 
  -3   5   0   80.19    5.10 
  -3   5   0   84.09    5.10 
   2  -5   0   10.50    1.10 
   2  -5   0    9.70    1.00 
   2  -5   0   11.10    1.20 
   2  -5   0    9.10    0.90 
  -2   5   0   10.30    1.00 
   1  -5   0  201.18   12.10 
   1  -5   0  201.28   12.10 
   1  -5   0  197.78   12.10 
   1  -5   0  168.98   12.10 
  -1   5   0  176.18   12.10 
   0  -5   0    8.80    0.80 
   0  -5   0    9.70    0.80 
   0  -5   0    9.80    0.90 
   0  -5   0   10.00    1.20 
   0   5   0    8.50    1.10 
  -1  -5   0  202.68   12.90 
  -1  -5   0  204.18   12.90 
  -1  -5   0  200.68   13.00 
  -1  -5   0  201.68   12.90 
   1   5   0  207.88   13.00 
  -2  -5   0   10.90    0.90 
  -2  -5   0    9.20    0.90 
  -2  -5   0   11.70    0.90 
  -2  -5   0   10.00    1.20 
   2   5   0   10.20    1.20 
  -3  -5   0   79.69    5.20 
  -3  -5   0   84.09    5.40 
  -3  -5   0   80.69    5.20 
   3   5   0   81.79    5.30 
  -4  -5   0    0.70    0.70 
  -4  -5   0   -0.30    0.70 
  -4  -5   0    1.00    0.40 
  -4  -5   0    0.50    0.40 
   4   5   0    1.40    0.50 
  -5  -5   0   89.79    5.50 
  -5  -5   0   81.29    5.60 
  -5  -5   0   86.39    5.50 
  -5  -5   0   76.59    5.60 
   5   5   0   84.69    5.50 
  -6  -5   0   15.60    1.30 
  -6  -5   0   13.70    1.50 
  -6  -5   0   16.30    1.30 
  -6  -5   0   14.90    1.60 
   6   5   0   15.10    1.40 
  -7  -5   0    3.30    0.90 
  -7  -5   0    2.70    0.70 
  -7  -5   0    3.50    0.70 
  -7  -5   0    3.00    1.00 
   7   5   0    3.00    0.80 
  -8  -5   0    0.60    0.80 
  -8  -5   0    1.50    1.00 
  -8  -5   0    0.90    0.70 
   8   5   0    0.70    0.80 
  -9  -5   0   13.80    2.00 
  -9  -5   0   16.30    1.70 
  -9  -5   0   17.50    1.80 
   9   5   0   16.00    1.70 
 -10  -5   0   81.89    6.00 
 -10  -5   0   99.59    6.10 
 -10  -5   0   90.99    6.20 
  10   5   0   86.59    6.10 
 -11  -5   0   38.00    3.30 
 -11  -5   0   40.60    3.30 
 -11  -5   0   47.30    3.60 
  11   5   0   44.40    3.40 
 -12  -5   0    6.70    1.40 
 -12  -5   0    3.90    1.40 
 -12  -5   0    7.10    1.70 
  12   5   0    6.50    1.50 
 -13  -5   0   25.90    2.90 
 -13  -5   0   23.20    3.00 
  13   5   0   30.50    3.00 
 -14  -5   0    2.00    1.90 
 -14  -5   0    1.90    1.60 
 -15  -5   0    1.50    1.80 
 -15  -5   0   -3.10    2.00 
 -16  -5   0    1.60    2.40 
 -16  -5   0   -4.70    1.90 
 -17  -5   0   -1.00    2.30 
  16  -6   0    0.30    2.50 
  15  -6   0    1.70    2.20 
  14  -6   0   -1.40    1.90 
  13  -6   0   -1.80    1.80 
 -13   6   0    3.10    1.50 
  12  -6   0   -0.90    1.40 
 -12   6   0   -0.40    1.40 
  11  -6   0   12.00    1.70 
  11  -6   0   15.10    2.10 
 -11   6   0   15.30    1.80 
  10  -6   0    1.30    1.30 
  10  -6   0    1.20    1.20 
 -10   6   0    5.20    1.30 
   9  -6   0   51.79    3.90 
   9  -6   0   50.79    3.90 
  -9   6   0   55.99    3.70 
  -9   6   0   53.49    3.90 
   8  -6   0   32.20    2.50 
   8  -6   0   28.40    2.60 
  -8   6   0   25.30    2.40 
  -8   6   0   32.00    2.30 
   7  -6   0   45.50    3.40 
   7  -6   0   46.70    3.50 
  -7   6   0   50.09    3.30 
  -7   6   0   47.70    3.50 
   6  -6   0    3.40    1.00 
   6  -6   0    1.50    0.80 
  -6   6   0    3.50    0.70 
  -6   6   0    2.10    0.90 
  -6   6   0    3.10    0.80 
   5  -6   0    2.40    0.90 
   5  -6   0    2.40    0.70 
  -5   6   0    3.20    0.60 
  -5   6   0    2.40    0.70 
  -5   6   0    1.50    0.80 
   4  -6   0    8.70    1.10 
   4  -6   0    8.70    1.10 
   4  -6   0    7.60    1.00 
   4  -6   0    7.90    1.00 
  -4   6   0    7.90    1.00 
  -4   6   0    9.40    1.00 
   3  -6   0   93.29    6.30 
   3  -6   0  100.49    6.50 
   3  -6   0   98.39    6.40 
   3  -6   0   95.49    6.30 
  -3   6   0  100.59    6.30 
   2  -6   0  102.59    6.60 
   2  -6   0  102.79    6.70 
   2  -6   0  100.69    6.70 
   2  -6   0  102.49    6.60 
  -2   6   0  104.09    6.70 
   1  -6   0   21.70    1.40 
   1  -6   0   17.00    1.40 
   1  -6   0   17.00    1.50 
   1  -6   0   20.40    1.60 
  -1   6   0   16.40    1.50 
   0  -6   0  344.77   22.20 
   0  -6   0  353.06   22.20 
   0  -6   0  349.77   22.20 
   0  -6   0  348.97   22.30 
  -1  -6   0   18.50    1.40 
  -1  -6   0   15.70    1.60 
  -1  -6   0   19.10    1.30 
  -1  -6   0   20.10    1.30 
   1   6   0   16.10    1.60 
  -2  -6   0  100.99    6.60 
  -2  -6   0  101.99    6.60 
  -2  -6   0   98.89    6.70 
  -2  -6   0  106.29    6.60 
  -3  -6   0   93.59    6.30 
  -3  -6   0   98.79    6.30 
  -3  -6   0  106.39    6.50 
   3   6   0   99.99    6.50 
   3   6   0   96.69    6.40 
  -4  -6   0    7.30    0.90 
  -4  -6   0    7.60    0.90 
  -4  -6   0    6.80    1.00 
   4   6   0    8.00    0.90 
   4   6   0    9.90    1.10 
  -5  -6   0    1.40    0.50 
  -5  -6   0    2.60    0.80 
  -5  -6   0    1.70    0.50 
  -5  -6   0    0.70    0.90 
   5   6   0    2.30    0.60 
  -6  -6   0    2.40    0.60 
  -6  -6   0    3.10    0.60 
  -6  -6   0    2.00    0.80 
  -6  -6   0    1.70    0.80 
   6   6   0    2.20    0.60 
  -7  -6   0   53.59    3.70 
  -7  -6   0   45.40    3.50 
  -7  -6   0   55.29    3.60 
   7   6   0   49.90    3.50 
  -8  -6   0   34.70    2.80 
  -8  -6   0   36.10    2.50 
  -8  -6   0   27.50    2.60 
   8   6   0   33.50    2.60 
  -9  -6   0   53.89    4.10 
  -9  -6   0   55.29    4.20 
  -9  -6   0   60.29    4.00 
   9   6   0   60.19    4.10 
 -10  -6   0    3.50    1.20 
 -10  -6   0    2.80    1.20 
 -10  -6   0    2.60    1.00 
  10   6   0    3.80    1.20 
 -11  -6   0   16.30    2.00 
 -11  -6   0   13.50    1.70 
 -11  -6   0   15.40    1.80 
  11   6   0   16.10    2.20 
 -12  -6   0   -0.60    1.20 
 -12  -6   0   -1.40    1.50 
 -12  -6   0    0.50    1.60 
 -13  -6   0    4.30    1.50 
 -13  -6   0   -2.60    1.80 
 -14  -6   0   -0.80    2.00 
 -14  -6   0    0.40    1.60 
 -15  -6   0   -0.40    2.10 
 -15  -6   0   -2.10    1.70 
 -16  -6   0    2.10    2.10 
 -17  -6   0    2.80    2.50 
  17   6   0    5.20    2.70 
  15  -7   0    3.80    2.40 
  14  -7   0    1.40    2.00 
  13  -7   0    2.60    1.90 
 -13   7   0    4.00    1.70 
  12  -7   0    7.40    1.90 
 -12   7   0    6.50    1.70 
  11  -7   0    1.70    1.40 
  11  -7   0    3.60    1.60 
 -11   7   0    3.30    1.40 
  10  -7   0    4.00    1.50 
  10  -7   0    4.90    1.30 
 -10   7   0    6.80    1.40 
   9  -7   0   25.40    2.60 
   9  -7   0   25.70    2.50 
  -9   7   0   27.00    2.60 
   8  -7   0    3.80    1.00 
   8  -7   0    1.70    1.30 
  -8   7   0    2.30    0.80 
  -8   7   0    4.10    1.10 
   7  -7   0   70.69    5.10 
   7  -7   0   66.39    5.20 
  -7   7   0   77.49    4.90 
  -7   7   0   80.89    5.20 
   6  -7   0    1.10    1.00 
   6  -7   0    0.80    0.80 
  -6   7   0    1.90    0.70 
  -6   7   0    1.80    1.00 
   5  -7   0   -1.20    0.70 
   5  -7   0    1.30    0.90 
  -5   7   0    1.40    0.60 
  -5   7   0    0.90    0.90 
   4  -7   0    1.50    0.60 
   4  -7   0    0.30    0.80 
   4  -7   0   -0.10    0.90 
   4  -7   0    1.60    0.60 
  -4   7   0    0.20    0.60 
   3  -7   0  131.19    8.00 
   3  -7   0  127.99    8.00 
   3  -7   0  131.09    8.10 
   3  -7   0  100.09    8.10 
  -3   7   0  129.99    8.00 
   2  -7   0    0.00    0.60 
   2  -7   0    1.30    0.70 
   2  -7   0    0.30    0.50 
   2  -7   0    1.00    0.50 
  -2   7   0   -0.30    0.60 
   1  -7   0  371.46   20.70 
   1  -7   0  295.57   20.60 
   1  -7   0  335.57   20.60 
   1  -7   0  330.17   20.60 
  -1   7   0  290.27   20.60 
   0  -7   0   15.10    1.50 
   0  -7   0   12.90    1.10 
   0  -7   0   15.80    1.20 
   0  -7   0   14.50    1.30 
   0   7   0   10.90    1.40 
  -1  -7   0  329.27   21.30 
  -1  -7   0  328.87   21.40 
  -1  -7   0  333.77   21.30 
  -1  -7   0  325.07   21.30 
   1   7   0  358.86   21.40 
  -2  -7   0   -0.20    0.40 
  -2  -7   0   -0.20    0.50 
  -2  -7   0   -0.90    0.70 
  -2  -7   0    0.90    0.40 
   2   7   0    0.00    0.80 
  -3  -7   0  112.99    7.90 
  -3  -7   0  126.69    7.80 
  -3  -7   0  127.49    7.70 
   3   7   0  113.99    7.80 
   3   7   0  121.09    7.90 
  -4  -7   0    1.10    0.50 
  -4  -7   0    0.10    0.40 
  -4  -7   0    1.70    0.80 
   4   7   0    0.80    0.90 
   4   7   0    1.50    0.50 
  -5  -7   0    1.00    0.50 
  -5  -7   0   -0.10    0.80 
  -5  -7   0    0.40    0.50 
   5   7   0    0.60    0.60 
   5   7   0   -0.40    0.80 
  -6  -7   0    1.20    0.60 
  -6  -7   0    1.80    0.90 
  -6  -7   0    1.00    0.60 
   6   7   0   -0.40    0.60 
  -7  -7   0   71.19    4.90 
  -7  -7   0   73.69    5.00 
   7   7   0   73.69    4.90 
  -8  -7   0    1.20    1.00 
  -8  -7   0    1.90    1.10 
  -8  -7   0    0.90    0.70 
   8   7   0    2.00    0.80 
  -9  -7   0   25.90    2.50 
  -9  -7   0   28.80    2.30 
  -9  -7   0   25.70    2.70 
   9   7   0   28.60    2.40 
 -10  -7   0    4.20    1.30 
 -10  -7   0    6.00    1.40 
 -10  -7   0    4.50    1.10 
 -11  -7   0    2.70    1.60 
 -11  -7   0    2.00    1.30 
 -11  -7   0    4.10    1.20 
 -12  -7   0    6.30    1.40 
 -12  -7   0    6.00    1.80 
 -13  -7   0    1.70    1.50 
 -14  -7   0    2.90    1.60 
 -15  -7   0    0.70    1.80 
 -16  -7   0    1.40    2.10 
  16   7   0    2.60    2.40 
  15  -8   0   -3.60    2.30 
  14  -8   0   12.90    2.60 
  13  -8   0    4.20    2.10 
 -13   8   0    4.00    1.80 
  12  -8   0    2.00    1.90 
 -12   8   0    2.90    1.60 
  11  -8   0    9.90    1.80 
  11  -8   0   10.40    2.00 
 -11   8   0   10.10    1.80 
  10  -8   0    0.80    1.30 
  10  -8   0    1.10    1.50 
 -10   8   0    1.20    1.40 
   9  -8   0   -1.10    1.10 
   9  -8   0    1.30    1.20 
  -9   8   0   -0.60    1.20 
   8  -8   0    3.30    1.10 
   8  -8   0    4.70    1.40 
  -8   8   0    4.30    1.30 
   7  -8   0   11.70    1.30 
   7  -8   0   11.50    1.50 
  -7   8   0    8.40    1.10 
  -7   8   0    8.90    1.50 
   6  -8   0   -1.50    0.80 
   6  -8   0    1.10    1.00 
  -6   8   0    0.30    0.70 
  -6   8   0   -0.30    1.00 
   5  -8   0    8.80    1.30 
  -5   8   0   11.40    1.20 
   4  -8   0   12.20    1.70 
   4  -8   0   14.80    1.40 
   4  -8   0   13.80    1.50 
  -4   8   0   13.10    1.40 
   3  -8   0    4.80    0.80 
   3  -8   0    7.60    1.20 
   3  -8   0    5.50    0.80 
   3  -8   0    6.00    0.90 
  -3   8   0    5.60    0.80 
   2  -8   0    7.30    0.90 
   2  -8   0   12.00    1.50 
   2  -8   0    6.70    0.80 
   2  -8   0    6.90    1.00 
  -2   8   0    7.60    0.90 
   1  -8   0    1.20    0.50 
   1  -8   0    1.20    0.50 
   1  -8   0    1.20    0.90 
   1  -8   0    1.40    0.70 
  -1   8   0    1.30    0.70 
   0  -8   0  136.39    8.90 
   0  -8   0  140.59    8.90 
   0  -8   0  139.09    9.10 
   0  -8   0  140.79    8.90 
   0   8   0  134.39    9.00 
  -1  -8   0    2.10    0.60 
  -1  -8   0    2.20    0.50 
  -1  -8   0    1.70    0.50 
  -1  -8   0    1.10    0.90 
   1   8   0    0.70    0.80 
  -2  -8   0    8.00    0.90 
  -2  -8   0    7.70    1.20 
  -2  -8   0    8.90    0.90 
  -2  -8   0   10.00    1.00 
   2   8   0    8.90    1.10 
  -3  -8   0    5.00    0.70 
  -3  -8   0    5.00    0.60 
  -3  -8   0    6.40    1.10 
   3   8   0    5.90    0.70 
   3   8   0    4.20    1.00 
  -4  -8   0   12.40    1.60 
  -4  -8   0   14.70    1.20 
  -4  -8   0   13.10    1.20 
   4   8   0   11.90    1.70 
   4   8   0   15.40    1.30 
  -5  -8   0    9.50    1.10 
  -5  -8   0   11.20    1.50 
  -5  -8   0    9.20    1.10 
   5   8   0   12.00    1.20 
   5   8   0    8.90    1.30 
  -6  -8   0    0.40    1.00 
  -6  -8   0    0.40    0.60 
   6   8   0    0.00    1.10 
   6   8   0    0.50    0.60 
  -7  -8   0   12.40    1.30 
  -7  -8   0    9.30    1.40 
   7   8   0    7.80    1.50 
  -8  -8   0    4.30    1.20 
  -8  -8   0    4.10    0.90 
   8   8   0    2.20    1.30 
  -9  -8   0   -0.20    0.90 
  -9  -8   0    0.20    1.10 
   9   8   0    1.40    1.40 
 -10  -8   0    0.90    1.20 
 -10  -8   0   -0.70    0.90 
 -11  -8   0    9.60    1.70 
 -11  -8   0   12.90    1.60 
 -12  -8   0    1.00    1.30 
  12   8   0   -0.20    1.70 
 -13  -8   0    2.40    1.50 
  13   8   0    1.40    2.00 
 -14  -8   0   10.00    1.90 
  14   8   0   12.50    2.50 
 -15  -8   0    2.20    1.80 
  15   8   0   -0.30    2.40 
  14  -9   0    8.90    2.60 
  13  -9   0    1.70    2.10 
 -13   9   0    4.10    2.10 
  12  -9   0   -0.50    1.80 
 -12   9   0    4.00    1.80 
  11  -9   0    0.90    1.50 
  11  -9   0    5.10    1.70 
 -11   9   0    0.70    1.60 
  10  -9   0   34.10    3.40 
  10  -9   0   39.20    3.30 
 -10   9   0   31.40    3.20 
   9  -9   0    8.90    1.70 
   9  -9   0    6.30    1.40 
  -9   9   0    7.70    1.60 
   8  -9   0    3.20    1.20 
   8  -9   0    2.40    1.40 
  -8   9   0    0.10    1.30 
   7  -9   0    2.20    1.20 
   7  -9   0    5.70    1.20 
  -7   9   0    4.80    1.40 
   6  -9   0   27.80    2.40 
   6  -9   0   24.00    2.30 
  -6   9   0   23.40    2.40 
  -6   9   0   25.50    2.10 
   5  -9   0   12.00    1.40 
  -5   9   0   10.10    1.20 
   4  -9   0    2.50    0.90 
   4  -9   0    2.10    1.20 
   4  -9   0    1.80    0.80 
  -4   9   0    1.70    0.80 
   3  -9   0   -1.30    1.00 
   3  -9   0   -0.30    0.60 
   3  -9   0    0.90    0.80 
  -3   9   0    1.60    0.80 
   2  -9   0   12.10    1.30 
   2  -9   0   13.30    1.60 
   2  -9   0   12.20    1.40 
  -2   9   0   12.50    1.40 
   1  -9   0    0.40    1.00 
   1  -9   0    0.80    0.70 
   1  -9   0    0.80    0.60 
   1  -9   0    0.70    0.60 
  -1   9   0    0.00    0.80 
   0  -9   0    0.90    0.50 
   0  -9   0    1.00    1.00 
   0  -9   0    1.20    0.70 
   0  -9   0    1.00    0.60 
   0   9   0    0.60    0.90 
  -1  -9   0    1.40    0.60 
  -1  -9   0    0.90    0.90 
  -1  -9   0    1.30    0.50 
  -1  -9   0    0.40    0.60 
   1   9   0    0.00    0.90 
  -2  -9   0   13.80    1.30 
  -2  -9   0   12.90    1.20 
  -2  -9   0   12.00    1.70 
  -2  -9   0   12.80    1.20 
   2   9   0   10.80    1.40 
  -3  -9   0   -0.40    0.50 
  -3  -9   0    1.10    0.50 
  -3  -9   0   -0.50    0.90 
   3   9   0    0.70    0.70 
   3   9   0    0.50    0.90 
  -4  -9   0    1.70    1.00 
  -4  -9   0    1.50    0.60 
  -4  -9   0    1.20    0.60 
   4   9   0    1.80    0.80 
   4   9   0    0.40    1.10 
  -5  -9   0   10.60    1.20 
  -5  -9   0   11.90    1.50 
   5   9   0   10.40    1.50 
  -6  -9   0   25.90    2.30 
  -6  -9   0   22.90    1.90 
   6   9   0   23.90    2.40 
  -7  -9   0    3.00    1.20 
  -7  -9   0    4.50    0.80 
   7   9   0    3.30    1.40 
  -8  -9   0    2.20    0.90 
  -8  -9   0    0.60    1.20 
   8   9   0    4.50    1.50 
  -9  -9   0    7.80    1.20 
  -9  -9   0   10.00    1.60 
   9   9   0    7.80    1.70 
 -10  -9   0   36.20    2.90 
 -10  -9   0   34.80    3.20 
  10   9   0   31.20    3.40 
 -11  -9   0    3.10    1.20 
 -11  -9   0    1.50    1.50 
  11   9   0    2.10    1.80 
 -12  -9   0    0.10    1.30 
  12   9   0    0.90    2.00 
 -13  -9   0    3.40    1.50 
  13   9   0    1.50    2.20 
 -14  -9   0    8.70    1.90 
  14   9   0    7.00    2.50 
 -15  -9   0    2.10    2.00 
  15   9   0    3.10    2.50 
  14 -10   0    0.00    2.40 
  13 -10   0   -1.00    2.10 
 -13  10   0    1.70    2.40 
  12 -10   0   18.70    3.50 
  12 -10   0   15.90    2.60 
 -12  10   0   20.30    2.60 
  11 -10   0    2.50    1.70 
  11 -10   0    2.30    1.80 
 -11  10   0    3.00    1.80 
  10 -10   0    1.20    1.60 
  10 -10   0   -2.90    1.40 
 -10  10   0   -0.10    1.60 
   9 -10   0    8.30    1.70 
   9 -10   0    8.40    1.60 
  -9  10   0    7.00    1.70 
   8 -10   0    2.20    1.30 
   8 -10   0    1.80    1.40 
  -8  10   0    3.20    1.50 
   7 -10   0   -1.00    1.20 
   7 -10   0    1.60    1.20 
  -7  10   0    1.70    1.40 
   6 -10   0    2.00    1.00 
   6 -10   0   -2.20    1.10 
  -6  10   0    0.60    1.30 
   5 -10   0    3.20    1.20 
   5 -10   0    5.70    1.00 
  -5  10   0    3.90    1.00 
   4 -10   0    9.30    1.60 
   4 -10   0    9.50    1.10 
   4 -10   0    6.60    1.30 
  -4  10   0    8.40    1.10 
   3 -10   0    4.90    1.10 
   3 -10   0    3.80    0.80 
   3 -10   0    3.10    1.30 
  -3  10   0    4.40    1.00 
   2 -10   0    2.10    1.20 
   2 -10   0    4.10    0.90 
   2 -10   0    2.40    0.70 
  -2  10   0    2.40    0.90 
   1 -10   0    4.30    0.80 
   1 -10   0    4.20    1.20 
   1 -10   0    4.30    0.90 
  -1  10   0    4.50    1.00 
   0 -10   0  122.29    8.10 
   0 -10   0  129.59    8.30 
   0 -10   0  119.79    8.00 
   0  10   0  126.69    8.20 
  -1 -10   0    3.80    1.20 
  -1 -10   0    3.30    0.80 
  -1 -10   0    4.40    0.70 
   1  10   0    5.00    1.10 
  -2 -10   0    1.80    1.10 
  -2 -10   0    1.60    0.60 
   2  10   0    1.20    1.10 
  -3 -10   0    3.90    0.70 
  -3 -10   0    3.00    1.20 
   3  10   0    2.50    1.10 
  -4 -10   0    8.40    1.50 
  -4 -10   0   10.20    1.00 
   4  10   0    5.10    1.40 
  -5 -10   0    3.80    0.80 
  -5 -10   0    3.70    1.30 
   5  10   0    3.80    1.20 
  -6 -10   0    2.30    0.80 
  -6 -10   0    0.20    1.10 
   6  10   0   -1.00    1.10 
  -7 -10   0    1.00    1.30 
  -7 -10   0    1.30    0.80 
   7  10   0   -0.10    1.40 
  -8 -10   0    2.50    1.30 
  -8 -10   0    2.50    0.90 
   8  10   0    1.50    1.60 
  -9 -10   0    3.40    1.50 
  -9 -10   0    6.80    1.10 
   9  10   0    4.30    1.60 
 -10 -10   0    0.50    1.50 
 -10 -10   0    1.50    1.10 
  10  10   0    2.40    1.70 
 -11 -10   0    0.60    1.60 
 -11 -10   0   -0.40    1.20 
  11  10   0    2.50    1.90 
 -12 -10   0   11.80    1.90 
  12  10   0   24.40    3.10 
 -13 -10   0   -1.30    1.50 
  13  10   0    0.40    2.20 
 -14 -10   0    0.00    1.70 
  14  10   0    0.90    2.40 
  13 -11   0    0.20    2.30 
  12 -11   0    3.40    2.20 
  12 -11   0   -1.80    2.10 
 -12  11   0    0.50    2.20 
  11 -11   0    3.10    2.00 
  11 -11   0    2.00    1.70 
 -11  11   0    2.40    2.00 
  10 -11   0    2.00    1.60 
  10 -11   0    3.20    1.90 
 -10  11   0    2.50    1.80 
   9 -11   0    2.90    1.60 
   9 -11   0    3.70    1.50 
  -9  11   0    5.70    1.80 
   8 -11   0    6.10    1.50 
   8 -11   0    3.40    1.60 
  -8  11   0    5.20    1.70 
   7 -11   0    3.10    1.50 
   7 -11   0    1.50    1.20 
  -7  11   0    0.70    1.50 
   6 -11   0  285.57   19.30 
   6 -11   0  298.67   19.40 
  -6  11   0  316.67   19.50 
   5 -11   0    4.00    1.30 
   5 -11   0    5.30    1.10 
   4 -11   0   13.70    1.90 
   4 -11   0   15.50    1.80 
   4 -11   0   14.40    1.90 
  -4  11   0   13.00    1.80 
   3 -11   0   65.79    4.80 
   3 -11   0   65.79    4.60 
   3 -11   0   65.79    4.50 
  -3  11   0   62.99    4.50 
   2 -11   0   64.69    5.20 
   2 -11   0   75.39    5.00 
   2 -11   0   72.69    5.00 
  -2  11   0   80.39    5.10 
   1 -11   0    9.10    1.60 
   1 -11   0    8.60    1.20 
   1 -11   0    8.60    1.00 
  -1  11   0    7.80    1.30 
   0 -11   0    8.80    1.50 
   0 -11   0    8.10    1.00 
   0  11   0    5.40    1.20 
  -1 -11   0    7.60    1.50 
  -1 -11   0   10.20    1.20 
   1  11   0    8.10    1.50 
  -2 -11   0   70.79    5.20 
  -2 -11   0   69.89    4.80 
   2  11   0   76.39    5.10 
  -3 -11   0   57.79    3.90 
  -3 -11   0   58.59    4.30 
   3  11   0   55.59    4.30 
  -4 -11   0   13.70    1.40 
  -4 -11   0   16.90    2.10 
   4  11   0    9.40    1.70 
  -5 -11   0    5.70    1.40 
  -5 -11   0    1.90    0.80 
   5  11   0    2.10    1.30 
  -6 -11   0  277.37   18.30 
  -6 -11   0  291.77   18.60 
   6  11   0  293.27   18.60 
  -7 -11   0    1.70    0.90 
  -7 -11   0    4.30    1.40 
   7  11   0    0.20    1.60 
  -8 -11   0    5.70    1.50 
  -8 -11   0    3.80    1.00 
   8  11   0    4.50    1.80 
  -9 -11   0    4.90    1.60 
  -9 -11   0    3.90    1.10 
   9  11   0    3.70    1.90 
 -10 -11   0    1.50    1.10 
 -10 -11   0    2.50    1.60 
  10  11   0    1.10    1.90 
 -11 -11   0    1.60    1.20 
 -11 -11   0    2.00    1.80 
  11  11   0    2.50    2.00 
 -12 -11   0   -0.60    1.40 
  12  11   0    1.30    2.00 
 -13 -11   0   -2.00    1.50 
  13  11   0   -4.60    2.30 
  13 -12   0   -1.20    2.80 
  12 -12   0    4.50    2.40 
  12 -12   0   10.40    2.30 
 -12  12   0    7.20    2.60 
  11 -12   0   -2.10    2.00 
  11 -12   0    2.90    1.90 
 -11  12   0   -1.50    1.90 
  10 -12   0   14.80    2.50 
  10 -12   0   12.90    2.10 
 -10  12   0   13.70    2.40 
   9 -12   0    2.80    1.80 
   9 -12   0    2.50    1.60 
  -9  12   0    3.60    1.90 
   8 -12   0    7.80    1.70 
   8 -12   0    7.10    1.80 
  -8  12   0    5.90    1.90 
   7 -12   0    9.00    1.60 
   7 -12   0    9.90    1.80 
  -7  12   0    7.10    1.90 
   6 -12   0   -1.60    1.30 
   6 -12   0    0.00    1.20 
  -6  12   0    0.60    1.60 
   5 -12   0    5.20    1.40 
   4 -12   0   15.20    1.90 
   4 -12   0   14.60    2.10 
   4 -12   0   13.30    2.00 
   3 -12   0    1.60    1.10 
   3 -12   0   -1.30    1.50 
   3 -12   0   -2.00    0.90 
  -3  12   0   -0.50    1.10 
   2 -12   0    1.20    0.90 
   2 -12   0   -2.20    1.40 
  -2  12   0    0.80    1.10 
   1 -12   0    1.10    1.40 
   1 -12   0    0.10    0.80 
  -1  12   0   -0.90    1.10 
   0 -12   0   16.40    1.80 
   0 -12   0   19.50    2.30 
   0  12   0   23.20    2.10 
  -1 -12   0   -0.90    0.80 
  -1 -12   0   -0.10    1.30 
   1  12   0   -1.30    1.20 
  -2 -12   0    0.80    0.70 
  -2 -12   0    1.80    1.40 
   2  12   0    1.00    1.30 
  -3 -12   0   -1.00    0.70 
  -3 -12   0    1.00    1.30 
   3  12   0    1.10    1.40 
  -4 -12   0   12.90    1.50 
  -4 -12   0   11.70    1.80 
   4  12   0   14.70    2.00 
  -5 -12   0    7.30    1.70 
  -5 -12   0    7.80    1.10 
   5  12   0   10.20    1.80 
  -6 -12   0    0.00    0.90 
  -6 -12   0    1.10    1.50 
   6  12   0   -1.00    1.50 
  -7 -12   0    7.90    1.10 
  -7 -12   0    9.00    1.80 
   7  12   0    5.10    1.80 
  -8 -12   0    5.60    1.10 
  -8 -12   0    6.70    1.80 
   8  12   0    4.40    1.90 
  -9 -12   0    1.40    1.70 
  -9 -12   0    1.70    1.10 
   9  12   0   -1.50    1.90 
 -10 -12   0   12.10    2.10 
 -10 -12   0    9.40    1.50 
  10  12   0   11.60    2.40 
 -11 -12   0    3.40    1.40 
  11  12   0    3.10    2.30 
 -12 -12   0   10.50    1.80 
  12  12   0   13.10    2.70 
  12 -13   0    0.80    2.20 
  12 -13   0    3.10    2.50 
 -12  13   0    1.80    2.60 
  11 -13   0    7.80    2.20 
  11 -13   0    4.00    2.30 
 -11  13   0    0.90    2.40 
  10 -13   0   11.20    2.40 
  10 -13   0    9.80    2.20 
 -10  13   0    9.10    2.30 
   9 -13   0    1.10    1.90 
   9 -13   0    2.50    1.70 
  -9  13   0    0.40    2.10 
   8 -13   0    2.40    1.70 
   8 -13   0    1.70    1.80 
  -8  13   0    1.30    1.90 
   7 -13   0    2.60    1.50 
   7 -13   0    2.80    1.70 
  -7  13   0    4.80    1.90 
   6 -13   0    5.60    1.70 
   6 -13   0    8.90    1.60 
  -6  13   0    7.50    2.00 
   5 -13   0    3.00    1.60 
   4 -13   0    0.90    1.80 
   4 -13   0    0.90    1.10 
   3 -13   0    3.50    1.80 
   3 -13   0    2.20    1.10 
   2 -13   0    1.90    1.00 
   2 -13   0    2.20    1.70 
  -2  13   0    5.00    1.30 
   1 -13   0    0.90    0.90 
   1 -13   0    1.60    1.50 
  -1  13   0    1.00    1.30 
   0 -13   0    1.90    0.90 
   0 -13   0   -0.80    1.50 
   0  13   0    0.60    1.30 
  -1 -13   0    0.60    0.80 
  -1 -13   0   -1.10    1.50 
   1  13   0    2.70    1.40 
  -2 -13   0    2.50    0.90 
  -2 -13   0    1.90    1.50 
   2  13   0    1.00    1.40 
  -3 -13   0   -0.10    1.40 
  -3 -13   0    2.00    0.80 
   3  13   0    0.60    1.50 
  -4 -13   0   -0.30    0.80 
  -4 -13   0    1.60    1.60 
   4  13   0   -1.80    1.50 
  -5 -13   0    2.70    1.00 
  -5 -13   0    5.20    1.80 
   5  13   0    1.40    1.70 
  -6 -13   0    7.10    1.90 
  -6 -13   0    7.10    1.20 
   6  13   0   11.70    2.10 
  -7 -13   0    2.10    1.70 
  -7 -13   0    3.10    1.10 
   7  13   0    3.20    1.90 
  -8 -13   0    0.20    1.10 
  -8 -13   0    1.60    1.80 
   8  13   0    0.40    1.80 
  -9 -13   0    1.80    1.20 
  -9 -13   0    1.30    1.90 
   9  13   0    0.20    1.90 
 -10 -13   0   11.50    2.40 
 -10 -13   0   14.80    1.80 
  10  13   0    9.10    2.60 
 -11 -13   0    3.40    1.50 
  11  13   0    3.40    2.50 
  11 -14   0    3.80    2.30 
  11 -14   0    1.20    2.50 
 -11  14   0    2.60    2.60 
  10 -14   0    0.60    2.20 
  10 -14   0    4.00    2.10 
 -10  14   0    6.60    2.40 
   9 -14   0    1.10    1.80 
   9 -14   0    1.40    2.10 
  -9  14   0    0.70    2.30 
   8 -14   0   -0.80    1.70 
  -8  14   0    1.10    2.10 
   7 -14   0    1.40    1.60 
  -7  14   0    4.40    2.10 
   6 -14   0    1.80    1.50 
  -6  14   0    1.60    2.00 
   4 -14   0   55.69    4.20 
   4 -14   0   55.89    4.80 
   3 -14   0    0.40    1.10 
   3 -14   0    2.80    1.90 
   2 -14   0    2.10    1.10 
   2 -14   0    0.30    1.80 
   1 -14   0    0.80    1.00 
   1 -14   0    1.50    1.80 
  -1  14   0    1.80    1.40 
   0 -14   0   62.79    4.80 
   0 -14   0   54.19    4.10 
   0  14   0   57.29    4.40 
  -1 -14   0    0.40    0.90 
  -1 -14   0   -1.50    1.60 
   1  14   0   -0.90    1.50 
  -2 -14   0   -0.30    1.60 
  -2 -14   0    1.20    1.00 
   2  14   0    0.70    1.60 
  -3 -14   0    3.20    1.80 
  -3 -14   0    1.70    1.00 
   3  14   0   -1.20    1.70 
  -4 -14   0   55.29    4.60 
  -4 -14   0   60.49    4.00 
   4  14   0   47.10    4.50 
  -5 -14   0    2.40    1.00 
  -5 -14   0    2.40    1.80 
   5  14   0    0.70    1.80 
  -6 -14   0    2.90    2.00 
  -6 -14   0    0.40    1.10 
   6  14   0    1.00    1.90 
  -7 -14   0    5.10    2.10 
  -7 -14   0    0.40    1.10 
   7  14   0    1.20    2.00 
  -8 -14   0    2.60    2.00 
  -8 -14   0   -0.40    1.20 
   8  14   0    0.90    2.10 
  -9 -14   0    3.80    2.20 
  -9 -14   0    1.90    1.30 
   9  14   0    6.10    2.40 
 -10 -14   0    4.50    2.20 
 -10 -14   0    3.10    1.50 
  10  14   0    3.80    2.40 
   9 -15   0    0.50    2.00 
  -9  15   0    3.30    2.50 
   8 -15   0    8.50    2.10 
  -8  15   0    7.30    2.50 
   7 -15   0    0.50    1.80 
  -7  15   0    3.30    2.30 
   6 -15   0    3.40    1.70 
  -6  15   0    2.00    2.20 
  -5  15   0    3.90    2.20 
   4 -15   0    1.50    1.30 
   4 -15   0    1.20    2.10 
   3 -15   0   -3.40    1.90 
   3 -15   0   -0.70    1.20 
   2 -15   0   25.40    2.60 
   2 -15   0   28.40    3.40 
   1 -15   0    5.20    2.20 
   1 -15   0    3.00    1.20 
   0 -15   0    5.60    1.30 
   0 -15   0    6.90    2.10 
   0  15   0    8.50    1.90 
  -1 -15   0    2.50    1.90 
  -1 -15   0    4.10    1.20 
   1  15   0    0.40    1.70 
  -2 -15   0   28.90    3.50 
  -2 -15   0   29.90    2.60 
   2  15   0   23.60    3.10 
  -3 -15   0    1.50    1.80 
  -3 -15   0    1.10    1.00 
   3  15   0    0.20    1.80 
  -4 -15   0    1.90    1.10 
  -4 -15   0    1.20    2.00 
   4  15   0    2.20    2.00 
  -5 -15   0    2.50    2.10 
  -5 -15   0    5.10    1.20 
   5  15   0   12.80    2.40 
  -6 -15   0    3.10    2.10 
  -6 -15   0    1.90    1.10 
   6  15   0    1.50    2.10 
  -7 -15   0    2.40    2.00 
  -7 -15   0    0.30    1.20 
   7  15   0    4.50    2.30 
  -8 -15   0    7.10    2.30 
  -8 -15   0    5.50    1.50 
   8  15   0    6.20    2.40 
  -9 -15   0    2.90    2.40 
   7 -16   0   17.10    3.50 
  -7  16   0   23.60    3.80 
   6 -16   0   13.80    2.30 
  -6  16   0   13.70    2.80 
   5 -16   0   58.79    4.60 
  -5  16   0   52.19    5.40 
   4 -16   0   -0.30    2.20 
   4 -16   0    0.80    1.50 
   3 -16   0    4.30    2.50 
   3 -16   0    0.70    1.40 
   2 -16   0    0.90    1.30 
   2 -16   0    2.20    2.30 
   1 -16   0    1.90    1.30 
   1 -16   0    3.40    2.40 
   0 -16   0   66.99    5.80 
   0 -16   0   69.29    5.00 
  -1 -16   0    1.10    2.10 
  -1 -16   0    2.10    1.30 
   1  16   0    1.30    1.80 
  -2 -16   0    0.40    1.20 
  -2 -16   0    1.10    2.30 
   2  16   0    2.50    1.90 
  -3 -16   0    3.00    2.30 
  -3 -16   0    2.30    1.30 
   3  16   0    5.30    2.10 
  -4 -16   0    0.50    1.20 
  -4 -16   0   -1.60    2.10 
   4  16   0    0.20    2.10 
  -5 -16   0   41.50    4.70 
  -5 -16   0   55.09    3.90 
   5  16   0   51.39    4.90 
  -6 -16   0   14.00    1.70 
  -6 -16   0    9.20    2.60 
   6  16   0    7.70    2.60 
  -7 -16   0   18.40    3.00 
   7  16   0   18.30    3.10 
  -8 -16   0   25.00    3.40 
   3 -17   0   16.90    4.40 
   3 -17   0   14.30    2.90 
   2 -17   0    5.00    1.60 
   2 -17   0    4.50    2.60 
   1 -17   0    4.80    1.60 
   1 -17   0    6.50    2.60 
   0 -17   0    1.50    2.70 
   0 -17   0    1.90    1.40 
  -1 -17   0    8.20    2.70 
  -1 -17   0    3.50    1.50 
  -2 -17   0    8.60    2.70 
  -2 -17   0    8.90    1.60 
   2  17   0    6.50    2.30 
  -3 -17   0   21.70    2.40 
  -3 -17   0   20.30    3.10 
   3  17   0   21.30    3.00 
  -4 -17   0    0.30    2.60 
   4  17   0    5.60    2.50 
   5  17   0    9.00    2.70 
   5  17  -1   31.70    4.10 
   4  17  -1   12.70    2.60 
  -4 -17   1    6.30    3.00 
   3  17  -1   28.40    3.60 
  -3 -17   1   21.40    3.40 
  -3 -17   1   28.30    3.20 
   2  17  -1    7.80    2.40 
  -2 -17   1    6.50    1.60 
  -2 -17   1    5.80    2.60 
  -1 -17   1    2.50    1.50 
  -1 -17   1    1.80    2.50 
   0 -17   1    0.80    1.40 
   0 -17   1    1.90    2.60 
   1 -17   1    2.10    1.50 
   1 -17   1    0.50    2.40 
   2 -17   1    5.50    2.50 
   2 -17   1    4.20    1.60 
   3 -17   1   15.10    4.10 
   3 -17   1   17.50    2.60 
  -8 -16   1   13.00    3.00 
   7  16  -1    4.40    2.50 
  -7 -16   1    3.90    2.50 
   6  16  -1    1.40    2.50 
  -6 -16   1    1.20    1.30 
  -6 -16   1    1.30    2.30 
   5  16  -1   37.10    4.20 
  -5 -16   1   36.60    4.30 
  -5 -16   1   43.10    3.40 
   4  16  -1   -0.40    2.10 
  -4 -16   1   -1.20    2.10 
  -4 -16   1    1.30    1.20 
   3  16  -1   24.20    3.30 
  -3 -16   1   27.80    3.20 
  -3 -16   1   23.00    2.60 
   2  16  -1    1.10    2.00 
  -2 -16   1   -1.20    2.20 
  -2 -16   1    1.70    1.30 
   1  16  -1    5.50    2.00 
  -1 -16   1    5.40    1.40 
  -1 -16   1    6.20    2.30 
   0 -16   1    1.90    1.30 
   0 -16   1    4.00    2.40 
   1 -16   1    2.80    1.40 
   1 -16   1    3.60    2.40 
   2 -16   1    1.60    2.20 
   2 -16   1    0.70    1.30 
   3 -16   1   26.50    2.90 
   3 -16   1   29.90    3.90 
   4 -16   1   -4.00    2.30 
   4 -16   1    0.30    1.50 
  -5  16  -1   39.30    4.50 
  -6  16  -1    0.60    2.50 
   6 -16   1    3.50    1.90 
  -7  16  -1    5.70    2.70 
   7 -16   1    9.10    2.60 
 -10 -15   1   -1.10    2.40 
  -9 -15   1    2.10    2.30 
   8  15  -1    6.10    2.50 
  -8 -15   1    7.50    1.50 
  -8 -15   1    4.90    2.30 
   7  15  -1    7.20    2.40 
  -7 -15   1    4.30    1.30 
  -7 -15   1    4.10    2.20 
   6  15  -1   14.30    2.60 
  -6 -15   1   13.50    1.70 
  -6 -15   1   17.40    2.60 
   5  15  -1   13.60    2.50 
  -5 -15   1   15.70    2.50 
  -5 -15   1   12.40    1.60 
   4  15  -1    4.70    1.90 
  -4 -15   1    2.90    1.10 
  -4 -15   1    2.10    1.90 
   3  15  -1    3.40    1.90 
  -3 -15   1    1.70    1.90 
  -3 -15   1    0.00    1.10 
   2  15  -1   18.90    2.30 
  -2 -15   1   12.70    2.40 
  -2 -15   1   14.00    1.70 
   1  15  -1    1.70    1.70 
  -1 -15   1    3.10    1.20 
  -1 -15   1    0.60    1.90 
   0  15  -1    2.20    1.60 
   0 -15   1   -1.20    1.90 
   0 -15   1    0.30    1.10 
  -1  15  -1    4.60    1.70 
   1 -15   1    0.80    1.20 
   1 -15   1    5.20    2.20 
   2 -15   1   16.60    1.90 
   2 -15   1   20.10    2.70 
   3 -15   1    4.80    2.10 
   3 -15   1    0.50    1.30 
   4 -15   1    7.00    1.50 
   4 -15   1    6.50    2.20 
  -6  15  -1   16.90    2.70 
   6 -15   1   13.90    2.20 
  -7  15  -1   10.60    2.50 
   7 -15   1    9.80    2.10 
  -8  15  -1   10.10    2.60 
   8 -15   1   12.50    2.40 
  -9  15  -1    6.50    2.70 
   9 -15   1    1.70    2.20 
  10  14  -1    2.50    2.40 
 -10 -14   1    4.70    2.30 
 -10 -14   1    1.50    1.50 
   9  14  -1    6.80    2.40 
  -9 -14   1    2.40    2.10 
  -9 -14   1    2.20    1.40 
   8  14  -1    3.80    2.30 
  -8 -14   1    3.20    2.00 
  -8 -14   1    4.50    1.30 
   7  14  -1   16.20    2.50 
  -7 -14   1   14.40    1.70 
  -7 -14   1   15.10    2.40 
   6  14  -1    3.80    2.00 
  -6 -14   1    2.60    1.10 
  -6 -14   1    9.30    2.00 
   5  14  -1    3.80    1.90 
  -5 -14   1    5.60    1.10 
  -5 -14   1    9.10    2.10 
   4  14  -1   25.50    3.10 
  -4 -14   1   23.50    2.30 
  -4 -14   1   29.00    3.10 
   3  14  -1    2.90    1.70 
  -3 -14   1    3.50    1.00 
  -3 -14   1    6.00    1.90 
   2  14  -1   27.90    2.90 
  -2 -14   1   26.60    2.30 
  -2 -14   1   18.50    2.60 
   1  14  -1   -0.40    1.50 
  -1 -14   1    0.20    1.70 
  -1 -14   1    0.90    1.00 
   0  14  -1   -0.10    1.40 
   0 -14   1    1.60    1.80 
   0 -14   1    0.00    1.00 
  -1  14  -1    0.60    1.40 
   1 -14   1    1.60    1.10 
   1 -14   1    1.40    1.70 
  -2  14  -1   19.60    2.60 
   2 -14   1   18.70    2.30 
   2 -14   1   33.60    3.20 
   3 -14   1    7.00    1.40 
   3 -14   1    8.80    2.20 
   4 -14   1   28.00    3.30 
   4 -14   1   20.60    2.50 
  -6  14  -1    8.40    2.10 
   6 -14   1    5.30    1.60 
  -7  14  -1   14.40    2.60 
   7 -14   1   20.60    2.40 
  -8  14  -1    5.40    2.20 
   8 -14   1    4.40    1.90 
  -9  14  -1   -1.20    2.20 
   9 -14   1   -1.30    2.70 
   9 -14   1   -1.60    1.90 
 -10  14  -1    1.20    2.30 
  10 -14   1   -0.10    2.10 
  10 -14   1    1.30    2.30 
 -11  14  -1    8.00    2.80 
  11 -14   1   13.40    2.60 
  11 -14   1   10.90    2.70 
  11  13  -1    9.70    2.60 
 -11 -13   1   13.40    1.90 
  10  13  -1    1.30    2.20 
 -10 -13   1    1.60    1.30 
 -10 -13   1    2.10    2.10 
   9  13  -1    7.20    2.20 
  -9 -13   1    6.60    1.40 
  -9 -13   1    8.80    2.20 
   8  13  -1    2.30    1.90 
  -8 -13   1   -1.50    1.80 
  -8 -13   1    0.30    1.10 
   7  13  -1    3.40    1.90 
  -7 -13   1    2.20    1.10 
  -7 -13   1    2.40    1.80 
   6  13  -1    1.10    1.70 
  -6 -13   1    1.40    1.00 
  -6 -13   1    2.70    1.70 
   5  13  -1    1.90    1.70 
  -5 -13   1    3.90    1.60 
  -5 -13   1    3.20    1.00 
   4  13  -1    3.10    1.70 
  -4 -13   1    8.00    1.10 
  -4 -13   1    7.20    1.70 
   3  13  -1    4.10    1.60 
  -3 -13   1    5.90    1.70 
  -3 -13   1    4.90    1.00 
   2  13  -1    0.50    1.40 
  -2 -13   1    1.70    1.60 
  -2 -13   1    1.00    0.90 
   1  13  -1   -0.30    1.30 
  -1 -13   1   -0.40    0.90 
  -1 -13   1    1.40    1.50 
   0  13  -1   -1.30    1.30 
   0 -13   1   -0.70    0.90 
   0 -13   1    0.80    1.60 
  -1  13  -1    0.00    1.30 
   1 -13   1    2.00    1.60 
   1 -13   1    0.40    0.90 
  -2  13  -1    1.50    1.30 
   2 -13   1   -1.50    1.70 
   2 -13   1    2.80    1.10 
  -3  13  -1    5.50    1.40 
   3 -13   1    3.50    1.20 
   3 -13   1    7.00    1.80 
   4 -13   1    9.20    2.00 
   4 -13   1    8.20    1.40 
   5 -13   1    4.00    1.90 
   5 -13   1    1.80    1.30 
  -6  13  -1    0.10    1.70 
   6 -13   1   -0.50    1.40 
   6 -13   1    0.60    1.40 
  -7  13  -1    3.20    1.90 
   7 -13   1    4.80    1.60 
   7 -13   1    4.40    1.70 
  -8  13  -1    2.40    1.90 
   8 -13   1    0.30    1.70 
   8 -13   1   -0.30    1.60 
  -9  13  -1    6.30    2.20 
   9 -13   1    4.70    2.00 
   9 -13   1    5.00    1.90 
 -10  13  -1    2.00    2.10 
  10 -13   1    4.20    2.00 
  10 -13   1    3.90    2.20 
 -11  13  -1    6.30    2.50 
  11 -13   1   12.40    2.60 
  11 -13   1   14.20    2.50 
 -12  13  -1    1.60    2.60 
  12 -13   1    4.00    2.50 
  12  12  -1    9.50    2.70 
 -12 -12   1    8.20    1.70 
  11  12  -1   12.80    2.60 
 -11 -12   1    6.00    2.10 
 -11 -12   1    4.30    1.40 
  10  12  -1    6.90    2.20 
 -10 -12   1    5.00    1.30 
 -10 -12   1    5.60    1.90 
   9  12  -1    1.50    1.90 
  -9 -12   1    1.10    1.10 
  -9 -12   1    0.20    1.50 
   8  12  -1    2.40    1.80 
  -8 -12   1    1.30    1.60 
  -8 -12   1    5.60    1.20 
   7  12  -1    3.80    1.60 
  -7 -12   1    3.30    1.00 
  -7 -12   1    6.60    1.70 
   6  12  -1    4.00    1.70 
  -6 -12   1    2.90    1.00 
  -6 -12   1    2.90    1.60 
   5  12  -1    8.00    1.70 
  -5 -12   1    3.40    1.40 
  -5 -12   1    4.90    1.00 
   4  12  -1   35.50    3.10 
  -4 -12   1   30.50    3.00 
  -4 -12   1   31.00    2.50 
   3  12  -1    4.60    1.50 
  -3 -12   1    3.30    1.50 
  -3 -12   1    5.20    0.90 
   2  12  -1    3.60    1.40 
  -2 -12   1    3.80    1.40 
  -2 -12   1    3.80    0.90 
   1  12  -1    0.00    1.20 
  -1 -12   1   -2.50    1.30 
  -1 -12   1    1.40    0.80 
   0  12  -1   -0.50    1.10 
   0 -12   1   -0.80    1.30 
   0 -12   1   -0.70    0.80 
  -1  12  -1    0.80    1.10 
   1 -12   1   -1.90    1.40 
   1 -12   1    1.70    0.90 
  -2  12  -1    4.40    1.30 
   2 -12   1    4.20    1.00 
   2 -12   1    6.40    1.70 
  -3  12  -1    7.90    1.30 
   3 -12   1    4.70    1.10 
   3 -12   1    6.00    1.70 
   3 -12   1    4.10    1.30 
  -4  12  -1   36.50    2.90 
   4 -12   1   32.80    3.00 
   4 -12   1   37.20    2.90 
   4 -12   1   35.50    3.40 
   5 -12   1   13.00    2.10 
   5 -12   1   12.60    1.50 
   5 -12   1   10.40    1.60 
  -6  12  -1    4.30    1.70 
   6 -12   1    5.00    1.40 
   6 -12   1    3.80    1.50 
  -7  12  -1    3.10    1.80 
   7 -12   1    4.20    1.40 
   7 -12   1    5.00    1.60 
  -8  12  -1    5.50    1.90 
   8 -12   1    3.70    1.70 
   8 -12   1    4.60    1.60 
  -9  12  -1    1.40    1.80 
   9 -12   1    0.60    1.80 
   9 -12   1   -1.80    1.50 
 -10  12  -1    6.50    2.10 
  10 -12   1    2.70    2.10 
  10 -12   1    9.50    2.00 
 -11  12  -1    5.20    2.10 
  11 -12   1    1.60    2.20 
  11 -12   1    6.60    2.00 
 -12  12  -1    5.40    2.40 
  12 -12   1    8.10    2.50 
  13 -12   1    3.10    2.90 
  13  11  -1    1.20    2.50 
 -13 -11   1    3.00    1.60 
  12  11  -1    3.40    2.30 
 -12 -11   1    5.00    1.50 
  11  11  -1   -0.70    2.10 
 -11 -11   1    0.20    1.80 
 -11 -11   1    0.00    1.30 
  10  11  -1    2.60    1.90 
 -10 -11   1    0.10    1.10 
 -10 -11   1    0.40    1.70 
   9  11  -1    0.70    1.80 
  -9 -11   1    1.40    1.50 
  -9 -11   1    1.60    1.00 
   8  11  -1    2.60    1.50 
  -8 -11   1    4.10    1.00 
  -8 -11   1    6.00    1.60 
   7  11  -1   34.30    3.20 
  -7 -11   1   28.70    2.50 
  -7 -11   1   34.50    3.10 
   6  11  -1   34.00    3.20 
  -6 -11   1   38.60    3.10 
  -6 -11   1   31.70    2.60 
   5  11  -1   44.10    3.60 
  -5 -11   1   43.40    3.50 
  -5 -11   1   42.70    3.10 
   4  11  -1    7.10    1.50 
  -4 -11   1    5.60    0.90 
  -4 -11   1    7.70    1.50 
   3  11  -1   41.30    3.50 
  -3 -11   1   48.70    3.50 
  -3 -11   1   40.70    3.00 
   2  11  -1   90.69    6.00 
  -2 -11   1   88.99    5.80 
  -2 -11   1   81.39    6.10 
   1  11  -1   11.40    1.60 
  -1 -11   1   13.80    1.80 
  -1 -11   1   14.40    1.40 
   0  11  -1    0.70    1.10 
   0 -11   1    0.40    0.70 
   0 -11   1    0.30    1.20 
  -1  11  -1   17.20    1.90 
   1 -11   1   18.40    2.30 
   1 -11   1   17.90    1.90 
   1 -11   1   20.30    1.80 
  -2  11  -1   92.09    6.60 
   2 -11   1   95.59    6.50 
   2 -11   1  102.79    6.50 
   2 -11   1   99.99    6.80 
  -3  11  -1   39.40    3.00 
   3 -11   1   34.50    3.30 
   3 -11   1   38.40    2.90 
   3 -11   1   38.20    3.00 
  -4  11  -1    9.60    1.30 
   4 -11   1    8.70    1.40 
   4 -11   1    8.50    1.20 
   4 -11   1   17.50    2.20 
  -5  11  -1   61.29    4.50 
   5 -11   1   72.39    4.90 
   5 -11   1   64.89    4.70 
   5 -11   1   63.49    4.60 
  -6  11  -1   41.60    3.70 
   6 -11   1   42.00    3.50 
   6 -11   1   44.10    3.40 
  -7  11  -1   20.70    2.90 
   7 -11   1   25.60    2.60 
   7 -11   1   27.70    2.70 
  -8  11  -1    8.90    1.80 
   8 -11   1    7.10    1.60 
   8 -11   1    7.00    1.70 
  -9  11  -1    2.60    1.70 
   9 -11   1    3.50    1.70 
   9 -11   1    0.00    1.50 
 -10  11  -1    4.30    1.80 
  10 -11   1   -0.70    1.80 
  10 -11   1    3.40    1.70 
 -11  11  -1    2.90    1.90 
  11 -11   1    2.50    2.00 
  11 -11   1    1.10    1.70 
 -12  11  -1    5.60    2.30 
  12 -11   1    4.30    2.30 
  13 -11   1    5.50    2.50 
  14  10  -1    3.90    2.50 
 -14 -10   1    2.10    1.70 
  13  10  -1    0.10    2.20 
 -13 -10   1   -0.50    1.50 
  12  10  -1    3.00    2.10 
 -12 -10   1    4.40    1.40 
  11  10  -1    7.60    2.10 
 -11 -10   1    6.30    1.50 
 -11 -10   1   12.30    2.00 
  10  10  -1    7.50    2.00 
 -10 -10   1    8.90    1.40 
 -10 -10   1    9.30    1.80 
   9  10  -1    1.60    1.70 
  -9 -10   1    2.00    1.40 
  -9 -10   1    1.30    1.00 
   8  10  -1    8.60    1.80 
  -8 -10   1    5.30    1.40 
  -8 -10   1    5.70    1.10 
   7  10  -1    2.00    1.50 
  -7 -10   1   -0.70    1.30 
  -7 -10   1    3.50    0.80 
   6  10  -1    9.10    1.50 
  -6 -10   1    9.70    1.10 
  -6 -10   1    6.70    1.40 
   5  10  -1   14.10    1.90 
  -5 -10   1   13.50    1.50 
  -5 -10   1   15.10    2.00 
   4  10  -1    8.50    1.50 
  -4 -10   1   12.80    1.30 
  -4 -10   1   14.00    1.70 
   3  10  -1   13.40    1.70 
  -3 -10   1   13.80    1.90 
  -3 -10   1   13.50    1.30 
   2  10  -1    2.10    1.10 
  -2 -10   1    4.00    0.70 
  -2 -10   1    4.50    1.10 
   1  10  -1    9.90    1.40 
  -1 -10   1    9.60    1.20 
  -1 -10   1   10.90    1.40 
  -1 -10   1   10.90    1.20 
   0  10  -1    1.30    0.90 
   0 -10   1    1.60    0.60 
   0 -10   1    1.90    0.70 
   0 -10   1   -0.70    1.10 
  -1  10  -1    6.50    1.20 
   1 -10   1   10.70    1.40 
   1 -10   1    8.90    1.10 
   1 -10   1   10.40    1.20 
  -2  10  -1    2.40    0.90 
   2 -10   1    1.60    0.70 
   2 -10   1    2.30    1.20 
   2 -10   1    2.50    0.90 
  -3  10  -1   16.10    1.60 
   3 -10   1   11.30    1.60 
   3 -10   1   12.80    1.50 
   3 -10   1   12.70    1.70 
  -4  10  -1   11.70    1.30 
   4 -10   1   13.00    1.50 
   4 -10   1   11.30    1.30 
   4 -10   1   10.30    1.60 
  -5  10  -1   17.20    1.70 
   5 -10   1   16.30    1.90 
   5 -10   1   17.80    2.20 
   5 -10   1   16.00    1.90 
  -6  10  -1    6.60    1.60 
  -6  10  -1    6.70    1.50 
   6 -10   1    9.70    1.30 
   6 -10   1    7.90    1.40 
  -7  10  -1    3.40    1.40 
   7 -10   1    3.30    1.20 
   7 -10   1    3.30    1.40 
  -8  10  -1    9.10    1.70 
   8 -10   1    9.00    1.70 
   8 -10   1    8.20    1.60 
  -9  10  -1    1.40    1.50 
   9 -10   1    1.30    1.60 
   9 -10   1    1.00    1.30 
 -10  10  -1    4.50    1.70 
  10 -10   1    5.50    1.80 
  10 -10   1    4.60    1.60 
 -11  10  -1   13.50    2.20 
  11 -10   1   10.80    2.10 
  11 -10   1    8.80    2.20 
 -12  10  -1    0.60    1.90 
  12 -10   1    2.50    2.10 
  13 -10   1    3.60    2.30 
  14 -10   1    2.80    2.50 
  15   9  -1    3.00    2.50 
 -15  -9   1    0.10    1.90 
  14   9  -1   -1.10    2.20 
 -14  -9   1    1.50    1.70 
  13   9  -1   -0.40    2.00 
 -13  -9   1   -1.80    1.40 
  12   9  -1    3.50    1.90 
 -12  -9   1    0.10    1.30 
  11   9  -1    3.10    1.60 
 -11  -9   1    3.80    1.50 
 -11  -9   1    1.70    1.20 
  10   9  -1    6.00    1.70 
 -10  -9   1    4.50    1.20 
 -10  -9   1    6.50    1.50 
   9   9  -1    2.20    1.40 
  -9  -9   1    0.60    0.90 
  -9  -9   1    1.00    1.30 
   8   9  -1   -0.60    1.40 
  -8  -9   1    0.10    0.80 
  -8  -9   1    0.20    1.20 
   7   9  -1    4.20    1.40 
  -7  -9   1    1.20    1.20 
  -7  -9   1   -0.30    0.70 
   6   9  -1    2.10    1.10 
  -6  -9   1    2.80    0.80 
  -6  -9   1    3.70    1.20 
   5   9  -1    4.60    1.20 
  -5  -9   1    5.40    0.80 
  -5  -9   1    7.40    1.30 
   4   9  -1   11.10    1.40 
  -4  -9   1    8.40    1.30 
  -4  -9   1    9.70    1.10 
   3   9  -1   17.10    2.00 
   3   9  -1   20.90    1.60 
  -3  -9   1   16.30    1.60 
  -3  -9   1   18.90    1.60 
  -3  -9   1   23.30    2.00 
   2   9  -1  134.59    8.90 
  -2  -9   1  135.69    8.70 
  -2  -9   1  135.39    8.70 
  -2  -9   1  134.09    8.70 
  -2  -9   1  132.19    8.90 
   1   9  -1    2.00    0.90 
  -1  -9   1    0.30    0.60 
  -1  -9   1    2.00    1.00 
  -1  -9   1    1.80    0.60 
  -1  -9   1    1.00    0.50 
   0   9  -1   -1.30    0.80 
   0  -9   1    1.30    0.60 
   0  -9   1    0.80    0.90 
   0  -9   1    0.50    0.50 
   0  -9   1   -0.10    0.60 
  -1   9  -1    1.80    0.90 
   1  -9   1    0.80    0.70 
   1  -9   1    2.00    0.90 
   1  -9   1    2.10    0.60 
   1  -9   1    1.90    0.70 
  -2   9  -1  131.29    8.90 
   2  -9   1  128.19    8.80 
   2  -9   1  134.19    8.90 
   2  -9   1  155.58    9.00 
  -3   9  -1   16.00    1.50 
   3  -9   1   14.30    1.60 
   3  -9   1   15.70    1.70 
   3  -9   1   11.80    1.40 
  -4   9  -1   11.70    1.30 
   4  -9   1   11.80    1.40 
   4  -9   1   14.00    1.50 
   4  -9   1   10.70    1.50 
  -5   9  -1    2.30    0.90 
   5  -9   1    5.30    1.00 
   5  -9   1    5.30    1.10 
   5  -9   1    5.90    1.30 
  -6   9  -1    2.40    0.90 
  -6   9  -1    1.40    1.20 
   6  -9   1    1.90    1.10 
   6  -9   1    1.30    1.00 
  -7   9  -1    5.00    1.30 
   7  -9   1    2.60    1.30 
   7  -9   1    5.80    1.20 
  -8   9  -1   -1.00    1.30 
   8  -9   1   -0.60    1.30 
   8  -9   1   -0.50    1.10 
  -9   9  -1    1.80    1.30 
   9  -9   1    3.40    1.50 
   9  -9   1    3.10    1.30 
 -10   9  -1    1.90    1.50 
  10  -9   1    2.50    1.60 
  10  -9   1    3.00    1.40 
 -11   9  -1    2.00    1.60 
  11  -9   1   -0.50    1.70 
  11  -9   1    0.70    1.50 
 -12   9  -1    5.20    1.90 
  12  -9   1    0.00    1.90 
  13  -9   1    2.40    2.20 
  14  -9   1   -0.80    2.30 
  15   8  -1   -0.60    2.30 
 -15  -8   1   -0.40    1.80 
  14   8  -1    6.80    2.30 
 -14  -8   1    5.40    1.80 
  13   8  -1    3.00    2.00 
 -13  -8   1    1.90    1.50 
  12   8  -1    1.50    1.80 
 -12  -8   1    2.90    1.30 
 -12  -8   1    5.00    1.70 
  11   8  -1   10.20    1.90 
 -11  -8   1    8.50    1.50 
 -11  -8   1    8.70    1.70 
  10   8  -1    0.10    1.50 
 -10  -8   1    2.20    1.30 
 -10  -8   1    1.10    1.00 
   9   8  -1   23.30    2.60 
  -9  -8   1   17.90    2.00 
  -9  -8   1   25.60    2.30 
   8   8  -1   26.70    2.50 
  -8  -8   1   21.10    2.00 
  -8  -8   1   22.50    2.30 
   7   8  -1   19.70    2.20 
  -7  -8   1   16.70    1.70 
  -7  -8   1   18.90    2.00 
   6   8  -1   23.10    2.20 
   6   8  -1   16.10    2.00 
  -6  -8   1   23.10    1.80 
  -6  -8   1   25.40    2.20 
   5   8  -1   14.20    1.30 
   5   8  -1   12.10    1.50 
  -5  -8   1   11.60    1.30 
  -5  -8   1   15.40    1.70 
  -5  -8   1   11.60    1.40 
   4   8  -1   21.50    1.80 
   4   8  -1   18.70    1.50 
  -4  -8   1   20.20    1.90 
  -4  -8   1   16.40    1.50 
  -4  -8   1   17.40    1.50 
   3   8  -1   16.50    1.90 
   3   8  -1   18.40    1.50 
  -3  -8   1   18.10    1.80 
  -3  -8   1   20.80    1.50 
  -3  -8   1   18.90    1.50 
   2   8  -1   78.39    6.10 
  -2  -8   1   96.79    6.00 
  -2  -8   1   95.99    5.90 
  -2  -8   1   89.29    6.20 
  -2  -8   1   94.49    6.00 
   1   8  -1   33.70    2.70 
  -1  -8   1   36.00    2.50 
  -1  -8   1   37.10    2.80 
  -1  -8   1   37.80    2.50 
  -1  -8   1   37.90    2.50 
   0   8  -1   -1.40    0.70 
   0  -8   1    1.50    0.90 
   0  -8   1   -0.10    0.50 
   0  -8   1    0.10    0.50 
   0  -8   1    0.10    0.50 
  -1   8  -1   31.90    2.40 
   1  -8   1   31.90    2.30 
   1  -8   1   31.50    2.30 
   1  -8   1   31.70    2.30 
   1  -8   1   31.20    2.50 
  -2   8  -1   99.29    6.90 
   2  -8   1  111.39    6.90 
   2  -8   1   93.99    7.00 
   2  -8   1  113.19    6.90 
   2  -8   1  108.39    6.90 
  -3   8  -1   22.00    1.80 
   3  -8   1   22.30    2.10 
   3  -8   1   22.30    1.90 
   3  -8   1   21.80    1.80 
   3  -8   1   23.60    1.90 
  -4   8  -1   19.40    1.70 
   4  -8   1   17.80    1.70 
   4  -8   1   20.50    1.90 
   4  -8   1   21.40    2.00 
  -5   8  -1    8.20    1.00 
   5  -8   1    9.10    1.20 
   5  -8   1    9.10    1.10 
  -6   8  -1   22.50    1.80 
  -6   8  -1   16.50    2.20 
   6  -8   1   22.20    2.00 
   6  -8   1   20.70    2.10 
  -7   8  -1   15.10    1.70 
  -7   8  -1   14.40    2.00 
   7  -8   1   19.20    2.00 
   7  -8   1   19.70    1.90 
  -8   8  -1   20.20    2.50 
   8  -8   1   25.50    2.50 
   8  -8   1   24.10    2.30 
  -9   8  -1   23.50    2.40 
   9  -8   1   20.10    2.30 
   9  -8   1   17.10    2.40 
 -10   8  -1    1.40    1.40 
  10  -8   1    1.80    1.50 
  10  -8   1    2.90    1.30 
 -11   8  -1    5.20    1.70 
  11  -8   1   10.30    1.80 
  11  -8   1    9.00    2.00 
 -12   8  -1    5.60    1.70 
  12  -8   1    5.90    1.90 
  13  -8   1    1.40    1.90 
  14  -8   1   10.80    2.60 
  15  -8   1    3.10    2.30 
  16   7  -1    2.20    2.50 
 -16  -7   1    2.90    2.10 
  15   7  -1    3.60    2.40 
 -15  -7   1    9.90    2.10 
  14   7  -1    8.90    2.30 
 -14  -7   1    9.10    1.90 
 -13  -7   1   -1.00    1.40 
 -12  -7   1    0.20    1.20 
 -12  -7   1    0.20    1.40 
 -11  -7   1   52.19    4.00 
 -11  -7   1   52.39    4.00 
 -10  -7   1    7.90    1.30 
 -10  -7   1    7.60    1.40 
  -9  -7   1   31.30    2.70 
  -9  -7   1   32.50    2.60 
   8   7  -1    6.60    1.00 
  -8  -7   1    5.00    1.10 
  -8  -7   1    4.70    0.90 
   7   7  -1   29.10    2.20 
   7   7  -1   28.50    2.50 
  -7  -7   1   29.70    2.20 
  -7  -7   1   25.70    2.40 
   6   7  -1   19.60    1.80 
   6   7  -1   10.60    1.20 
  -6  -7   1   13.60    1.60 
  -6  -7   1   12.30    1.30 
   5   7  -1    8.00    1.20 
   5   7  -1    9.50    1.00 
  -5  -7   1    6.90    1.20 
  -5  -7   1    9.10    1.00 
  -5  -7   1   10.00    1.00 
   4   7  -1   12.20    1.10 
   4   7  -1   12.60    1.60 
  -4  -7   1   14.10    1.60 
  -4  -7   1   13.80    1.20 
  -4  -7   1   14.30    1.20 
   3   7  -1   56.19    3.70 
   3   7  -1   53.09    3.90 
  -3  -7   1   56.09    3.90 
  -3  -7   1   52.69    3.70 
  -3  -7   1   59.89    3.70 
   2   7  -1   70.59    4.60 
  -2  -7   1   58.59    4.60 
  -2  -7   1   71.09    4.50 
  -2  -7   1   73.39    4.50 
  -2  -7   1   66.79    4.50 
   1   7  -1   77.99    5.60 
  -1  -7   1   87.99    5.50 
  -1  -7   1   84.79    5.50 
  -1  -7   1   84.09    5.70 
  -1  -7   1   86.09    5.50 
   0   7  -1    0.80    0.70 
   0  -7   1    1.70    0.50 
   0  -7   1    0.80    0.50 
   0  -7   1    0.80    0.50 
   0  -7   1    0.40    0.80 
  -1   7  -1   64.69    4.20 
   1  -7   1   58.49    4.10 
   1  -7   1   63.79    4.10 
   1  -7   1   57.09    4.20 
   1  -7   1   63.29    4.10 
  -2   7  -1   84.69    5.40 
   2  -7   1   79.69    5.40 
   2  -7   1   79.39    5.40 
   2  -7   1   80.69    5.30 
   2  -7   1   81.49    5.30 
  -3   7  -1   59.39    4.00 
   3  -7   1   60.89    4.00 
   3  -7   1   59.39    4.00 
   3  -7   1   58.49    4.00 
   3  -7   1   58.49    4.10 
  -4   7  -1   18.30    1.50 
   4  -7   1   18.50    1.60 
   4  -7   1   18.00    1.60 
   4  -7   1   16.40    1.70 
   4  -7   1   14.70    1.60 
  -5   7  -1    6.10    0.80 
   5  -7   1    6.00    1.10 
  -6   7  -1   12.60    1.40 
  -6   7  -1   12.20    1.30 
   6  -7   1   10.10    1.40 
   6  -7   1   15.20    1.50 
  -7   7  -1   26.90    2.10 
  -7   7  -1   27.00    2.40 
   7  -7   1   24.70    2.40 
   7  -7   1   26.90    2.30 
  -8   7  -1    4.80    1.20 
  -8   7  -1    2.70    0.90 
   8  -7   1    1.00    1.00 
   8  -7   1    1.60    1.00 
  -9   7  -1   44.70    3.60 
   9  -7   1   46.30    3.70 
   9  -7   1   50.99    3.60 
 -10   7  -1    9.40    1.50 
  10  -7   1    7.50    1.60 
  10  -7   1    7.90    1.50 
 -11   7  -1   50.59    3.90 
  11  -7   1   44.30    4.10 
  11  -7   1   53.19    4.10 
 -12   7  -1    2.50    1.50 
  12  -7   1    2.80    1.80 
  13  -7   1    1.80    1.80 
  14  -7   1    8.90    2.40 
  15  -7   1    6.00    2.50 
  17   6  -1   -2.20    2.50 
 -17  -6   1   -0.30    2.30 
  16   6  -1    4.90    2.40 
 -16  -6   1    4.30    2.10 
 -15  -6   1    4.00    1.90 
 -14  -6   1    1.40    1.60 
 -13  -6   1    2.10    1.80 
 -13  -6   1    2.10    1.50 
 -12  -6   1    0.90    1.60 
 -12  -6   1    4.40    1.40 
 -12  -6   1    2.80    1.30 
  11   6  -1   14.60    2.00 
 -11  -6   1   12.30    1.60 
 -11  -6   1   14.60    1.70 
 -11  -6   1   10.30    1.80 
  10   6  -1   26.90    2.40 
 -10  -6   1   27.40    2.40 
 -10  -6   1   24.90    2.70 
 -10  -6   1   24.60    2.50 
   9   6  -1   44.50    3.30 
  -9  -6   1   45.10    3.60 
  -9  -6   1   43.10    3.40 
  -9  -6   1   47.80    3.30 
   8   6  -1    3.80    0.90 
  -8  -6   1    3.30    1.10 
  -8  -6   1    6.50    1.10 
  -8  -6   1    5.60    0.90 
   7   6  -1    2.40    0.70 
  -7  -6   1    3.50    0.70 
  -7  -6   1    2.60    0.90 
  -7  -6   1    1.90    1.00 
   6   6  -1    4.80    0.70 
  -6  -6   1    5.30    0.70 
  -6  -6   1    5.30    0.70 
  -6  -6   1    4.00    0.90 
   5   6  -1   37.80    3.00 
   5   6  -1   41.40    2.80 
  -5  -6   1   38.40    3.00 
  -5  -6   1   40.40    2.80 
  -5  -6   1   43.60    2.80 
   4   6  -1   46.60    2.90 
   4   6  -1   44.30    3.20 
  -4  -6   1   42.70    2.90 
  -4  -6   1   43.00    2.90 
  -4  -6   1   41.90    3.10 
   3   6  -1  115.49    7.50 
   3   6  -1  121.89    7.70 
  -3  -6   1  120.39    7.50 
  -3  -6   1  106.29    7.60 
  -3  -6   1  119.69    7.50 
   2   6  -1   74.19    4.80 
  -2  -6   1   68.69    4.60 
  -2  -6   1   70.19    4.80 
  -2  -6   1   73.29    4.60 
  -2  -6   1   72.49    4.60 
   1   6  -1  143.99    8.60 
  -1  -6   1  133.69    8.50 
  -1  -6   1  126.59    8.50 
  -1  -6   1  142.29    8.50 
  -1  -6   1  118.59    8.60 
   0   6  -1   -0.60    0.60 
   0  -6   1    0.20    0.40 
   0  -6   1    0.00    0.50 
   0  -6   1    0.70    0.40 
   0  -6   1    1.10    0.70 
  -1   6  -1  123.69    7.60 
   1  -6   1  117.09    7.70 
   1  -6   1  121.39    7.60 
   1  -6   1  123.29    7.60 
   1  -6   1  105.69    7.60 
  -2   6  -1   42.80    3.10 
   2  -6   1   46.70    3.10 
   2  -6   1   47.40    3.10 
   2  -6   1   49.00    3.10 
   2  -6   1   43.80    3.20 
  -3   6  -1  117.89    7.50 
   3  -6   1  115.49    7.50 
   3  -6   1  117.69    7.50 
   3  -6   1  120.49    7.60 
   3  -6   1  106.79    7.50 
  -4   6  -1   32.60    2.30 
  -4   6  -1   31.20    2.30 
   4  -6   1   31.40    2.40 
   4  -6   1   35.20    2.50 
   4  -6   1   32.60    2.50 
  -5   6  -1   40.00    2.70 
  -5   6  -1   38.60    2.90 
  -5   6  -1   37.30    2.70 
   5  -6   1   37.60    2.80 
   5  -6   1   39.50    2.90 
  -6   6  -1    5.00    1.00 
  -6   6  -1    6.30    0.80 
  -6   6  -1    6.80    0.90 
   6  -6   1    7.40    1.00 
   6  -6   1    5.70    1.10 
  -7   6  -1    3.00    1.00 
  -7   6  -1    2.80    0.70 
   7  -6   1    3.40    0.90 
   7  -6   1    2.80    1.10 
  -8   6  -1    6.30    0.90 
  -8   6  -1    4.30    1.10 
   8  -6   1    3.50    1.00 
   8  -6   1    5.10    1.20 
  -9   6  -1   39.60    3.20 
  -9   6  -1   41.50    3.00 
   9  -6   1   43.60    3.40 
   9  -6   1   39.60    3.20 
 -10   6  -1   26.90    2.60 
  10  -6   1   26.30    2.60 
  10  -6   1   30.70    2.70 
 -11   6  -1   12.60    1.70 
  11  -6   1   10.30    1.80 
  11  -6   1   10.70    1.70 
 -12   6  -1    4.20    1.50 
  12  -6   1    2.00    1.60 
  13  -6   1    2.70    1.70 
  14  -6   1    1.00    1.90 
  15  -6   1    5.60    2.20 
  16  -6   1    2.40    2.50 
 -17  -5   1    2.60    2.40 
 -16  -5   1    6.10    2.20 
 -15  -5   1    2.50    2.20 
 -15  -5   1   -0.10    1.80 
 -14  -5   1    0.70    1.60 
 -14  -5   1    2.80    2.00 
  13   5  -1    0.10    1.50 
 -13  -5   1   -1.20    1.60 
 -13  -5   1    0.90    1.40 
  12   5  -1    8.00    1.50 
 -12  -5   1    4.70    1.40 
 -12  -5   1    3.20    1.60 
 -12  -5   1    4.50    1.30 
  11   5  -1   17.90    2.20 
 -11  -5   1   25.70    2.50 
 -11  -5   1   18.40    2.10 
 -11  -5   1   19.00    2.20 
  10   5  -1    3.80    1.10 
 -10  -5   1    1.90    1.00 
 -10  -5   1    2.90    1.30 
 -10  -5   1    2.20    1.00 
   9   5  -1   19.50    1.90 
  -9  -5   1   19.80    1.90 
  -9  -5   1   18.80    2.10 
  -9  -5   1   21.50    2.00 
   8   5  -1    9.10    1.10 
  -8  -5   1    7.10    1.20 
  -8  -5   1    8.10    1.30 
  -8  -5   1    9.10    1.10 
   7   5  -1    3.80    0.70 
  -7  -5   1    3.20    0.90 
  -7  -5   1    2.10    0.80 
  -7  -5   1    1.60    0.70 
  -7  -5   1    4.00    1.00 
   6   5  -1    0.50    0.60 
  -6  -5   1   -0.30    0.70 
  -6  -5   1    1.50    0.70 
  -6  -5   1    1.20    0.50 
  -6  -5   1    1.30    0.60 
   5   5  -1   32.40    2.50 
  -5  -5   1   36.10    2.60 
  -5  -5   1   35.20    2.70 
  -5  -5   1   36.40    2.50 
  -5  -5   1   38.50    2.50 
   4   5  -1   24.30    1.70 
  -4  -5   1   22.30    1.70 
  -4  -5   1   23.30    1.90 
  -4  -5   1   23.70    1.70 
   3   5  -1    7.90    1.10 
   3   5  -1    9.40    0.90 
  -3  -5   1    9.70    0.90 
  -3  -5   1    9.30    0.90 
  -3  -5   1    8.30    1.10 
   2   5  -1  157.78    9.70 
  -2  -5   1  155.48    9.60 
  -2  -5   1  151.58    9.60 
  -2  -5   1  135.49    9.70 
   1   5  -1  371.66   23.10 
  -1  -5   1  348.47   23.10 
  -1  -5   1  372.86   23.00 
  -1  -5   1  353.86   23.00 
  -1  -5   1  369.76   23.00 
   0   5  -1   -0.40    0.60 
   0  -5   1    0.40    0.40 
   0  -5   1   -0.10    0.40 
   0  -5   1    0.10    0.40 
   0  -5   1   -0.20    0.70 
  -1   5  -1  384.46   23.30 
   1  -5   1  382.36   23.30 
   1  -5   1  378.66   23.40 
   1  -5   1  314.27   23.30 
   1  -5   1  377.56   23.30 
  -2   5  -1  144.99    8.80 
   2  -5   1  143.49    8.80 
   2  -5   1  118.39    8.90 
   2  -5   1  143.59    8.90 
   2  -5   1  137.79    8.80 
  -3   5  -1   15.80    1.30 
  -3   5  -1   15.00    1.30 
   3  -5   1   14.30    1.50 
   3  -5   1   16.30    1.40 
   3  -5   1   15.80    1.30 
   3  -5   1   15.60    1.30 
  -4   5  -1   25.00    1.90 
  -4   5  -1   24.80    1.90 
   4  -5   1   27.20    2.00 
   4  -5   1   23.70    1.90 
   4  -5   1   26.90    2.00 
  -5   5  -1   30.00    2.20 
  -5   5  -1   28.60    2.10 
  -5   5  -1   28.00    2.00 
   5  -5   1   26.80    2.10 
   5  -5   1   25.80    2.10 
  -6   5  -1   -0.50    0.70 
  -6   5  -1   -0.10    0.70 
  -6   5  -1    0.70    0.60 
   6  -5   1    0.00    0.80 
   6  -5   1    1.10    0.70 
  -7   5  -1    3.10    0.90 
  -7   5  -1    2.10    0.70 
  -7   5  -1    3.70    0.90 
   7  -5   1    2.50    0.80 
   7  -5   1    2.50    0.90 
  -8   5  -1    7.30    1.20 
  -8   5  -1    9.20    1.00 
  -8   5  -1   10.20    1.30 
   8  -5   1   10.00    1.40 
   8  -5   1   12.20    1.30 
  -9   5  -1   22.00    1.90 
  -9   5  -1   22.50    2.10 
   9  -5   1   26.00    2.20 
   9  -5   1   20.40    2.20 
 -10   5  -1    3.10    1.00 
 -10   5  -1    2.10    1.10 
  10  -5   1    4.30    1.20 
  10  -5   1    1.80    1.20 
 -11   5  -1   20.20    2.10 
  11  -5   1   16.90    2.20 
  11  -5   1   18.80    2.70 
 -12   5  -1    3.20    1.30 
  12  -5   1    5.70    1.50 
  13  -5   1    0.90    1.50 
  14  -5   1    1.80    1.90 
  15  -5   1    0.30    2.00 
  16  -5   1    0.60    2.40 
 -16  -4   1   -2.10    2.30 
 -16  -4   1    0.30    2.10 
  15   4  -1    0.40    2.00 
 -15  -4   1   -1.30    1.80 
 -15  -4   1    1.90    1.80 
  14   4  -1    5.60    1.80 
 -14  -4   1    4.70    1.70 
 -14  -4   1    2.50    1.80 
  13   4  -1    5.50    1.70 
 -13  -4   1    5.50    1.50 
 -13  -4   1    6.00    1.70 
  12   4  -1   15.60    2.00 
 -12  -4   1   16.80    2.10 
 -12  -4   1   16.80    1.90 
 -12  -4   1   18.20    2.40 
  11   4  -1    5.30    1.30 
 -11  -4   1    2.90    1.40 
 -11  -4   1    2.50    1.10 
 -11  -4   1    4.50    1.20 
  10   4  -1    5.60    1.20 
 -10  -4   1    3.80    1.10 
 -10  -4   1    6.00    1.10 
 -10  -4   1    5.00    1.30 
   9   4  -1   23.60    2.10 
  -9  -4   1   20.10    2.00 
  -9  -4   1   23.50    2.00 
  -9  -4   1   23.70    2.20 
   8   4  -1   26.70    2.30 
  -8  -4   1   33.60    2.40 
  -8  -4   1   26.70    2.20 
  -8  -4   1   28.10    2.30 
   7   4  -1    3.40    0.70 
  -7  -4   1    2.70    0.70 
  -7  -4   1    3.20    0.70 
  -7  -4   1    1.10    0.80 
  -7  -4   1    3.10    0.90 
   6   4  -1    3.40    0.70 
  -6  -4   1    4.50    0.80 
  -6  -4   1    2.80    0.80 
  -6  -4   1    4.20    0.60 
  -6  -4   1    3.40    0.70 
   5   4  -1   25.80    2.00 
  -5  -4   1   29.20    2.20 
  -5  -4   1   28.80    2.10 
  -5  -4   1   29.00    2.00 
  -5  -4   1   30.80    2.00 
   4   4  -1   37.90    2.40 
  -4  -4   1   37.50    2.40 
  -4  -4   1   31.80    2.40 
  -4  -4   1   33.50    2.50 
  -4  -4   1   37.40    2.60 
   3   4  -1   59.69    3.80 
  -3  -4   1   56.49    3.80 
  -3  -4   1   60.49    3.90 
  -3  -4   1   55.29    3.80 
   2   4  -1  211.48   13.60 
   2   4  -1  198.88   13.50 
  -2  -4   1  210.98   13.50 
  -2  -4   1  221.38   13.60 
  -2  -4   1  221.18   13.50 
   1   4  -1  162.58    9.60 
  -1  -4   1  145.69    9.50 
  -1  -4   1  147.69    9.50 
  -1  -4   1  149.59    9.50 
  -1  -4   1  141.79    9.60 
   0   4  -1   -0.10    0.50 
   0  -4   1    0.40    0.60 
   0  -4   1    0.00    0.30 
   0  -4   1    0.00    0.30 
   0  -4   1    0.90    0.40 
  -1   4  -1  159.28    9.60 
   1  -4   1  152.88    9.60 
   1  -4   1  151.98    9.60 
   1  -4   1  155.68    9.50 
   1  -4   1  128.19    9.50 
  -2   4  -1  250.47   15.20 
  -2   4  -1  243.98   15.20 
   2  -4   1  225.08   15.20 
   2  -4   1  236.18   15.20 
   2  -4   1  239.88   15.20 
   2  -4   1  236.48   15.20 
  -3   4  -1   65.19    4.30 
  -3   4  -1   65.89    4.30 
   3  -4   1   73.59    4.40 
   3  -4   1   64.49    4.30 
   3  -4   1   63.99    4.40 
   3  -4   1   61.99    4.30 
  -4   4  -1   34.70    2.90 
  -4   4  -1   41.60    2.80 
  -4   4  -1   45.60    2.80 
   4  -4   1   45.50    3.00 
   4  -4   1   40.50    2.90 
  -5   4  -1   17.30    1.50 
  -5   4  -1   18.20    1.60 
  -5   4  -1   17.70    1.40 
   5  -4   1   17.80    1.60 
   5  -4   1   16.40    1.50 
  -6   4  -1    6.10    0.70 
  -6   4  -1    4.30    0.80 
  -6   4  -1    4.10    0.80 
   6  -4   1    6.10    0.90 
   6  -4   1    6.00    1.00 
  -7   4  -1    3.70    0.90 
  -7   4  -1    4.30    0.90 
  -7   4  -1    4.60    0.70 
   7  -4   1    4.30    0.80 
   7  -4   1    3.90    0.90 
  -8   4  -1   24.60    2.20 
  -8   4  -1   23.90    2.10 
  -8   4  -1   26.90    2.00 
   8  -4   1   24.40    2.30 
   8  -4   1   26.10    2.20 
  -9   4  -1   16.10    1.70 
  -9   4  -1   14.30    1.50 
  -9   4  -1   11.50    1.40 
   9  -4   1   15.50    1.70 
   9  -4   1   13.50    1.90 
 -10   4  -1    8.30    1.20 
 -10   4  -1    8.10    1.10 
  10  -4   1    7.20    1.30 
  10  -4   1    6.10    1.30 
 -11   4  -1    3.50    1.10 
 -11   4  -1    4.40    1.10 
  11  -4   1    2.90    1.30 
 -12   4  -1   12.20    1.60 
  12  -4   1   13.40    1.90 
  13  -4   1    4.70    1.80 
  14  -4   1    1.30    1.70 
  15  -4   1    1.60    2.00 
  16  -4   1    0.00    2.20 
  16   3  -1    0.40    2.20 
 -16  -3   1    4.50    2.20 
 -16  -3   1    0.40    2.10 
  15   3  -1    7.80    2.10 
 -15  -3   1    8.30    2.10 
 -15  -3   1    8.90    2.00 
  14   3  -1   17.40    2.30 
 -14  -3   1   15.80    2.20 
 -14  -3   1   17.90    2.30 
  13   3  -1    6.60    1.70 
 -13  -3   1   10.80    1.70 
 -13  -3   1   12.80    1.90 
  12   3  -1    5.40    1.50 
 -12  -3   1    4.50    1.30 
 -12  -3   1    6.30    1.30 
 -12  -3   1    4.40    1.40 
  11   3  -1    4.40    1.20 
 -11  -3   1    3.80    1.10 
 -11  -3   1    3.80    1.20 
 -11  -3   1    4.20    1.30 
  10   3  -1   14.30    1.70 
 -10  -3   1   13.20    1.70 
 -10  -3   1   14.00    1.80 
 -10  -3   1   12.60    1.50 
   9   3  -1    7.30    1.10 
  -9  -3   1    7.20    1.20 
  -9  -3   1    6.70    1.10 
  -9  -3   1    6.50    1.10 
   8   3  -1   58.79    4.70 
  -8  -3   1   69.79    4.70 
  -8  -3   1   74.59    4.70 
  -8  -3   1   74.19    4.70 
   7   3  -1    0.30    0.60 
   7   3  -1    0.90    0.70 
  -7  -3   1    1.40    0.70 
  -7  -3   1    2.20    0.70 
  -7  -3   1    1.40    0.80 
   6   3  -1   40.70    2.90 
   6   3  -1   41.10    2.80 
  -6  -3   1   42.00    2.90 
  -6  -3   1   41.20    2.90 
  -6  -3   1   42.90    2.90 
  -6  -3   1   43.60    2.90 
   5   3  -1   11.00    1.10 
  -5  -3   1   12.90    1.10 
  -5  -3   1   11.80    1.20 
  -5  -3   1   10.90    1.30 
  -5  -3   1   11.90    1.10 
   4   3  -1   98.39    6.30 
  -4  -3   1   99.79    6.30 
  -4  -3   1   90.39    6.30 
  -4  -3   1  107.69    6.40 
  -4  -3   1   91.89    6.40 
   3   3  -1   47.00    3.10 
  -3  -3   1   48.90    3.20 
  -3  -3   1   48.90    3.20 
  -3  -3   1   47.60    3.10 
  -3  -3   1   46.90    3.30 
   2   3  -1   81.59    5.10 
  -2  -3   1   83.19    5.10 
  -2  -3   1   70.89    5.10 
  -2  -3   1   78.39    5.10 
   1   3  -1  284.17   18.50 
  -1  -3   1  286.77   18.40 
  -1  -3   1  256.67   18.50 
  -1  -3   1  309.87   18.40 
  -1  -3   1  314.67   18.40 
   0   3  -1   -0.50    0.50 
   0  -3   1    0.00    0.30 
   0  -3   1   -0.20    0.50 
   0  -3   1   -0.80    0.30 
   0  -3   1    0.60    0.30 
  -1   3  -1  303.77   18.90 
  -1   3  -1  307.47   18.90 
   1  -3   1  319.37   18.90 
   1  -3   1  270.47   18.90 
   1  -3   1  289.27   18.90 
   1  -3   1  298.57   19.00 
  -2   3  -1   97.49    5.60 
  -2   3  -1   77.99    5.60 
   2  -3   1   81.29    5.60 
   2  -3   1   94.59    5.60 
   2  -3   1   84.39    5.60 
   2  -3   1   86.19    5.60 
  -3   3  -1   44.60    2.90 
  -3   3  -1   43.60    2.90 
   3  -3   1   39.80    2.90 
  -4   3  -1  123.19    7.70 
  -4   3  -1  129.49    7.60 
  -4   3  -1  114.59    7.60 
   4  -3   1  111.49    7.60 
   4  -3   1  113.99    7.70 
  -5   3  -1   17.10    1.50 
  -5   3  -1   16.90    1.50 
  -5   3  -1   17.10    1.30 
   5  -3   1   14.60    1.60 
   5  -3   1   17.60    1.40 
  -6   3  -1   34.60    2.40 
  -6   3  -1   37.70    2.50 
  -6   3  -1   32.40    2.50 
   6  -3   1   32.00    2.60 
   6  -3   1   33.70    2.50 
  -7   3  -1    0.30    0.70 
  -7   3  -1    2.40    0.70 
  -7   3  -1    0.30    0.60 
   7  -3   1    0.60    0.80 
   7  -3   1    1.60    0.70 
  -8   3  -1   89.79    5.30 
  -8   3  -1   74.39    5.20 
  -8   3  -1   74.19    5.20 
   8  -3   1   78.09    5.30 
   8  -3   1   75.09    5.20 
  -9   3  -1    7.90    1.10 
  -9   3  -1    7.20    1.10 
  -9   3  -1    5.30    1.00 
   9  -3   1    7.60    1.30 
   9  -3   1    5.90    1.10 
 -10   3  -1   18.30    1.80 
 -10   3  -1   17.40    1.70 
 -10   3  -1   13.50    1.70 
  10  -3   1   13.30    1.80 
  10  -3   1   15.60    1.90 
 -11   3  -1    0.90    1.00 
 -11   3  -1    0.60    1.00 
  11  -3   1    4.40    1.30 
 -12   3  -1    8.80    1.50 
 -12   3  -1    8.70    1.40 
  12  -3   1    8.80    1.70 
  13  -3   1    8.30    1.70 
  14  -3   1   16.10    2.30 
  15  -3   1    5.20    1.90 
  16  -3   1   -0.20    2.10 
  17  -3   1   -1.20    2.40 
  18   2  -1    1.50    2.80 
  17   2  -1    3.60    2.40 
  16   2  -1    8.30    2.40 
  15   2  -1   -0.30    1.90 
 -15  -2   1    0.40    1.90 
 -15  -2   1    4.90    2.00 
  14   2  -1    1.80    1.70 
 -14  -2   1    0.00    1.50 
 -14  -2   1   -0.50    1.60 
  13   2  -1   -1.60    1.50 
 -13  -2   1    3.40    1.40 
 -13  -2   1    3.00    1.40 
  12   2  -1    1.90    1.30 
 -12  -2   1    1.20    1.10 
 -12  -2   1    2.20    1.30 
 -12  -2   1    5.80    1.30 
  11   2  -1    2.80    1.20 
 -11  -2   1    1.50    1.00 
 -11  -2   1    1.20    1.10 
 -11  -2   1   -1.40    1.10 
  10   2  -1   28.60    2.40 
 -10  -2   1   30.90    2.40 
 -10  -2   1   23.20    2.40 
 -10  -2   1   31.30    2.50 
   9   2  -1    4.70    1.00 
  -9  -2   1    2.40    0.90 
  -9  -2   1    3.40    1.00 
  -9  -2   1    4.10    1.00 
   8   2  -1   12.30    1.50 
   8   2  -1   15.40    1.40 
  -8  -2   1   14.70    1.50 
  -8  -2   1   13.40    1.50 
  -8  -2   1   13.10    1.50 
   7   2  -1    7.70    1.00 
   7   2  -1    8.00    0.90 
  -7  -2   1    7.30    0.90 
  -7  -2   1    9.30    1.10 
  -7  -2   1    7.40    1.00 
   6   2  -1   86.99    5.20 
   6   2  -1   84.79    5.30 
  -6  -2   1   64.49    5.20 
  -6  -2   1   78.59    5.30 
  -6  -2   1   82.39    5.20 
   5   2  -1   63.79    4.50 
   5   2  -1   71.99    4.50 
  -5  -2   1   67.59    4.50 
  -5  -2   1   70.29    4.50 
  -5  -2   1   69.79    4.60 
  -5  -2   1   69.89    4.50 
   4   2  -1  372.26   22.00 
   4   2  -1  339.37   22.10 
  -4  -2   1  373.16   22.00 
  -4  -2   1  314.97   22.00 
  -4  -2   1  377.56   22.10 
  -4  -2   1  306.87   22.10 
   3   2  -1   30.90    2.10 
   3   2  -1   31.70    2.10 
  -3  -2   1   33.10    2.20 
  -3  -2   1   27.90    2.10 
  -3  -2   1   32.00    2.10 
   2   2  -1   50.09    3.40 
   2   2  -1   51.99    3.40 
  -2  -2   1   52.59    3.50 
  -2  -2   1   53.59    3.40 
  -2  -2   1   53.79    3.50 
  -2  -2   1   48.70    3.40 
   1   2  -1 1030.70   65.49 
   1   2  -1 1079.69   65.49 
   1   2  -1  987.60   65.49 
  -1  -2   1 1032.70   65.59 
  -1  -2   1  975.60   65.49 
  -1  -2   1 1106.79   65.49 
   0   2  -1   -0.10    0.30 
   0   2  -1   -0.70    0.20 
   0   2  -1    1.00    0.30 
   0  -2   1   -0.60    0.20 
   0  -2   1   -0.10    0.20 
   0  -2   1   -0.40    0.40 
   0  -2   1    0.00    0.20 
  -1   2  -1  973.80   63.09 
  -1   2  -1  989.40   63.09 
   1  -2   1 1004.80   63.09 
   1  -2   1 1040.50   63.09 
   1  -2   1  959.50   63.09 
   1  -2   1 1017.50   63.09 
  -2   2  -1   62.19    4.10 
  -2   2  -1   69.69    4.10 
   2  -2   1   65.89    4.20 
   2  -2   1   60.19    4.10 
   2  -2   1   55.59    4.20 
  -3   2  -1   29.90    1.90 
  -3   2  -1   23.00    2.00 
  -3   2  -1   28.00    2.00 
   3  -2   1   28.70    2.00 
   3  -2   1   29.10    2.00 
  -4   2  -1  283.47   20.40 
  -4   2  -1  281.37   20.40 
  -4   2  -1  344.07   20.40 
   4  -2   1  338.77   20.40 
   4  -2   1  361.36   20.50 
  -5   2  -1   59.99    3.90 
  -5   2  -1   54.59    3.90 
  -5   2  -1   56.19    3.80 
   5  -2   1   56.29    3.90 
   5  -2   1   67.59    4.00 
  -6   2  -1   74.79    5.00 
  -6   2  -1   71.19    5.00 
  -6   2  -1   80.39    5.00 
   6  -2   1   80.79    5.00 
   6  -2   1   71.59    5.10 
  -7   2  -1   10.60    1.20 
  -7   2  -1   10.60    1.20 
  -7   2  -1    9.10    1.00 
   7  -2   1   10.60    1.30 
   7  -2   1   10.90    1.30 
  -8   2  -1    9.10    1.20 
  -8   2  -1   11.30    1.10 
  -8   2  -1   10.70    1.20 
   8  -2   1    9.60    1.10 
   8  -2   1    9.20    1.30 
  -9   2  -1    6.40    1.10 
  -9   2  -1    6.50    1.00 
  -9   2  -1    6.20    0.90 
   9  -2   1    4.40    1.20 
   9  -2   1    7.10    1.00 
 -10   2  -1   32.20    2.50 
 -10   2  -1   26.90    2.30 
 -10   2  -1   26.10    2.30 
  10  -2   1   28.00    2.60 
  10  -2   1   26.50    2.50 
 -11   2  -1    3.60    1.00 
 -11   2  -1    1.40    1.10 
 -11   2  -1    2.00    1.10 
  11  -2   1    2.90    1.40 
 -12   2  -1    1.00    1.10 
 -12   2  -1   -1.60    1.40 
 -12   2  -1    1.30    1.20 
  12  -2   1    1.40    1.40 
 -13   2  -1    0.90    1.40 
  13  -2   1    0.70    1.50 
  14  -2   1    5.50    1.90 
  15  -2   1    2.10    2.10 
  16  -2   1    3.80    2.30 
  17  -2   1    4.80    2.50 
  18   1  -1    0.90    2.70 
  17   1  -1   -1.80    2.30 
  16   1  -1    4.40    2.20 
  15   1  -1    9.00    2.10 
  14   1  -1   41.50    4.10 
 -14  -1   1   43.00    4.00 
 -14  -1   1   49.40    4.00 
  13   1  -1    7.60    1.70 
 -13  -1   1    9.40    1.70 
 -13  -1   1   10.00    1.70 
  12   1  -1   38.20    3.30 
 -12  -1   1   43.10    3.20 
 -12  -1   1   37.40    3.00 
 -12  -1   1   35.00    3.40 
  11   1  -1   23.60    2.60 
 -11  -1   1   24.30    2.60 
 -11  -1   1   29.50    2.50 
 -11  -1   1   27.70    2.30 
  10   1  -1   20.70    2.20 
 -10  -1   1   23.50    2.10 
 -10  -1   1   22.50    2.00 
 -10  -1   1   21.00    2.20 
   9   1  -1    2.30    1.00 
  -9  -1   1    2.40    0.80 
  -9  -1   1    4.30    0.90 
  -9  -1   1    2.60    0.80 
   8   1  -1   61.49    4.40 
   8   1  -1   67.09    4.50 
  -8  -1   1   62.99    4.40 
  -8  -1   1   63.79    4.40 
  -8  -1   1   70.19    4.40 
   7   1  -1   73.49    5.10 
   7   1  -1   78.39    5.00 
  -7  -1   1   76.69    5.10 
  -7  -1   1   80.89    5.10 
  -7  -1   1   71.89    5.10 
   6   1  -1   63.69    4.40 
   6   1  -1   71.49    4.50 
  -6  -1   1   59.59    4.40 
  -6  -1   1   66.39    4.40 
  -6  -1   1   75.89    4.50 
   5   1  -1   27.50    2.00 
   5   1  -1   26.20    1.90 
  -5  -1   1   23.60    1.90 
  -5  -1   1   28.40    1.90 
  -5  -1   1   25.50    1.90 
   4   1  -1  183.08   11.80 
   4   1  -1  184.18   11.80 
  -4  -1   1  183.48   11.80 
  -4  -1   1  191.68   11.80 
  -4  -1   1  181.28   11.80 
   3   1  -1  141.19    8.70 
   3   1  -1  145.59    8.70 
  -3  -1   1  145.49    8.70 
  -3  -1   1  135.89    8.70 
  -3  -1   1  128.79    8.70 
  -3  -1   1  119.59    8.70 
   2   1  -1   10.10    0.70 
   2   1  -1    6.60    0.70 
  -2  -1   1    4.80    0.70 
  -2  -1   1    8.60    0.70 
  -2  -1   1    7.90    0.70 
  -2  -1   1    7.30    0.70 
   1   1  -1   20.70    1.30 
   1   1  -1   19.80    1.30 
  -1  -1   1   19.20    1.40 
  -1  -1   1   19.80    1.30 
  -1  -1   1   21.80    1.30 
  -1  -1   1   19.80    1.30 
  -1  -1   1   21.70    1.40 
   0   1  -1   -0.60    0.10 
   0   1  -1   -0.90    0.20 
   0   1  -1   -0.60    0.10 
   0  -1   1   -0.40    0.10 
   0  -1   1   -1.00    0.20 
   0  -1   1   -0.20    0.10 
   0  -1   1   -1.00    0.10 
  -1   1  -1   18.70    1.30 
  -1   1  -1   19.90    1.30 
   1  -1   1   17.70    1.30 
   1  -1   1   20.20    1.30 
   1  -1   1   19.10    1.30 
   1  -1   1   18.20    1.30 
  -2   1  -1    3.30    0.40 
  -2   1  -1    2.90    0.40 
  -2   1  -1    2.50    0.40 
   2  -1   1    3.10    0.40 
   2  -1   1    1.90    0.40 
  -3   1  -1  133.89    8.60 
  -3   1  -1  135.19    8.70 
  -3   1  -1  133.19    8.60 
   3  -1   1  132.99    8.60 
   3  -1   1  138.79    8.70 
  -4   1  -1  143.29   10.90 
  -4   1  -1  176.38   10.90 
  -4   1  -1  173.58   10.90 
   4  -1   1  185.58   11.00 
   4  -1   1  176.78   10.90 
  -5   1  -1   29.80    2.00 
  -5   1  -1   26.30    2.00 
  -5   1  -1   27.30    2.00 
   5  -1   1   25.00    2.00 
   5  -1   1   27.70    2.00 
  -6   1  -1   55.59    3.90 
  -6   1  -1   68.09    4.00 
  -6   1  -1   56.19    3.90 
   6  -1   1   57.69    4.00 
   6  -1   1   55.89    3.90 
  -7   1  -1   71.59    4.70 
  -7   1  -1   66.69    4.70 
  -7   1  -1   66.39    4.60 
   7  -1   1   71.69    4.70 
   7  -1   1   74.29    4.70 
  -8   1  -1   51.89    3.90 
  -8   1  -1   58.69    3.80 
  -8   1  -1   54.89    3.80 
   8  -1   1   52.69    3.80 
   8  -1   1   58.69    3.90 
  -9   1  -1    2.10    0.90 
  -9   1  -1    2.50    0.80 
  -9   1  -1    1.60    0.90 
   9  -1   1    3.00    0.90 
   9  -1   1    4.40    1.00 
 -10   1  -1   26.80    2.10 
 -10   1  -1   21.40    2.30 
 -10   1  -1   22.30    2.20 
  10  -1   1   28.40    2.40 
 -11   1  -1   23.90    2.40 
 -11   1  -1   25.00    2.20 
 -11   1  -1   24.00    2.30 
  11  -1   1   23.80    2.40 
 -12   1  -1   44.70    3.30 
 -12   1  -1   39.80    3.10 
 -12   1  -1   32.30    3.00 
  12  -1   1   37.20    3.40 
 -13   1  -1   13.40    1.70 
 -13   1  -1    8.00    1.70 
  13  -1   1    7.40    1.70 
 -14   1  -1   31.50    3.30 
  14  -1   1   35.70    3.50 
  15  -1   1    6.40    2.10 
  16  -1   1    3.80    2.20 
  17  -1   1    2.90    2.40 
  17   0  -1    4.20    2.40 
  16   0  -1   10.10    2.40 
  15   0  -1   -0.10    1.80 
  14   0  -1   21.00    2.60 
 -14   0   1   26.50    2.80 
  13   0  -1   -0.20    1.40 
 -13   0   1    0.20    1.30 
 -13   0   1   -0.90    1.30 
 -13   0   1   -0.50    1.50 
  12   0  -1   82.79    5.90 
 -12   0   1   81.29    5.70 
 -12   0   1   80.99    5.60 
 -12   0   1   82.49    5.90 
  11   0  -1    2.40    1.30 
 -11   0   1    0.50    0.90 
 -11   0   1   -0.10    1.00 
 -11   0   1   -0.60    1.10 
  10   0  -1   28.30    2.60 
 -10   0   1   30.80    2.60 
 -10   0   1   30.10    2.40 
 -10   0   1   31.10    2.50 
   9   0  -1    1.20    0.80 
   9   0  -1    0.90    0.80 
  -9   0   1    1.40    0.80 
  -9   0   1    1.50    0.80 
  -9   0   1    0.50    0.80 
   8   0  -1  392.56   26.60 
   8   0  -1  398.16   26.60 
  -8   0   1  408.26   26.60 
  -8   0   1  472.95   26.60 
  -8   0   1  416.96   26.60 
   7   0  -1    1.10    0.60 
   7   0  -1    0.00    0.70 
  -7   0   1    1.20    0.60 
  -7   0   1    1.50    0.70 
  -7   0   1   -0.30    0.60 
   6   0  -1   41.10    2.90 
   6   0  -1   39.90    3.00 
  -6   0   1   47.40    2.90 
  -6   0   1   41.50    2.90 
  -6   0   1   40.90    2.90 
   5   0  -1    0.40    0.60 
  -5   0   1    1.50    0.60 
  -5   0   1   -0.10    0.50 
  -5   0   1    1.60    0.60 
   4   0  -1  124.99    8.70 
   4   0  -1  141.49    8.70 
  -4   0   1  131.29    8.70 
  -4   0   1  153.58    8.70 
  -4   0   1  129.69    8.70 
   3   0  -1    0.80    0.40 
   3   0  -1    0.90    0.50 
  -3   0   1    0.30    0.40 
  -3   0   1    1.00    0.50 
  -3   0   1    0.90    0.40 
   2   0  -1  291.47   18.90 
   2   0  -1  310.17   18.90 
  -2   0   1  297.27   18.90 
  -2   0   1  287.47   18.90 
  -2   0   1  301.87   18.90 
  -2   0   1  296.47   18.90 
   1   0  -1   -0.40    0.20 
   1   0  -1   -0.40    0.10 
   1   0  -1   -0.60    0.20 
   1   0  -1   -0.80    0.10 
   1   0  -1   -0.60    0.10 
  -1   0   1   -0.50    0.10 
  -1   0   1   -0.50    0.10 
  -1   0   1   -0.70    0.10 
  -1   0   1   -0.90    0.20 
  -1   0  -1   -0.60    0.10 
  -1   0  -1   -0.80    0.10 
  -1   0  -1   -0.40    0.20 
  -1   0  -1   -1.10    0.10 
   1   0   1   -0.60    0.20 
   1   0   1   -0.60    0.10 
   1   0   1   -0.60    0.10 
  -2   0  -1  392.16   24.40 
  -2   0  -1  381.16   24.40 
  -2   0  -1  374.36   24.40 
  -2   0  -1  380.76   24.40 
   2   0   1  393.76   24.40 
   2   0   1  381.46   24.40 
  -3   0  -1    0.90    0.40 
  -3   0  -1    0.00    0.40 
  -3   0  -1    0.90    0.40 
   3   0   1    0.10    0.50 
   3   0   1    0.40    0.40 
  -4   0  -1  126.19    7.70 
  -4   0  -1  117.29    7.60 
  -4   0  -1  118.29    7.70 
   4   0   1  114.49    7.70 
   4   0   1  120.59    7.70 
  -5   0  -1    2.20    0.50 
  -5   0  -1    0.20    0.60 
  -5   0  -1    0.40    0.50 
   5   0   1   -0.30    0.50 
   5   0   1   -0.10    0.60 
  -6   0  -1   58.29    3.70 
  -6   0  -1   55.79    3.80 
  -6   0  -1   54.19    3.80 
   6   0   1   57.19    3.90 
   6   0   1   55.99    3.80 
  -7   0  -1    0.90    0.70 
  -7   0  -1    0.90    0.70 
  -7   0  -1    0.20    0.60 
   7   0   1    0.50    0.60 
   7   0   1   -0.40    0.70 
  -8   0  -1  366.06   24.80 
  -8   0  -1  412.56   24.80 
  -8   0  -1  377.16   24.80 
   8   0   1  392.96   24.80 
   8   0   1  398.76   24.90 
  -9   0  -1    1.60    0.80 
  -9   0  -1    0.80    0.70 
  -9   0  -1    1.20    0.80 
   9   0   1    0.40    0.80 
   9   0   1    0.30    1.00 
 -10   0  -1   19.10    2.20 
 -10   0  -1   21.30    2.00 
 -10   0  -1   22.90    2.00 
  10   0   1   26.10    2.30 
 -11   0  -1    1.20    0.90 
 -11   0  -1   -0.90    1.00 
 -11   0  -1    0.00    1.10 
  11   0   1    1.60    1.30 
 -12   0  -1  112.49    7.10 
 -12   0  -1  100.89    7.00 
 -12   0  -1   96.29    6.80 
  12   0   1  105.19    7.20 
 -13   0  -1   -1.50    1.40 
 -13   0  -1    0.10    1.30 
  13   0   1    0.50    1.60 
 -14   0  -1   21.30    2.40 
 -14   0  -1   18.30    2.60 
  14   0   1   22.40    2.90 
  15   0   1    0.40    1.90 
  16   0   1   19.30    2.90 
  17   0   1    0.50    2.40 
  17  -1  -1    0.10    2.40 
  16  -1  -1    5.10    2.30 
  15  -1  -1    7.20    2.10 
  14  -1  -1   42.00    3.90 
  13  -1  -1    8.20    1.80 
 -13   1   1    6.60    1.50 
 -13   1   1    9.40    1.60 
  12  -1  -1   35.90    3.40 
 -12   1   1   37.50    3.20 
 -12   1   1   43.80    3.20 
 -12   1   1   40.70    3.50 
  11  -1  -1   27.70    2.60 
 -11   1   1   31.40    2.60 
 -11   1   1   24.70    2.30 
 -11   1   1   25.80    2.30 
  10  -1  -1   20.10    2.40 
 -10   1   1   28.80    2.30 
 -10   1   1   24.90    2.20 
 -10   1   1   25.70    2.10 
   9  -1  -1    2.20    1.00 
   9  -1  -1    1.70    0.80 
  -9   1   1    2.30    0.80 
  -9   1   1    2.00    0.80 
  -9   1   1    4.90    1.00 
   8  -1  -1   58.69    4.20 
   8  -1  -1   59.99    4.10 
  -8   1   1   60.19    4.10 
  -8   1   1   59.59    4.10 
  -8   1   1   61.89    4.10 
   7  -1  -1   73.49    5.30 
   7  -1  -1   75.09    5.20 
  -7   1   1   80.39    5.10 
  -7   1   1   78.89    5.10 
  -7   1   1   81.99    5.20 
   6  -1  -1   54.49    4.00 
   6  -1  -1   63.79    4.00 
  -6   1   1   61.19    4.00 
  -6   1   1   59.49    4.00 
  -6   1   1   60.69    4.00 
   5  -1  -1   30.30    2.00 
   5  -1  -1   24.20    1.90 
  -5   1   1   24.90    1.90 
  -5   1   1   25.60    1.90 
  -5   1   1   23.40    1.80 
   4  -1  -1  180.08   11.50 
   4  -1  -1  179.98   11.50 
  -4   1   1  183.88   11.50 
  -4   1   1  175.18   11.40 
   3  -1  -1  138.39    8.90 
   3  -1  -1  134.19    8.80 
  -3   1   1  137.59    8.80 
  -3   1   1  130.79    8.80 
  -3   1   1  148.49    8.80 
   2  -1  -1    6.30    0.70 
   2  -1  -1    7.80    0.70 
   2  -1  -1    8.50    0.70 
  -2   1   1    7.80    0.70 
  -2   1   1    9.00    0.70 
  -2   1   1    7.70    0.60 
   1  -1  -1   21.00    1.30 
   1  -1  -1   20.00    1.30 
   1  -1  -1   19.10    1.40 
  -1   1   1   21.50    1.40 
  -1   1   1   20.00    1.30 
  -1   1   1   19.40    1.30 
   0  -1  -1   -0.60    0.10 
   0  -1  -1   -0.60    0.10 
   0  -1  -1   -1.00    0.10 
   0   1   1   -0.70    0.20 
   0   1   1   -0.90    0.20 
   0   1   1   -1.00    0.20 
  -1  -1  -1   18.00    1.20 
  -1  -1  -1   20.40    1.30 
  -1  -1  -1   19.20    1.20 
  -1  -1  -1   19.40    1.30 
   1   1   1   17.20    1.30 
  -2  -1  -1    2.20    0.40 
  -2  -1  -1    2.80    0.30 
  -2  -1  -1    3.00    0.40 
  -2  -1  -1    2.20    0.30 
   2   1   1    2.60    0.30 
   2   1   1    4.60    0.60 
  -3  -1  -1  115.09    8.00 
  -3  -1  -1  127.39    8.00 
  -3  -1  -1  131.69    8.00 
  -3  -1  -1  119.69    8.00 
   3   1   1  125.89    8.00 
   3   1   1  126.69    8.00 
  -4  -1  -1  170.98   10.70 
  -4  -1  -1  176.98   10.60 
  -4  -1  -1  139.59   10.60 
  -4  -1  -1  169.18   10.60 
   4   1   1  182.18   10.60 
   4   1   1  160.88   10.70 
  -5  -1  -1   24.10    1.90 
  -5  -1  -1   26.00    1.90 
  -5  -1  -1   29.40    1.90 
   5   1   1   25.00    2.00 
   5   1   1   25.00    1.90 
  -6  -1  -1   55.09    3.70 
  -6  -1  -1   59.29    3.70 
  -6  -1  -1   52.49    3.70 
   6   1   1   58.39    3.70 
   6   1   1   51.69    3.80 
  -7  -1  -1   67.29    4.60 
  -7  -1  -1   70.69    4.60 
  -7  -1  -1   68.79    4.50 
   7   1   1   68.09    4.60 
   7   1   1   68.39    4.50 
  -8  -1  -1   54.29    3.80 
  -8  -1  -1   53.59    3.80 
  -8  -1  -1   57.59    3.80 
   8   1   1   55.39    3.90 
   8   1   1   54.79    3.80 
  -9  -1  -1    3.10    0.80 
  -9  -1  -1    2.20    0.90 
  -9  -1  -1    3.30    0.90 
   9   1   1    3.90    1.00 
 -10  -1  -1   27.80    2.20 
 -10  -1  -1   21.90    2.20 
 -10  -1  -1   24.50    2.00 
  10   1   1   23.40    2.30 
 -11  -1  -1   27.10    2.50 
 -11  -1  -1   23.70    2.20 
 -11  -1  -1   27.70    2.40 
  11   1   1   22.40    2.50 
 -12  -1  -1   38.40    3.10 
 -12  -1  -1   34.10    2.90 
 -12  -1  -1   35.40    3.20 
  12   1   1   38.40    3.20 
 -13  -1  -1    8.70    1.70 
 -13  -1  -1   13.50    1.80 
  13   1   1    7.60    1.80 
 -14  -1  -1   38.50    3.60 
 -14  -1  -1   40.30    3.80 
  14   1   1   39.40    3.80 
 -15  -1  -1    8.10    2.00 
  15   1   1    5.50    2.00 
  16   1   1    3.20    2.20 
  17   1   1    0.00    2.40 
  18   1   1    0.80    3.80 
  17  -2  -1    0.60    2.50 
  16  -2  -1    3.50    2.20 
  15  -2  -1    2.50    1.90 
  14  -2  -1    1.20    1.50 
  13  -2  -1   -0.60    1.50 
 -13   2   1    2.80    1.30 
  12  -2  -1    3.50    1.50 
 -12   2   1    0.60    1.20 
 -12   2   1    2.30    1.10 
  11  -2  -1    3.70    1.20 
 -11   2   1    2.90    1.00 
 -11   2   1    2.10    1.00 
 -11   2   1    1.80    1.20 
  10  -2  -1   25.90    2.60 
  10  -2  -1   27.60    2.50 
 -10   2   1   31.20    2.40 
 -10   2   1   25.00    2.30 
 -10   2   1   33.90    2.50 
   9  -2  -1    1.50    0.80 
   9  -2  -1    2.00    1.00 
  -9   2   1    4.50    0.90 
  -9   2   1    3.10    0.90 
  -9   2   1    3.60    0.90 
   8  -2  -1   14.90    1.70 
   8  -2  -1   14.90    1.50 
  -8   2   1   15.70    1.50 
  -8   2   1   12.40    1.60 
  -8   2   1   13.30    1.40 
   7  -2  -1    8.40    1.00 
   7  -2  -1    7.70    1.10 
  -7   2   1    7.30    1.00 
  -7   2   1    9.40    1.20 
  -7   2   1    9.00    1.00 
   6  -2  -1   77.99    5.20 
   6  -2  -1   78.49    5.20 
  -6   2   1   73.69    5.20 
  -6   2   1   78.49    5.10 
  -6   2   1   84.09    5.20 
   5  -2  -1   58.59    4.60 
   5  -2  -1   71.99    4.50 
  -5   2   1   71.79    4.50 
  -5   2   1   75.09    4.50 
  -5   2   1   65.29    4.50 
   4  -2  -1  357.76   21.90 
   4  -2  -1  334.47   21.90 
  -4   2   1  370.26   21.80 
  -4   2   1  326.87   21.90 
  -4   2   1  330.47   21.90 
   3  -2  -1   28.40    2.00 
   3  -2  -1   27.70    2.10 
  -3   2   1   27.40    2.00 
  -3   2   1   29.70    1.90 
  -3   2   1   28.20    2.00 
   2  -2  -1   52.19    3.40 
   2  -2  -1   47.80    3.40 
   2  -2  -1   54.19    3.40 
  -2   2   1   48.00    3.40 
  -2   2   1   51.99    3.30 
  -2   2   1   49.80    3.40 
   1  -2  -1  814.22   60.89 
   1  -2  -1  967.00   60.89 
   1  -2  -1 1006.80   60.89 
   1  -2  -1  977.40   60.89 
  -1   2   1 1008.20   60.89 
  -1   2   1 1000.10   60.89 
   0  -2  -1   -0.20    0.20 
   0  -2  -1    0.30    0.30 
   0  -2  -1    0.30    0.20 
   0  -2  -1   -0.30    0.40 
   0   2   1    0.10    0.30 
  -1  -2  -1  988.30   56.19 
  -1  -2  -1  822.22   56.09 
  -1  -2  -1  850.71   56.09 
  -2  -2  -1   53.49    3.60 
  -2  -2  -1   50.49    3.70 
  -2  -2  -1   46.60    3.60 
  -2  -2  -1   62.89    3.60 
   2   2   1   61.89    3.60 
  -3  -2  -1   32.00    1.90 
  -3  -2  -1   26.30    2.00 
  -3  -2  -1   26.70    1.90 
  -3  -2  -1   29.90    2.00 
   3   2   1   28.60    2.00 
  -4  -2  -1  348.47   21.60 
  -4  -2  -1  343.77   21.70 
  -4  -2  -1  313.97   21.60 
  -4  -2  -1  349.17   21.60 
   4   2   1  352.86   21.70 
   4   2   1  335.07   21.60 
  -5  -2  -1   59.49    3.70 
  -5  -2  -1   48.00    3.70 
  -5  -2  -1   53.69    3.70 
  -5  -2  -1   60.69    3.70 
   5   2   1   58.09    3.70 
   5   2   1   53.69    3.80 
  -6  -2  -1   75.99    5.30 
  -6  -2  -1   77.79    5.30 
  -6  -2  -1   88.49    5.30 
  -6  -2  -1   75.99    5.30 
   6   2   1   88.09    5.30 
   6   2   1   78.29    5.20 
  -7  -2  -1    9.90    1.20 
  -7  -2  -1   10.90    1.30 
  -7  -2  -1    9.80    1.20 
   7   2   1    9.40    1.20 
   7   2   1    8.40    1.10 
  -8  -2  -1    9.10    1.10 
  -8  -2  -1   10.70    1.10 
  -8  -2  -1   11.00    1.30 
   8   2   1    8.70    1.00 
   8   2   1    8.10    1.20 
  -9  -2  -1    8.30    1.20 
  -9  -2  -1    6.20    1.00 
  -9  -2  -1    5.80    1.00 
   9   2   1    7.10    1.10 
 -10  -2  -1   27.90    2.30 
 -10  -2  -1   26.30    2.40 
 -10  -2  -1   28.00    2.40 
  10   2   1   28.30    2.50 
 -11  -2  -1   -0.20    0.90 
 -11  -2  -1    2.00    1.10 
 -11  -2  -1    1.40    1.10 
  11   2   1    0.30    1.20 
 -12  -2  -1    2.70    1.30 
 -12  -2  -1    0.30    1.00 
 -12  -2  -1   -0.50    1.20 
  12   2   1    1.40    1.30 
 -13  -2  -1    1.70    1.40 
 -13  -2  -1    1.00    1.50 
  13   2   1    0.60    1.50 
 -14  -2  -1    3.70    1.70 
 -14  -2  -1    5.90    1.80 
  14   2   1    2.00    1.80 
 -15  -2  -1    2.60    1.90 
 -15  -2  -1    1.90    1.80 
  15   2   1    1.60    2.00 
 -16  -2  -1    3.20    2.20 
  16   2   1    2.60    2.10 
  17   2   1    5.50    2.50 
  18   2   1    3.80    2.80 
  17  -3  -1   -1.60    2.40 
  16  -3  -1    1.40    2.20 
  15  -3  -1    8.50    2.20 
  14  -3  -1   19.40    2.60 
  13  -3  -1    5.50    1.60 
 -13   3   1    7.10    1.50 
  12  -3  -1    8.10    1.70 
 -12   3   1    6.20    1.40 
  11  -3  -1    5.70    1.50 
 -11   3   1    4.80    1.10 
 -11   3   1    5.00    1.20 
  10  -3  -1   10.40    1.30 
  10  -3  -1    7.30    1.40 
 -10   3   1   11.40    1.50 
 -10   3   1   13.40    1.50 
 -10   3   1   11.40    1.30 
   9  -3  -1    7.10    1.10 
   9  -3  -1    8.10    1.30 
  -9   3   1    7.80    1.10 
  -9   3   1    8.10    1.00 
  -9   3   1    5.50    1.10 
   8  -3  -1   70.19    4.70 
   8  -3  -1   71.39    4.60 
  -8   3   1   65.09    4.60 
  -8   3   1   68.59    4.50 
  -8   3   1   62.09    4.60 
   7  -3  -1    2.10    0.90 
   7  -3  -1    1.70    0.70 
  -7   3   1    0.50    0.70 
  -7   3   1    1.20    0.60 
  -7   3   1    0.40    0.70 
   6  -3  -1   36.20    2.90 
   6  -3  -1   42.80    2.80 
  -6   3   1   43.50    2.80 
  -6   3   1   39.30    2.80 
  -6   3   1   38.30    2.70 
   5  -3  -1   14.80    1.40 
   5  -3  -1   13.00    1.30 
  -5   3   1   13.50    1.30 
  -5   3   1   14.00    1.40 
  -5   3   1   14.30    1.10 
   4  -3  -1   89.59    6.10 
   4  -3  -1   91.39    6.00 
  -4   3   1   90.49    6.00 
  -4   3   1   96.49    6.10 
  -4   3   1   95.09    6.00 
   3  -3  -1   48.10    3.40 
   3  -3  -1   49.00    3.40 
   3  -3  -1   51.59    3.40 
  -3   3   1   50.09    3.30 
  -3   3   1   51.09    3.40 
  -3   3   1   54.59    3.40 
   2  -3  -1   79.89    5.10 
   2  -3  -1   83.99    5.20 
   2  -3  -1   77.49    5.20 
   2  -3  -1   74.39    5.10 
  -2   3   1   81.59    5.10 
  -2   3   1   78.39    5.10 
   1  -3  -1  277.07   18.90 
   1  -3  -1  299.47   19.00 
   1  -3  -1  302.77   19.00 
  -1   3   1  316.77   19.00 
   0  -3  -1    0.10    0.20 
   0  -3  -1   -0.80    0.50 
   0  -3  -1    0.40    0.40 
   0  -3  -1    0.40    0.20 
   0   3   1   -0.20    0.40 
  -1  -3  -1  309.17   19.50 
  -1  -3  -1  301.07   19.40 
  -1  -3  -1  301.17   19.50 
  -1  -3  -1  326.87   19.50 
  -1  -3  -1  298.57   19.40 
  -2  -3  -1   82.29    5.50 
  -2  -3  -1   86.69    5.50 
  -2  -3  -1   79.19    5.60 
  -2  -3  -1   82.99    5.60 
   2   3   1   97.79    5.50 
  -3  -3  -1   33.70    2.60 
  -3  -3  -1   40.00    2.70 
  -3  -3  -1   39.60    2.60 
   3   3   1   43.80    2.60 
  -4  -3  -1  110.89    7.10 
  -4  -3  -1  108.59    7.10 
  -4  -3  -1  110.59    7.10 
  -4  -3  -1  111.09    7.20 
   4   3   1  110.69    7.10 
  -5  -3  -1   16.80    1.40 
  -5  -3  -1   18.50    1.60 
  -5  -3  -1   17.70    1.50 
  -5  -3  -1   20.60    1.40 
   5   3   1   16.40    1.40 
  -6  -3  -1   33.90    2.50 
  -6  -3  -1   32.20    2.40 
  -6  -3  -1   34.00    2.40 
  -6  -3  -1   32.80    2.40 
   6   3   1   35.70    2.50 
  -7  -3  -1    3.00    0.90 
  -7  -3  -1    0.30    0.60 
  -7  -3  -1    2.40    0.70 
  -7  -3  -1    1.20    0.60 
   7   3   1   -0.10    0.70 
  -8  -3  -1   89.39    5.40 
  -8  -3  -1   83.49    5.40 
  -8  -3  -1   72.89    5.50 
   8   3   1   79.09    5.50 
  -9  -3  -1    5.10    1.20 
  -9  -3  -1    7.40    1.00 
  -9  -3  -1    5.00    1.00 
   9   3   1    5.70    1.10 
 -10  -3  -1   15.60    1.90 
 -10  -3  -1   13.80    1.70 
 -10  -3  -1   14.50    1.80 
  10   3   1   18.20    1.90 
 -11  -3  -1    2.60    1.30 
 -11  -3  -1    2.10    1.00 
 -11  -3  -1    3.10    1.20 
  11   3   1    2.40    1.20 
 -12  -3  -1   11.10    1.70 
 -12  -3  -1   10.60    1.80 
 -12  -3  -1   10.60    1.70 
  12   3   1   11.40    1.70 
 -13  -3  -1    7.30    1.80 
 -13  -3  -1    9.20    1.70 
  13   3   1   11.60    1.90 
 -14  -3  -1   20.50    2.30 
 -14  -3  -1   16.50    2.30 
  14   3   1   17.80    2.40 
 -15  -3  -1    4.80    1.90 
 -15  -3  -1   10.60    2.20 
  15   3   1    8.40    2.20 
 -16  -3  -1   -0.60    2.00 
 -16  -3  -1    3.40    2.20 
  16   3   1    4.30    2.20 
  17   3   1    3.80    2.50 
  16  -4  -1   -2.30    2.20 
  15  -4  -1   -0.40    1.90 
  14  -4  -1    4.80    1.90 
  13  -4  -1    2.80    1.60 
 -13   4   1    3.50    1.40 
  12  -4  -1   12.20    1.90 
 -12   4   1   14.80    2.00 
  11  -4  -1    3.40    1.50 
 -11   4   1    4.30    1.20 
  10  -4  -1    4.30    1.20 
  10  -4  -1    3.20    1.30 
 -10   4   1    5.30    1.10 
 -10   4   1    5.80    1.00 
   9  -4  -1   23.00    2.20 
   9  -4  -1   20.70    2.30 
  -9   4   1   24.20    1.90 
  -9   4   1   24.60    2.20 
  -9   4   1   21.10    2.10 
   8  -4  -1   27.10    2.40 
   8  -4  -1   31.00    2.50 
  -8   4   1   28.90    2.40 
  -8   4   1   30.10    2.40 
  -8   4   1   30.20    2.20 
   7  -4  -1    3.80    1.00 
   7  -4  -1    3.80    0.80 
  -7   4   1    3.60    0.80 
  -7   4   1    4.10    0.70 
  -7   4   1    3.10    0.80 
   6  -4  -1    3.70    0.90 
   6  -4  -1    3.60    0.70 
  -6   4   1    3.90    0.70 
  -6   4   1    2.30    0.80 
  -6   4   1    4.20    0.60 
   5  -4  -1   33.30    2.40 
   5  -4  -1   34.10    2.30 
  -5   4   1   30.50    2.30 
  -5   4   1   26.60    2.20 
  -5   4   1   29.60    2.10 
   4  -4  -1   39.60    2.80 
   4  -4  -1   40.30    2.70 
  -4   4   1   37.70    2.60 
  -4   4   1   37.50    2.70 
  -4   4   1   40.30    2.80 
   3  -4  -1   61.69    3.90 
   3  -4  -1   57.89    4.00 
  -3   4   1   59.39    3.90 
  -3   4   1   59.49    3.90 
   2  -4  -1  218.48   13.50 
   2  -4  -1  209.78   13.40 
   2  -4  -1  202.18   13.40 
  -2   4   1  213.18   13.40 
   1  -4  -1  124.49    8.90 
   1  -4  -1  154.28    9.00 
   1  -4  -1  147.69    8.90 
   1  -4  -1  139.99    9.00 
  -1   4   1  134.69    8.90 
   0  -4  -1   -1.00    0.60 
   0  -4  -1   -0.10    0.40 
   0  -4  -1    0.10    0.30 
   0  -4  -1   -0.30    0.30 
   0   4   1    0.10    0.50 
  -1  -4  -1  141.89    9.20 
  -1  -4  -1  156.98    9.20 
  -1  -4  -1  136.19    9.30 
  -1  -4  -1  152.38    9.20 
   1   4   1  129.69    9.20 
  -2  -4  -1  226.58   14.70 
  -2  -4  -1  228.38   14.60 
  -2  -4  -1  223.88   14.70 
  -2  -4  -1  239.18   14.60 
  -3  -4  -1   67.59    4.20 
  -3  -4  -1   68.49    4.40 
  -3  -4  -1   56.99    4.30 
  -3  -4  -1   66.79    4.20 
   3   4   1   65.59    4.30 
  -4  -4  -1   39.80    2.60 
  -4  -4  -1   42.30    2.70 
  -4  -4  -1   36.70    2.80 
  -4  -4  -1   39.50    2.60 
   4   4   1   37.90    2.70 
  -5  -4  -1   18.00    1.50 
  -5  -4  -1   18.10    1.40 
  -5  -4  -1   17.60    1.40 
  -5  -4  -1   19.20    1.60 
   5   4   1   16.50    1.40 
  -6  -4  -1    5.70    0.70 
  -6  -4  -1    4.00    0.70 
  -6  -4  -1    5.30    0.90 
  -6  -4  -1    5.00    0.80 
   6   4   1    4.50    0.80 
  -7  -4  -1    4.50    0.70 
  -7  -4  -1    5.50    1.00 
  -7  -4  -1    3.30    0.70 
  -7  -4  -1    4.20    0.80 
   7   4   1    3.50    0.80 
  -8  -4  -1   25.90    2.00 
  -8  -4  -1   23.10    2.10 
  -8  -4  -1   25.00    2.00 
   8   4   1   22.00    2.00 
  -9  -4  -1   18.80    1.90 
  -9  -4  -1   16.70    1.70 
  -9  -4  -1   17.10    1.70 
   9   4   1   15.30    1.70 
 -10  -4  -1    5.80    1.10 
 -10  -4  -1    7.50    1.40 
 -10  -4  -1    7.70    1.20 
  10   4   1    9.00    1.30 
 -11  -4  -1    2.50    1.20 
 -11  -4  -1    5.80    1.40 
 -11  -4  -1    2.30    1.10 
  11   4   1    2.80    1.20 
 -12  -4  -1   12.10    1.90 
 -12  -4  -1   14.10    1.70 
  12   4   1   13.40    1.80 
 -13  -4  -1    5.60    1.70 
 -13  -4  -1    7.00    1.50 
  13   4   1    4.10    1.60 
 -14  -4  -1    3.50    1.90 
 -14  -4  -1    3.60    1.60 
  14   4   1    3.00    1.80 
 -15  -4  -1    2.70    2.00 
 -15  -4  -1    5.00    1.90 
  15   4   1    0.40    1.90 
 -16  -4  -1    4.40    2.10 
 -16  -4  -1    1.60    2.20 
 -17  -4  -1    3.20    2.30 
 -17  -4  -1   -1.50    2.50 
  16  -5  -1    6.30    2.40 
  15  -5  -1    9.00    2.30 
  14  -5  -1    1.20    1.90 
  13  -5  -1    0.20    1.70 
 -13   5   1   -0.50    1.40 
  12  -5  -1    4.50    1.50 
 -12   5   1    3.20    1.40 
  11  -5  -1   20.30    2.40 
  11  -5  -1   22.90    2.50 
 -11   5   1   21.50    2.30 
  10  -5  -1    3.70    1.40 
  10  -5  -1    3.00    1.20 
 -10   5   1    3.80    1.20 
   9  -5  -1   19.00    2.20 
   9  -5  -1   18.10    2.10 
  -9   5   1   22.20    1.80 
  -9   5   1   18.70    2.00 
   8  -5  -1    6.10    1.30 
   8  -5  -1    7.50    1.10 
  -8   5   1    7.10    0.90 
  -8   5   1    7.70    1.20 
   7  -5  -1    2.50    0.80 
   7  -5  -1    2.40    1.00 
  -7   5   1    3.00    0.90 
  -7   5   1    4.30    0.70 
  -7   5   1    2.80    0.90 
   6  -5  -1    0.90    0.70 
   6  -5  -1    1.00    0.80 
  -6   5   1    1.00    0.50 
  -6   5   1   -0.10    0.70 
  -6   5   1    0.30    0.80 
   5  -5  -1   35.40    2.50 
   5  -5  -1   33.00    2.60 
  -5   5   1   35.10    2.50 
  -5   5   1   35.60    2.40 
  -5   5   1   34.40    2.60 
   4  -5  -1   22.40    1.70 
   4  -5  -1   20.60    1.80 
   4  -5  -1   22.40    1.70 
  -4   5   1   15.10    1.80 
  -4   5   1   21.80    1.70 
  -4   5   1   24.20    1.60 
   3  -5  -1    9.80    1.00 
   3  -5  -1    9.80    1.10 
   3  -5  -1   11.90    1.00 
   3  -5  -1    9.30    1.20 
  -3   5   1    8.60    1.00 
   2  -5  -1  151.48    9.60 
   2  -5  -1  154.18    9.60 
   2  -5  -1  157.78    9.50 
   2  -5  -1  138.49    9.50 
  -2   5   1  143.99    9.50 
   1  -5  -1  370.06   22.60 
   1  -5  -1  366.06   22.60 
   1  -5  -1  362.76   22.70 
  -1   5   1  326.07   22.60 
   0  -5  -1    0.30    0.50 
   0  -5  -1    0.50    0.70 
   0  -5  -1    0.00    0.30 
   0  -5  -1   -0.10    0.30 
   0   5   1   -0.60    0.50 
  -1  -5  -1  362.16   22.90 
  -1  -5  -1  377.46   22.80 
  -1  -5  -1  356.36   22.80 
  -1  -5  -1  365.06   22.90 
   1   5   1  339.07   22.90 
  -2  -5  -1  140.09    9.10 
  -2  -5  -1  140.99    9.20 
  -2  -5  -1  142.19    9.10 
  -2  -5  -1  145.09    9.30 
   2   5   1  151.08    9.30 
  -3  -5  -1   14.10    1.40 
  -3  -5  -1   15.70    1.10 
  -3  -5  -1   15.80    1.10 
  -3  -5  -1   13.30    1.40 
   3   5   1   15.80    1.30 
  -4  -5  -1   25.20    1.70 
  -4  -5  -1   25.00    1.90 
  -4  -5  -1   23.80    2.00 
  -4  -5  -1   23.10    1.70 
   4   5   1   24.60    1.80 
  -5  -5  -1   26.10    2.20 
  -5  -5  -1   27.30    2.00 
  -5  -5  -1   29.60    2.00 
  -5  -5  -1   30.90    2.20 
   5   5   1   28.20    2.10 
  -6  -5  -1    0.30    0.50 
  -6  -5  -1    0.20    0.50 
  -6  -5  -1   -0.10    0.80 
  -6  -5  -1    0.80    0.70 
   6   5   1   -0.90    0.60 
  -7  -5  -1    2.80    0.70 
  -7  -5  -1    0.90    0.80 
  -7  -5  -1    1.80    0.60 
  -7  -5  -1    2.90    0.90 
   7   5   1    2.30    0.80 
  -8  -5  -1   10.70    1.20 
  -8  -5  -1   10.10    1.10 
  -8  -5  -1    8.50    1.30 
   8   5   1    7.70    1.10 
  -9  -5  -1   21.40    2.30 
  -9  -5  -1   24.30    2.10 
  -9  -5  -1   25.50    2.20 
   9   5   1   24.70    2.20 
 -10  -5  -1    4.00    1.00 
 -10  -5  -1    3.80    1.10 
 -10  -5  -1    2.30    1.30 
  10   5   1    3.60    1.10 
 -11  -5  -1   16.10    2.10 
 -11  -5  -1   19.90    2.40 
 -11  -5  -1   15.30    2.00 
  11   5   1   17.20    2.20 
 -12  -5  -1    5.30    1.60 
 -12  -5  -1    3.90    1.30 
  12   5   1    3.10    1.40 
 -13  -5  -1    0.40    1.70 
 -13  -5  -1    0.80    1.40 
  13   5   1   -0.90    1.40 
 -14  -5  -1    2.20    1.90 
 -14  -5  -1    2.60    1.60 
  14   5   1    2.60    1.90 
 -15  -5  -1    0.30    2.00 
 -15  -5  -1    2.70    1.80 
 -16  -5  -1    1.60    2.50 
 -16  -5  -1    4.50    2.10 
 -17  -5  -1   -0.90    2.30 
 -17  -5  -1    4.70    2.80 
  16  -6  -1    2.00    2.40 
  15  -6  -1    8.30    2.50 
  14  -6  -1    3.00    2.00 
  13  -6  -1    1.40    1.70 
 -13   6   1    5.00    1.60 
  12  -6  -1    0.70    1.60 
 -12   6   1    3.20    1.50 
  11  -6  -1   17.30    1.90 
  11  -6  -1    9.80    1.80 
 -11   6   1   13.30    1.80 
  10  -6  -1   24.40    2.60 
  10  -6  -1   26.90    2.70 
 -10   6   1   28.20    2.50 
   9  -6  -1   46.20    3.40 
   9  -6  -1   40.90    3.50 
  -9   6   1   43.70    3.40 
   8  -6  -1    3.50    1.20 
   8  -6  -1    3.80    1.00 
  -8   6   1    3.70    1.10 
  -8   6   1    4.70    0.80 
   7  -6  -1    2.40    0.80 
   7  -6  -1    2.10    0.90 
  -7   6   1    3.10    0.70 
  -7   6   1    3.40    1.00 
   6  -6  -1    3.30    0.80 
   6  -6  -1    4.50    1.00 
  -6   6   1    2.40    0.90 
  -6   6   1    5.00    0.70 
  -6   6   1    3.40    0.90 
   5  -6  -1   47.50    3.10 
   5  -6  -1   44.60    3.20 
  -5   6   1   42.00    2.90 
  -5   6   1   40.50    3.20 
  -5   6   1   43.90    3.00 
   4  -6  -1   44.70    3.10 
   4  -6  -1   41.10    3.00 
  -4   6   1   43.80    2.90 
   3  -6  -1  125.49    7.90 
   3  -6  -1  126.79    7.90 
   3  -6  -1  115.09    7.80 
   3  -6  -1  121.99    7.80 
  -3   6   1  117.19    7.80 
   2  -6  -1   66.09    4.30 
   2  -6  -1   64.99    4.30 
   2  -6  -1   62.69    4.50 
   2  -6  -1   68.09    4.40 
  -2   6   1   67.59    4.40 
   1  -6  -1  129.09    8.40 
   1  -6  -1  133.49    8.40 
   1  -6  -1  136.39    8.50 
   1  -6  -1  124.49    8.50 
  -1   6   1  135.19    8.50 
   0  -6  -1    0.40    0.40 
   0  -6  -1    0.30    0.50 
   0  -6  -1   -0.40    0.70 
   0  -6  -1    1.00    0.40 
   0   6   1   -0.80    0.60 
  -1  -6  -1  125.99    7.80 
  -1  -6  -1  128.29    7.90 
  -1  -6  -1  119.29    7.70 
  -1  -6  -1  122.69    7.70 
   1   6   1  109.39    7.80 
  -2  -6  -1   42.50    2.80 
  -2  -6  -1   43.80    2.80 
  -2  -6  -1   41.40    2.80 
  -2  -6  -1   39.70    3.00 
   2   6   1   42.40    3.00 
  -3  -6  -1  113.59    7.00 
  -3  -6  -1  109.19    7.00 
  -3  -6  -1  104.59    7.20 
   3   6   1  116.79    7.20 
   3   6   1  105.29    7.10 
  -4  -6  -1   31.90    2.20 
  -4  -6  -1   30.00    2.40 
  -4  -6  -1   33.00    2.20 
  -4  -6  -1   32.50    2.40 
   4   6   1   31.50    2.30 
  -5  -6  -1   39.80    2.60 
  -5  -6  -1   39.10    2.80 
  -5  -6  -1   35.00    2.80 
  -5  -6  -1   39.60    2.60 
   5   6   1   36.70    2.70 
  -6  -6  -1    5.80    0.80 
  -6  -6  -1    4.90    1.00 
  -6  -6  -1    8.70    1.00 
  -6  -6  -1    6.10    1.00 
   6   6   1    5.90    0.80 
  -7  -6  -1    2.60    0.90 
  -7  -6  -1    1.00    1.00 
  -7  -6  -1    2.70    0.70 
   7   6   1    2.00    0.80 
  -8  -6  -1    5.90    1.10 
  -8  -6  -1    4.10    0.80 
  -8  -6  -1    4.40    1.20 
   8   6   1    5.00    1.00 
  -9  -6  -1   34.30    3.00 
  -9  -6  -1   42.50    3.20 
  -9  -6  -1   45.20    3.40 
   9   6   1   45.10    3.20 
 -10  -6  -1   25.80    2.30 
 -10  -6  -1   25.70    2.60 
 -10  -6  -1   26.40    2.40 
  10   6   1   25.60    2.50 
 -11  -6  -1   10.80    1.50 
 -11  -6  -1    9.20    1.80 
 -11  -6  -1    7.40    1.40 
  11   6   1   11.40    1.60 
 -12  -6  -1    3.90    1.60 
 -12  -6  -1    3.90    1.30 
  12   6   1    2.70    1.50 
 -13  -6  -1    3.90    1.80 
 -13  -6  -1    0.80    1.40 
 -14  -6  -1    0.70    1.90 
 -14  -6  -1    0.60    1.50 
 -15  -6  -1    5.00    1.90 
 -15  -6  -1    4.80    2.30 
 -16  -6  -1   -1.20    2.40 
 -16  -6  -1    0.70    2.00 
 -17  -6  -1    2.80    2.70 
  15  -7  -1    6.30    2.20 
  14  -7  -1    9.60    2.40 
  13  -7  -1    2.00    1.70 
 -13   7   1    0.30    1.60 
  12  -7  -1    2.00    1.60 
 -12   7   1    3.00    1.50 
  11  -7  -1   46.00    4.20 
  11  -7  -1   56.19    4.10 
 -11   7   1   48.60    3.90 
  10  -7  -1    8.30    1.70 
  10  -7  -1    7.70    1.50 
 -10   7   1   13.80    1.70 
   9  -7  -1   34.20    3.10 
   9  -7  -1   35.70    2.90 
  -9   7   1   34.20    3.00 
   8  -7  -1    6.20    1.10 
   8  -7  -1    4.70    1.20 
  -8   7   1    6.90    1.20 
   7  -7  -1   33.10    2.60 
   7  -7  -1   30.70    2.70 
  -7   7   1   32.60    2.80 
   6  -7  -1   14.20    1.70 
   6  -7  -1   14.20    1.60 
  -6   7   1   13.80    1.40 
  -6   7   1   17.40    1.80 
   5  -7  -1    7.90    1.20 
   5  -7  -1    8.40    1.00 
  -5   7   1    9.40    1.10 
  -5   7   1    9.70    1.30 
   4  -7  -1   17.50    1.60 
   4  -7  -1   14.10    1.40 
   4  -7  -1   12.90    1.50 
   4  -7  -1   15.30    1.40 
  -4   7   1   12.00    1.30 
   3  -7  -1   64.89    4.10 
   3  -7  -1   57.19    3.90 
   3  -7  -1   56.09    4.00 
   3  -7  -1   57.79    3.90 
  -3   7   1   59.09    3.90 
   2  -7  -1   70.79    4.40 
   2  -7  -1   64.79    4.50 
   2  -7  -1   64.59    4.60 
   2  -7  -1   69.09    4.40 
  -2   7   1   62.29    4.40 
   1  -7  -1   88.59    5.70 
   1  -7  -1   83.29    5.70 
   1  -7  -1   93.49    5.90 
   1  -7  -1   81.29    5.80 
  -1   7   1   97.49    5.80 
   0  -7  -1    1.00    0.40 
   0  -7  -1    1.80    0.60 
   0  -7  -1   -0.20    0.80 
   0  -7  -1   -0.10    0.40 
   0   7   1    1.00    0.70 
  -1  -7  -1   60.29    4.10 
  -1  -7  -1   64.79    4.30 
  -1  -7  -1   63.99    4.10 
  -1  -7  -1   60.79    4.20 
   1   7   1   67.99    4.30 
  -2  -7  -1   83.49    5.20 
  -2  -7  -1   78.89    5.20 
  -2  -7  -1   77.99    5.30 
  -2  -7  -1   79.89    5.40 
   2   7   1   85.09    5.40 
  -3  -7  -1   57.49    4.20 
  -3  -7  -1   61.09    4.00 
  -3  -7  -1   60.19    4.00 
   3   7   1   66.29    4.30 
   3   7   1   63.89    4.10 
  -4  -7  -1   16.50    1.30 
  -4  -7  -1   16.30    1.60 
  -4  -7  -1   16.90    1.30 
   4   7   1   14.10    1.60 
   4   7   1   19.00    1.40 
  -5  -7  -1    5.80    0.70 
  -5  -7  -1    6.20    1.00 
  -5  -7  -1    5.30    0.70 
   5   7   1    6.10    0.80 
  -6  -7  -1   10.60    1.50 
  -6  -7  -1   10.20    1.20 
  -6  -7  -1   12.90    1.70 
  -6  -7  -1   11.40    1.20 
   6   7   1   12.40    1.20 
  -7  -7  -1   23.60    2.20 
  -7  -7  -1   26.70    2.00 
  -7  -7  -1   25.80    2.30 
   7   7   1   26.60    2.10 
  -8  -7  -1    1.50    1.00 
  -8  -7  -1    0.90    1.20 
  -8  -7  -1    2.70    0.80 
   8   7   1    1.20    0.90 
  -9  -7  -1   44.40    3.70 
  -9  -7  -1   49.10    3.60 
  -9  -7  -1   49.90    3.70 
   9   7   1   54.29    3.70 
 -10  -7  -1    5.80    1.20 
 -10  -7  -1    8.90    1.40 
 -10  -7  -1    8.00    1.50 
 -11  -7  -1   52.89    4.00 
 -11  -7  -1   51.99    3.90 
 -11  -7  -1   53.09    4.30 
 -12  -7  -1    1.00    1.20 
 -12  -7  -1    0.20    1.80 
 -13  -7  -1    0.20    1.80 
 -13  -7  -1   -1.60    1.30 
 -14  -7  -1    8.80    2.30 
 -14  -7  -1    3.80    1.70 
 -15  -7  -1    2.60    1.90 
 -16  -7  -1    2.10    2.20 
  15  -8  -1    2.80    2.50 
  14  -8  -1    5.70    2.20 
  13  -8  -1    3.40    2.00 
 -13   8   1    5.30    1.80 
  12  -8  -1    3.30    1.80 
 -12   8   1    4.80    1.70 
  11  -8  -1    8.60    1.70 
  11  -8  -1    7.70    1.60 
 -11   8   1   10.20    1.80 
  10  -8  -1    0.70    1.30 
  10  -8  -1    1.00    1.50 
 -10   8   1    3.00    1.40 
   9  -8  -1   20.90    2.50 
   9  -8  -1   23.70    2.30 
  -9   8   1   18.00    2.30 
   8  -8  -1   22.00    2.30 
   8  -8  -1   18.80    2.40 
  -8   8   1   26.70    2.50 
   7  -8  -1   20.20    1.90 
   7  -8  -1   14.70    2.00 
  -7   8   1   15.90    2.00 
  -7   8   1   15.50    1.80 
   6  -8  -1   25.30    2.00 
   6  -8  -1   25.90    2.10 
  -6   8   1   18.20    2.10 
  -6   8   1   18.60    1.80 
   5  -8  -1   15.60    1.70 
   5  -8  -1   10.90    1.50 
  -5   8   1   12.80    1.80 
  -5   8   1   13.50    1.30 
   4  -8  -1   17.10    1.70 
   4  -8  -1   19.10    1.80 
   4  -8  -1   20.80    2.00 
  -4   8   1   17.20    1.60 
   3  -8  -1   24.10    2.00 
   3  -8  -1   19.00    1.80 
   3  -8  -1   19.60    1.70 
   3  -8  -1   20.40    1.70 
  -3   8   1   18.70    1.70 
   2  -8  -1  103.59    6.10 
   2  -8  -1   94.99    6.10 
   2  -8  -1   83.49    6.30 
   2  -8  -1   92.39    6.20 
  -2   8   1   91.59    6.10 
   1  -8  -1   41.60    2.70 
   1  -8  -1   36.40    2.80 
   1  -8  -1   44.10    2.90 
   1  -8  -1   37.60    2.70 
  -1   8   1   37.20    2.80 
   0  -8  -1    0.60    0.60 
   0  -8  -1    0.00    0.80 
   0  -8  -1    0.50    0.50 
   0  -8  -1   -0.70    0.40 
   0   8   1   -0.20    0.70 
  -1  -8  -1   30.20    2.20 
  -1  -8  -1   33.90    2.20 
  -1  -8  -1   30.70    2.30 
  -1  -8  -1   34.20    2.60 
   1   8   1   32.60    2.40 
  -2  -8  -1  105.79    7.10 
  -2  -8  -1  107.79    7.00 
  -2  -8  -1  105.29    6.90 
  -2  -8  -1  111.59    6.90 
   2   8   1  105.79    7.10 
  -3  -8  -1   22.60    2.00 
  -3  -8  -1   19.90    1.60 
  -3  -8  -1   21.80    1.60 
   3   8   1   21.60    1.70 
   3   8   1   20.80    2.00 
  -4  -8  -1   19.00    1.50 
  -4  -8  -1   24.40    1.90 
  -4  -8  -1   18.20    1.50 
   4   8   1   20.00    2.00 
   4   8   1   21.80    1.70 
  -5  -8  -1    7.20    0.80 
  -5  -8  -1    8.30    1.00 
  -5  -8  -1    7.40    1.20 
   5   8   1    9.10    1.10 
   5   8   1    7.10    1.30 
  -6  -8  -1   20.30    1.70 
  -6  -8  -1   21.90    2.10 
   6   8   1   22.80    2.20 
   6   8   1   23.50    1.80 
  -7  -8  -1   14.90    1.80 
  -7  -8  -1   15.70    1.60 
   7   8   1   17.50    1.60 
   7   8   1   16.90    1.90 
  -8  -8  -1   25.90    2.40 
  -8  -8  -1   25.10    2.10 
  -9  -8  -1   15.80    1.80 
  -9  -8  -1   17.30    2.10 
 -10  -8  -1    2.40    1.30 
 -10  -8  -1    2.20    1.10 
 -11  -8  -1    8.80    1.40 
 -11  -8  -1    8.40    1.60 
 -12  -8  -1    3.80    1.40 
 -13  -8  -1    2.10    1.50 
 -14  -8  -1    6.50    1.80 
  14   8   1    7.50    2.30 
 -15  -8  -1    1.90    1.90 
  15   8   1   -0.30    2.20 
  14  -9  -1   -1.70    2.20 
  13  -9  -1    0.80    2.00 
 -13   9   1    4.50    2.00 
  12  -9  -1   -0.10    2.10 
  12  -9  -1    3.50    2.00 
 -12   9   1    3.10    1.80 
  11  -9  -1   -0.40    1.50 
  11  -9  -1    0.10    1.70 
 -11   9   1   -1.30    1.60 
  10  -9  -1    6.50    1.70 
  10  -9  -1    3.00    1.40 
 -10   9   1    2.80    1.60 
   9  -9  -1    0.20    1.20 
   9  -9  -1    2.70    1.60 
  -9   9   1    2.30    1.30 
   8  -9  -1   -0.40    1.10 
   8  -9  -1    1.40    1.40 
  -8   9   1   -0.20    1.30 
   7  -9  -1    2.40    1.30 
   7  -9  -1    2.00    1.10 
  -7   9   1    2.90    1.30 
   6  -9  -1    1.90    1.00 
   6  -9  -1    3.30    1.20 
  -6   9   1    4.60    1.30 
  -6   9   1    3.70    0.90 
   5  -9  -1    4.70    1.10 
  -5   9   1    5.50    1.00 
  -5   9   1    3.80    1.20 
   4  -9  -1    9.20    1.30 
   4  -9  -1   11.50    1.60 
   4  -9  -1   11.50    1.40 
  -4   9   1    9.60    1.30 
   3  -9  -1   17.70    1.80 
   3  -9  -1   18.80    2.00 
   3  -9  -1   18.40    1.60 
  -3   9   1   17.90    1.70 
   2  -9  -1  137.29    8.90 
   2  -9  -1  133.89    8.80 
   2  -9  -1  133.49    8.70 
  -2   9   1  133.29    8.70 
   1  -9  -1    0.30    1.00 
   1  -9  -1    1.20    0.60 
   1  -9  -1    1.10    0.60 
   1  -9  -1    1.30    0.80 
  -1   9   1    1.10    0.80 
   0  -9  -1    1.10    0.50 
   0  -9  -1    0.20    0.90 
   0  -9  -1    1.90    0.60 
   0  -9  -1    0.60    0.70 
   0   9   1    0.20    0.80 
  -1  -9  -1    1.80    1.00 
  -1  -9  -1    1.50    0.70 
  -1  -9  -1    1.80    0.50 
  -1  -9  -1    1.30    0.50 
   1   9   1    0.80    0.90 
  -2  -9  -1  135.89    8.40 
  -2  -9  -1  131.49    8.40 
  -2  -9  -1  138.09    8.40 
  -2  -9  -1  135.09    8.60 
   2   9   1  107.99    8.50 
  -3  -9  -1   12.70    1.70 
  -3  -9  -1   15.30    1.20 
  -3  -9  -1   13.70    1.20 
   3   9   1   13.90    1.40 
   3   9   1   11.90    1.50 
  -4  -9  -1   12.70    1.20 
  -4  -9  -1   11.00    1.20 
  -4  -9  -1   14.10    1.70 
   4   9   1   13.40    1.80 
   4   9   1   11.40    1.30 
  -5  -9  -1    3.20    1.10 
  -5  -9  -1    4.20    0.70 
   5   9   1    4.90    1.20 
  -6  -9  -1    3.00    0.70 
  -6  -9  -1    1.90    1.10 
   6   9   1    2.00    1.30 
  -7  -9  -1    3.00    1.20 
  -7  -9  -1    2.20    0.70 
   7   9   1    2.40    1.40 
  -8  -9  -1   -1.00    0.70 
  -8  -9  -1   -0.50    1.10 
   8   9   1   -1.50    1.40 
  -9  -9  -1    4.70    1.40 
  -9  -9  -1    2.90    1.00 
   9   9   1    4.70    1.60 
 -10  -9  -1    2.10    1.00 
 -10  -9  -1    0.90    1.40 
  10   9   1    3.00    1.60 
 -11  -9  -1    0.20    1.10 
 -11  -9  -1   -0.50    1.40 
  11   9   1   -1.20    1.70 
 -12  -9  -1    3.30    1.30 
  12   9   1    1.60    1.90 
 -13  -9  -1    1.40    1.50 
  13   9   1   -0.80    1.90 
 -14  -9  -1    0.30    1.60 
  14   9   1    0.10    2.30 
 -15  -9  -1   -2.60    1.80 
  15   9   1    1.30    2.70 
  14 -10  -1    1.70    2.50 
  13 -10  -1   -1.20    2.20 
 -13  10   1    1.40    2.20 
  12 -10  -1    2.60    2.00 
  12 -10  -1    1.90    1.80 
 -12  10   1    4.80    2.00 
  11 -10  -1   11.50    2.20 
  11 -10  -1    8.30    1.90 
 -11  10   1   10.60    2.10 
  10 -10  -1   12.50    2.10 
  10 -10  -1    9.20    1.70 
 -10  10   1    5.70    1.90 
   9 -10  -1    0.40    1.50 
   9 -10  -1    2.40    1.30 
  -9  10   1    0.80    1.50 
   8 -10  -1    6.60    1.60 
   8 -10  -1    6.10    1.40 
  -8  10   1    5.80    1.60 
   7 -10  -1    1.80    1.10 
   7 -10  -1    1.60    1.30 
  -7  10   1    0.20    1.40 
   6 -10  -1    9.50    1.30 
   6 -10  -1   10.30    1.50 
  -6  10   1    8.50    1.60 
   5 -10  -1   21.70    2.10 
  -5  10   1   15.90    1.80 
   4 -10  -1   11.40    1.50 
   4 -10  -1    9.50    1.60 
   4 -10  -1   11.20    1.40 
  -4  10   1    9.30    1.20 
   3 -10  -1   17.40    2.00 
   3 -10  -1   13.40    1.70 
   3 -10  -1   14.80    1.50 
  -3  10   1   13.90    1.60 
   2 -10  -1    4.60    0.80 
   2 -10  -1    3.10    1.20 
   2 -10  -1    2.40    0.90 
  -2  10   1    4.30    1.00 
   1 -10  -1   11.30    1.30 
   1 -10  -1   11.50    1.30 
   1 -10  -1    9.50    1.50 
  -1  10   1   10.60    1.30 
   0 -10  -1   -0.10    0.60 
   0 -10  -1    0.40    0.80 
   0 -10  -1   -0.80    1.00 
   0  10   1    0.40    0.90 
  -1 -10  -1    9.10    1.20 
  -1 -10  -1    7.10    1.40 
  -1 -10  -1    9.10    1.10 
   1  10   1    8.30    1.30 
  -2 -10  -1    2.20    1.20 
  -2 -10  -1    2.50    0.80 
  -2 -10  -1    2.50    0.60 
   2  10   1    1.40    1.10 
  -3 -10  -1   11.40    1.20 
  -3 -10  -1   14.20    1.60 
   3  10   1   11.50    1.50 
  -4 -10  -1    9.20    1.20 
  -4 -10  -1   10.80    1.50 
   4  10   1   10.60    1.60 
  -5 -10  -1   15.70    2.10 
  -5 -10  -1   17.90    1.50 
   5  10   1   16.80    2.20 
  -6 -10  -1   10.90    1.50 
  -6 -10  -1    7.80    1.00 
   6  10   1    5.90    1.40 
  -7 -10  -1    1.10    0.80 
  -7 -10  -1    0.10    1.20 
   7  10   1   -0.30    1.20 
  -8 -10  -1    7.80    1.10 
  -8 -10  -1    7.60    1.50 
   8  10   1    6.80    1.70 
  -9 -10  -1   -0.80    1.40 
  -9 -10  -1   -0.50    0.90 
   9  10   1   -0.20    1.70 
 -10 -10  -1    6.10    1.30 
 -10 -10  -1    5.70    1.60 
  10  10   1   10.60    2.00 
 -11 -10  -1   10.70    1.60 
 -11 -10  -1   10.80    2.00 
  11  10   1    8.00    2.10 
 -12 -10  -1    0.60    1.30 
  12  10   1    0.40    2.10 
 -13 -10  -1   -1.00    1.50 
  13  10   1    0.10    2.10 
 -14 -10  -1    3.00    1.80 
  14  10   1    0.10    2.30 
  13 -11  -1    0.70    2.40 
 -13  11   1    5.00    2.40 
  12 -11  -1    2.90    1.90 
  12 -11  -1    4.20    2.10 
 -12  11   1    6.00    2.20 
  11 -11  -1    1.80    1.70 
  11 -11  -1    1.70    2.00 
 -11  11   1    1.80    2.00 
  10 -11  -1    2.90    1.60 
  10 -11  -1    1.10    1.80 
 -10  11   1   -0.40    1.80 
   9 -11  -1    1.40    1.50 
   9 -11  -1   -0.70    1.60 
  -9  11   1    1.40    1.60 
   8 -11  -1    7.70    1.60 
   8 -11  -1    4.60    1.60 
  -8  11   1    9.90    1.90 
   7 -11  -1   34.60    3.20 
   7 -11  -1   36.00    3.10 
  -7  11   1   32.50    3.20 
   6 -11  -1   35.10    3.10 
   6 -11  -1   37.90    3.00 
  -6  11   1   31.10    3.20 
   5 -11  -1   37.60    3.10 
   4 -11  -1    7.40    1.10 
   4 -11  -1    6.40    1.30 
   4 -11  -1    6.90    1.70 
  -4  11   1    5.20    1.10 
   3 -11  -1   47.70    3.20 
   3 -11  -1   38.40    3.60 
   3 -11  -1   46.00    3.40 
  -3  11   1   41.00    3.20 
   2 -11  -1   86.19    5.90 
   2 -11  -1   82.69    5.80 
   2 -11  -1   98.49    6.20 
  -2  11   1   83.29    5.90 
   1 -11  -1   15.40    1.50 
   1 -11  -1   12.40    1.70 
   1 -11  -1   18.10    2.10 
  -1  11   1   11.70    1.50 
   0 -11  -1    1.80    1.20 
   0 -11  -1    0.90    0.90 
   0 -11  -1    0.90    0.70 
   0  11   1   -0.20    1.00 
  -1 -11  -1   21.10    1.70 
  -1 -11  -1   20.20    2.30 
   1  11   1   16.40    2.10 
  -2 -11  -1   90.79    6.10 
  -2 -11  -1   99.99    6.50 
   2  11   1   92.99    6.50 
  -3 -11  -1   39.50    2.80 
  -3 -11  -1   39.60    3.30 
   3  11   1   37.60    3.20 
  -4 -11  -1   10.70    1.70 
  -4 -11  -1   13.70    1.40 
   4  11   1   10.30    1.50 
  -5 -11  -1   61.29    4.40 
  -5 -11  -1   57.59    4.00 
   5  11   1   55.19    4.40 
  -6 -11  -1   42.50    3.60 
  -6 -11  -1   42.30    3.20 
   6  11   1   49.70    3.70 
  -7 -11  -1   24.00    2.60 
  -7 -11  -1   25.20    2.10 
   7  11   1   24.50    2.80 
  -8 -11  -1    9.40    1.20 
  -8 -11  -1    8.70    1.60 
   8  11   1    5.00    1.70 
  -9 -11  -1    1.30    1.00 
  -9 -11  -1    2.00    1.50 
   9  11   1    1.90    1.90 
 -10 -11  -1    2.50    1.20 
 -10 -11  -1    4.40    1.70 
  10  11   1    5.70    2.00 
 -11 -11  -1    1.80    1.20 
  11  11   1    3.70    2.10 
 -12 -11  -1    6.30    1.50 
  12  11   1    3.20    2.30 
 -13 -11  -1    5.00    1.60 
  13  11   1    4.90    2.50 
  13 -12  -1    2.20    3.60 
 -13  12   1    2.60    2.70 
  12 -12  -1   11.00    2.70 
  12 -12  -1    8.60    2.30 
 -12  12   1    7.70    2.70 
  11 -12  -1    4.80    2.00 
  11 -12  -1    8.60    2.30 
 -11  12   1    4.50    2.30 
  10 -12  -1    3.10    1.80 
  10 -12  -1    3.50    1.90 
 -10  12   1    5.20    2.10 
   9 -12  -1    2.10    1.70 
   9 -12  -1    1.50    1.50 
  -9  12   1    1.50    1.90 
   8 -12  -1    4.80    1.60 
   8 -12  -1    5.40    1.70 
  -8  12   1    1.40    1.70 
   7 -12  -1    3.70    1.60 
   7 -12  -1    4.30    1.40 
  -7  12   1    3.20    1.70 
   6 -12  -1    3.00    1.50 
   6 -12  -1    6.10    1.30 
  -6  12   1    1.90    1.60 
   5 -12  -1    4.00    1.40 
   4 -12  -1   35.00    2.90 
   4 -12  -1   35.70    3.10 
   4 -12  -1   37.40    3.40 
   3 -12  -1    5.10    1.10 
   3 -12  -1    4.10    1.30 
   3 -12  -1    4.70    1.60 
  -3  12   1    4.10    1.20 
   2 -12  -1    4.90    1.20 
   2 -12  -1    6.60    1.70 
   2 -12  -1    4.60    1.00 
  -2  12   1    2.10    1.20 
   1 -12  -1   -0.20    1.40 
   1 -12  -1   -1.20    0.80 
  -1  12   1   -1.40    1.10 
   0 -12  -1   -0.70    0.80 
   0 -12  -1   -1.30    1.40 
   0  12   1   -1.00    1.10 
  -1 -12  -1    2.50    1.30 
  -1 -12  -1    1.30    0.80 
   1  12   1    0.70    1.20 
  -2 -12  -1    2.20    1.50 
  -2 -12  -1    5.30    0.80 
   2  12   1    7.10    1.50 
  -3 -12  -1    6.50    1.50 
  -3 -12  -1    4.30    0.90 
   3  12   1    5.70    1.50 
  -4 -12  -1   34.30    2.60 
  -4 -12  -1   33.80    3.10 
   4  12   1   32.60    3.10 
  -5 -12  -1    8.30    1.00 
  -5 -12  -1    8.70    1.70 
   5  12   1    6.50    1.60 
  -6 -12  -1    1.50    1.50 
  -6 -12  -1    3.60    0.90 
   6  12   1    2.60    1.60 
  -7 -12  -1    6.90    1.10 
  -7 -12  -1    3.90    1.70 
   7  12   1    5.60    1.80 
  -8 -12  -1    2.60    1.70 
  -8 -12  -1    2.20    1.00 
   8  12   1    2.40    1.80 
  -9 -12  -1    1.20    1.10 
  -9 -12  -1    2.40    1.80 
   9  12   1   -0.10    1.80 
 -10 -12  -1   10.70    2.10 
 -10 -12  -1    7.70    1.40 
  10  12   1    7.50    2.20 
 -11 -12  -1    3.90    1.40 
  11  12   1    3.50    2.30 
 -12 -12  -1    3.90    1.50 
  12  12   1    8.20    2.50 
  12 -13  -1    2.10    2.20 
  12 -13  -1    0.40    2.40 
 -12  13   1    3.80    2.70 
  11 -13  -1   15.40    2.80 
  11 -13  -1   18.10    2.60 
 -11  13   1   14.10    2.80 
  10 -13  -1    0.00    1.80 
  10 -13  -1    2.10    2.10 
 -10  13   1    2.70    2.00 
   9 -13  -1    9.10    1.90 
   9 -13  -1    4.30    2.10 
  -9  13   1    8.00    2.30 
   8 -13  -1   -0.10    1.70 
   8 -13  -1    0.50    1.60 
  -8  13   1    2.70    1.90 
   7 -13  -1    2.60    1.60 
   7 -13  -1    2.80    1.50 
  -7  13   1    3.40    1.80 
   6 -13  -1    0.00    1.50 
   6 -13  -1    3.40    1.40 
  -6  13   1    0.10    1.70 
   5 -13  -1    3.90    1.60 
   4 -13  -1    2.80    1.90 
   4 -13  -1    7.30    1.30 
   3 -13  -1    9.80    2.00 
   3 -13  -1    6.20    1.20 
   2 -13  -1    2.40    1.00 
   2 -13  -1    3.90    1.70 
  -2  13   1    2.60    1.30 
   1 -13  -1    1.70    1.70 
   1 -13  -1   -0.50    0.90 
  -1  13   1    1.90    1.30 
   0 -13  -1   -0.40    0.80 
   0 -13  -1    0.40    1.60 
   0  13   1   -0.40    1.20 
  -1 -13  -1   -0.90    0.80 
  -1 -13  -1    0.10    1.50 
   1  13   1    0.90    1.30 
  -2 -13  -1    0.90    1.50 
  -2 -13  -1    1.10    0.80 
   2  13   1    2.10    1.50 
  -3 -13  -1    6.10    1.00 
  -3 -13  -1    2.50    1.70 
   3  13   1    8.00    1.70 
  -4 -13  -1    6.60    1.70 
  -4 -13  -1    9.00    1.10 
   4  13   1    7.60    1.80 
  -5 -13  -1    1.30    1.60 
  -5 -13  -1    2.40    0.90 
   5  13   1    3.50    1.60 
  -6 -13  -1   -0.20    1.60 
  -6 -13  -1    0.80    0.90 
   6  13   1   -0.60    1.70 
  -7 -13  -1    4.70    1.80 
  -7 -13  -1    3.40    1.10 
   7  13   1    5.20    1.80 
  -8 -13  -1   -2.30    1.70 
  -8 -13  -1    1.20    1.00 
   8  13   1    1.50    1.90 
  -9 -13  -1    7.00    1.40 
  -9 -13  -1    7.40    2.00 
   9  13   1    6.00    2.20 
 -10 -13  -1    2.00    1.30 
 -10 -13  -1    1.10    2.00 
  10  13   1    1.20    2.30 
 -11 -13  -1   11.10    1.70 
  11  13   1    8.90    2.60 
  11 -14  -1    7.00    2.40 
  11 -14  -1   10.40    2.70 
 -11  14   1    6.40    2.60 
  10 -14  -1    2.50    2.30 
  10 -14  -1    2.40    2.00 
 -10  14   1    2.60    2.30 
   9 -14  -1    2.90    2.10 
   9 -14  -1    3.30    1.90 
  -9  14   1    1.30    2.30 
   8 -14  -1    4.80    1.90 
   8 -14  -1    0.00    1.90 
  -8  14   1    5.40    2.30 
   7 -14  -1   18.30    2.30 
  -7  14   1   15.50    2.60 
   6 -14  -1    6.00    1.60 
  -6  14   1    2.70    2.10 
   5 -14  -1    7.90    1.60 
  -5  14   1    5.10    2.10 
   4 -14  -1   29.30    3.60 
   4 -14  -1   34.50    3.00 
   3 -14  -1   -0.30    1.90 
   3 -14  -1    4.30    1.20 
   2 -14  -1   22.40    2.40 
   2 -14  -1   29.50    3.20 
   1 -14  -1    1.40    1.00 
   1 -14  -1    0.90    1.80 
  -1  14   1    1.60    1.40 
   0 -14  -1    1.70    1.00 
   0 -14  -1    1.20    1.70 
   0  14   1   -1.10    1.40 
  -1 -14  -1    2.80    1.00 
  -1 -14  -1   -3.40    1.70 
   1  14   1   -0.90    1.40 
  -2 -14  -1   24.20    2.10 
  -2 -14  -1   20.70    2.60 
   2  14   1   16.90    2.30 
  -3 -14  -1    3.00    1.80 
  -3 -14  -1    8.70    1.10 
   3  14   1    4.70    1.80 
  -4 -14  -1   23.80    3.10 
  -4 -14  -1   27.30    2.30 
   4  14   1   24.10    3.10 
  -5 -14  -1    9.20    2.00 
  -5 -14  -1   10.00    1.30 
   5  14   1   10.30    2.10 
  -6 -14  -1    6.00    2.00 
  -6 -14  -1    7.90    1.20 
   6  14   1    7.00    2.10 
  -7 -14  -1   16.40    2.10 
  -7 -14  -1   22.90    3.00 
   7  14   1   16.70    2.60 
  -8 -14  -1    3.40    2.10 
  -8 -14  -1    2.50    1.20 
   8  14   1    4.10    2.20 
  -9 -14  -1   -0.80    2.00 
  -9 -14  -1    1.80    1.30 
   9  14   1    2.90    2.30 
 -10 -14  -1    3.10    1.50 
 -10 -14  -1    1.70    3.00 
  10  14   1   -0.50    2.20 
   9 -15  -1    3.10    2.10 
  -9  15   1    4.80    2.60 
   8 -15  -1    8.70    2.20 
  -8  15   1    7.40    2.50 
   7 -15  -1    8.00    2.00 
  -7  15   1    4.20    2.40 
   6 -15  -1   13.70    2.10 
  -6  15   1   12.70    2.60 
   5 -15  -1   15.00    1.90 
  -5  15   1    7.50    2.40 
   4 -15  -1    9.60    2.40 
   4 -15  -1    6.20    1.50 
   3 -15  -1    5.70    2.20 
   3 -15  -1    0.90    1.20 
   2 -15  -1   15.50    1.70 
   2 -15  -1    8.50    2.30 
   1 -15  -1    0.60    1.10 
   1 -15  -1    1.90    2.10 
   0 -15  -1   -1.20    1.10 
   0 -15  -1   -0.60    1.90 
   0  15   1    1.20    1.70 
  -1 -15  -1    3.00    2.00 
  -1 -15  -1    1.70    1.10 
   1  15   1    1.90    1.70 
  -2 -15  -1   16.70    2.10 
  -2 -15  -1   20.40    2.70 
   2  15   1   17.80    2.40 
  -3 -15  -1   -3.80    1.90 
  -3 -15  -1    0.30    1.00 
   3  15   1    5.20    1.90 
  -4 -15  -1    5.80    2.10 
  -4 -15  -1    5.90    1.20 
   4  15   1    3.40    2.10 
  -5 -15  -1   10.90    2.20 
  -5 -15  -1    7.80    1.40 
   5  15   1   12.60    2.40 
  -6 -15  -1   14.20    2.40 
  -6 -15  -1   13.10    1.60 
   6  15   1   12.30    2.50 
  -7 -15  -1    6.10    1.40 
  -7 -15  -1    7.20    2.30 
   7  15   1    8.70    2.50 
  -8 -15  -1   13.60    1.70 
  -8 -15  -1   11.30    2.60 
   8  15   1    9.30    2.60 
  -9 -15  -1    5.60    2.50 
  -7  16   1    1.70    3.10 
   6 -16  -1    1.50    1.80 
  -6  16   1    1.00    2.30 
   5 -16  -1   41.60    3.70 
  -5  16   1   31.80    4.30 
   3 -16  -1   12.50    2.90 
   3 -16  -1   17.20    2.00 
   2 -16  -1    2.70    2.30 
   2 -16  -1   -0.50    1.30 
   1 -16  -1    4.40    1.40 
   1 -16  -1    6.40    2.40 
   0 -16  -1   -1.10    2.30 
   0 -16  -1    2.20    1.30 
  -1 -16  -1    1.60    1.20 
  -1 -16  -1    4.40    2.30 
   1  16   1    6.40    2.00 
  -2 -16  -1    0.80    1.10 
  -2 -16  -1    1.30    2.20 
   2  16   1    1.30    2.00 
  -3 -16  -1   27.60    2.70 
  -3 -16  -1   27.00    3.40 
   3  16   1   27.40    3.60 
  -4 -16  -1   -1.10    2.20 
  -4 -16  -1    2.40    1.30 
   4  16   1    2.80    2.20 
  -5 -16  -1   38.30    3.10 
  -5 -16  -1   36.10    4.00 
   5  16   1   30.30    3.70 
  -6 -16  -1    4.00    1.30 
  -6 -16  -1    2.90    2.20 
   6  16   1    8.00    2.50 
  -7 -16  -1    1.90    2.40 
   7  16   1    6.50    2.50 
  -8 -16  -1    9.70    2.80 
   3 -17  -1   30.10    5.10 
   3 -17  -1   19.20    2.80 
   2 -17  -1    3.80    1.60 
   2 -17  -1    1.50    2.70 
   1 -17  -1    2.20    2.60 
   1 -17  -1    2.00    1.40 
   0 -17  -1    1.50    1.40 
   0 -17  -1    5.40    2.50 
  -1 -17  -1    3.20    1.40 
  -1 -17  -1    1.30    2.60 
  -2 -17  -1    2.30    1.40 
  -2 -17  -1    5.40    2.70 
  -3 -17  -1   21.10    2.70 
  -3 -17  -1   21.70    3.20 
   3  17   1   25.00    3.10 
  -4 -17  -1    9.10    2.90 
   4  17   1    8.10    2.60 
   5  17  -2   17.20    3.10 
   4  17  -2   12.10    2.70 
  -4 -17   2   10.00    4.00 
   3  17  -2   10.30    2.60 
  -3 -17   2    8.00    2.80 
  -3 -17   2   12.50    2.20 
   2  17  -2    8.10    2.40 
  -2 -17   2    2.40    2.40 
  -2 -17   2    4.40    1.50 
  -1 -17   2    5.00    1.50 
  -1 -17   2    2.40    2.60 
   0 -17   2    3.40    2.70 
   0 -17   2    3.50    1.60 
   1 -17   2    0.00    2.50 
   1 -17   2    3.50    1.50 
   2 -17   2    5.00    1.60 
   2 -17   2    6.50    2.70 
   3 -17   2    6.30    2.00 
   3 -17   2    5.00    4.20 
  -8 -16   2   12.00    3.60 
   7  16  -2    2.70    2.70 
  -7 -16   2    2.50    2.50 
   6  16  -2    4.70    2.40 
  -6 -16   2    3.30    2.30 
  -6 -16   2    5.90    1.40 
   5  16  -2   27.80    3.70 
  -5 -16   2   26.70    3.70 
  -5 -16   2   25.90    2.70 
   4  16  -2   11.70    2.50 
  -4 -16   2   14.30    1.80 
  -4 -16   2   14.80    2.60 
   3  16  -2   12.90    2.50 
  -3 -16   2   16.20    2.70 
  -3 -16   2   14.80    1.80 
   2  16  -2   -2.50    1.90 
  -2 -16   2   -0.10    1.30 
  -2 -16   2   -0.20    2.20 
   1  16  -2    4.10    2.00 
  -1 -16   2   -0.40    2.10 
  -1 -16   2    2.90    1.30 
   0  16  -2    1.50    1.80 
   0 -16   2    3.70    2.30 
   0 -16   2    4.70    1.40 
   1 -16   2    3.00    1.40 
   1 -16   2    6.70    2.50 
   2 -16   2    1.20    2.30 
   2 -16   2    1.10    1.40 
   3 -16   2   19.20    2.90 
   3 -16   2   14.90    2.00 
   4 -16   2    9.50    2.80 
   4 -16   2    9.80    1.80 
  -6  16  -2    8.90    2.70 
   6 -16   2    9.70    2.10 
  -7  16  -2    3.90    2.60 
   7 -16   2    3.30    2.40 
 -10 -15   2   16.30    3.00 
  -9 -15   2    2.90    2.30 
   8  15  -2    3.60    2.40 
  -8 -15   2    2.00    2.20 
  -8 -15   2    1.90    1.40 
   7  15  -2    5.10    2.40 
  -7 -15   2    4.70    1.30 
  -7 -15   2    3.30    2.30 
   6  15  -2    9.20    2.40 
  -6 -15   2    9.70    1.50 
  -6 -15   2    8.20    2.40 
   5  15  -2   12.00    2.50 
  -5 -15   2   11.50    2.40 
  -5 -15   2   12.50    1.60 
   4  15  -2    1.30    1.90 
  -4 -15   2    1.20    1.10 
  -4 -15   2    1.60    1.90 
   3  15  -2    2.60    1.90 
  -3 -15   2    4.70    2.00 
  -3 -15   2    3.10    1.20 
   2  15  -2    6.90    2.00 
  -2 -15   2    3.90    2.10 
  -2 -15   2    7.10    1.30 
   1  15  -2    3.20    1.80 
  -1 -15   2   -0.10    1.90 
  -1 -15   2    2.20    1.20 
   0  15  -2   16.90    2.10 
   0 -15   2   10.30    1.60 
   0 -15   2   11.50    2.30 
  -1  15  -2    2.30    1.70 
   1 -15   2    1.80    1.20 
   1 -15   2   -0.20    2.00 
   2 -15   2    7.00    1.40 
   2 -15   2    8.10    2.20 
   3 -15   2    1.40    2.00 
   3 -15   2    4.10    1.40 
   4 -15   2    0.10    1.30 
   4 -15   2    0.00    2.10 
  -6  15  -2    8.50    2.30 
   6 -15   2    6.10    1.90 
  -7  15  -2    8.00    2.40 
   7 -15   2    7.70    2.10 
  -8  15  -2    0.60    2.30 
   8 -15   2    2.10    2.00 
  -9  15  -2    1.80    2.50 
   9 -15   2    1.10    2.20 
  10  14  -2    1.40    2.30 
 -10 -14   2    1.10    2.30 
 -10 -14   2   -0.10    1.60 
   9  14  -2   -1.10    2.30 
  -9 -14   2    3.10    2.10 
  -9 -14   2    2.30    1.40 
   8  14  -2    2.40    2.30 
  -8 -14   2    5.10    2.10 
  -8 -14   2    4.40    1.30 
   7  14  -2    4.50    2.10 
  -7 -14   2    3.50    1.20 
  -7 -14   2    1.70    1.90 
   6  14  -2   25.70    2.90 
  -6 -14   2   23.40    3.10 
  -6 -14   2   18.60    2.30 
   5  14  -2    2.30    2.00 
  -5 -14   2    5.70    1.10 
  -5 -14   2    3.90    1.80 
   4  14  -2   -0.30    1.80 
  -4 -14   2    3.60    1.80 
  -4 -14   2    1.40    1.00 
   3  14  -2    1.80    1.70 
  -3 -14   2    3.40    1.00 
  -3 -14   2    0.70    1.60 
   2  14  -2   19.90    2.70 
  -2 -14   2   21.50    2.10 
  -2 -14   2   17.60    2.50 
   1  14  -2    3.70    1.60 
  -1 -14   2    4.00    1.10 
  -1 -14   2    0.90    1.70 
   0  14  -2   20.80    2.50 
   0 -14   2   19.10    2.40 
   0 -14   2   19.60    2.20 
  -1  14  -2    4.20    1.50 
   1 -14   2    4.60    1.20 
   1 -14   2    5.70    1.90 
  -2  14  -2   22.10    2.40 
   2 -14   2   18.70    2.30 
   2 -14   2   19.90    2.60 
   3 -14   2    4.60    1.30 
   3 -14   2    0.10    1.90 
   4 -14   2    1.40    1.20 
   4 -14   2    2.90    1.90 
   5 -14   2    5.00    1.50 
   5 -14   2    4.50    2.00 
  -6  14  -2   19.40    2.70 
   6 -14   2   21.40    2.70 
  -7  14  -2    0.00    1.90 
   7 -14   2   -0.60    1.60 
  -8  14  -2    4.80    2.20 
   8 -14   2    4.30    1.90 
  -9  14  -2    4.90    2.30 
   9 -14   2    5.20    2.00 
 -10  14  -2    3.00    2.30 
  10 -14   2    5.60    2.20 
  10 -14   2    5.10    2.70 
 -11  14  -2    1.20    2.50 
  11 -14   2    8.20    2.40 
  11 -14   2    6.70    2.60 
  11  13  -2    4.40    2.40 
 -11 -13   2    2.00    2.10 
 -11 -13   2    4.70    1.60 
  10  13  -2    1.10    2.10 
 -10 -13   2    0.90    1.90 
 -10 -13   2    2.80    1.40 
   9  13  -2    1.80    2.20 
  -9 -13   2   -0.90    1.80 
  -9 -13   2    0.80    1.20 
   8  13  -2    5.90    2.00 
  -8 -13   2    1.50    1.20 
  -8 -13   2    2.20    1.90 
   7  13  -2    3.50    1.70 
  -7 -13   2    0.30    1.70 
  -7 -13   2    1.10    1.00 
   6  13  -2    0.50    1.80 
  -6 -13   2    0.30    1.60 
  -6 -13   2    0.30    1.00 
   5  13  -2   -2.30    1.60 
  -5 -13   2    0.50    0.90 
  -5 -13   2    2.70    1.60 
   4  13  -2   -0.70    1.50 
  -4 -13   2    0.50    1.60 
  -4 -13   2    0.80    0.90 
   3  13  -2    2.50    1.60 
  -3 -13   2    1.50    0.90 
  -3 -13   2    2.40    1.50 
   2  13  -2   -0.70    1.30 
  -2 -13   2    1.30    0.90 
  -2 -13   2    0.10    1.40 
   1  13  -2    7.50    1.60 
  -1 -13   2    6.20    1.10 
  -1 -13   2    4.80    1.70 
   0  13  -2   34.10    2.90 
   0 -13   2   32.60    3.20 
   0 -13   2   30.50    2.60 
  -1  13  -2    6.00    1.40 
   1 -13   2    5.40    1.80 
   1 -13   2    4.10    1.10 
  -2  13  -2    1.80    1.30 
   2 -13   2    1.30    1.60 
   2 -13   2    1.20    1.00 
  -3  13  -2    0.20    1.20 
   3 -13   2    0.60    1.00 
   3 -13   2   -1.60    1.50 
   4 -13   2    2.10    1.70 
   4 -13   2    1.50    1.20 
   5 -13   2    0.80    1.20 
   5 -13   2    1.00    1.80 
  -6  13  -2    0.90    1.70 
   6 -13   2   -0.20    1.70 
   6 -13   2   -1.70    1.30 
  -7  13  -2    1.20    1.80 
   7 -13   2    0.90    1.50 
   7 -13   2    1.20    1.60 
  -8  13  -2    4.30    1.90 
   8 -13   2    1.50    1.70 
   8 -13   2    3.90    1.70 
  -9  13  -2    2.10    2.00 
   9 -13   2    2.10    1.80 
   9 -13   2    1.40    1.90 
 -10  13  -2    3.80    2.20 
  10 -13   2    2.30    2.10 
  10 -13   2    2.90    2.00 
 -11  13  -2    1.00    2.20 
  11 -13   2    4.20    2.20 
  11 -13   2    2.90    2.30 
 -12  13  -2    2.30    2.60 
  12 -13   2    0.10    2.50 
  12  12  -2    9.20    2.70 
 -12 -12   2    3.00    1.60 
  11  12  -2    0.40    2.20 
 -11 -12   2    0.70    1.30 
 -11 -12   2    1.50    1.90 
  10  12  -2   23.50    2.80 
 -10 -12   2   19.40    2.50 
 -10 -12   2   17.10    2.00 
   9  12  -2    0.50    1.80 
  -9 -12   2    0.60    1.60 
  -9 -12   2    0.40    1.10 
   8  12  -2   -0.30    1.70 
  -8 -12   2    2.60    1.10 
  -8 -12   2    1.90    1.60 
   7  12  -2    1.20    1.70 
  -7 -12   2    4.20    1.00 
  -7 -12   2    0.00    1.50 
   6  12  -2    3.40    1.60 
  -6 -12   2    1.80    1.50 
  -6 -12   2    0.00    0.90 
   5  12  -2    7.80    1.70 
  -5 -12   2    4.20    1.00 
  -5 -12   2    4.60    1.60 
   4  12  -2    7.40    1.70 
  -4 -12   2    6.20    1.00 
  -4 -12   2    7.70    1.60 
   3  12  -2    3.40    1.50 
  -3 -12   2    2.40    0.80 
  -3 -12   2    3.90    1.40 
   2  12  -2   10.50    1.70 
  -2 -12   2   10.30    1.20 
  -2 -12   2   14.00    1.90 
   1  12  -2   12.70    1.70 
  -1 -12   2    8.50    1.70 
  -1 -12   2    9.80    1.20 
   0  12  -2    0.60    1.20 
   0 -12   2    3.50    0.90 
   0 -12   2    1.00    1.40 
  -1  12  -2   10.20    1.50 
   1 -12   2   10.00    1.20 
   1 -12   2    8.90    1.80 
  -2  12  -2   10.50    1.50 
   2 -12   2   10.80    1.90 
   2 -12   2    9.60    1.30 
  -3  12  -2    1.60    1.10 
   3 -12   2    0.30    1.50 
   3 -12   2    2.30    1.00 
  -4  12  -2    2.50    1.20 
   4 -12   2    3.00    1.30 
   4 -12   2    1.20    1.60 
   4 -12   2    2.40    1.10 
   5 -12   2    8.50    1.50 
   5 -12   2    7.10    1.30 
   5 -12   2    9.30    1.90 
  -6  12  -2    1.70    1.60 
   6 -12   2    1.70    1.40 
  -7  12  -2    2.80    1.70 
   7 -12   2    3.20    1.50 
   7 -12   2    1.60    1.40 
  -8  12  -2    3.00    1.80 
   8 -12   2   -0.40    1.60 
   8 -12   2    2.10    1.50 
  -9  12  -2    0.00    1.80 
   9 -12   2    1.10    1.60 
   9 -12   2   -3.60    1.60 
 -10  12  -2   16.80    2.50 
  10 -12   2   25.00    2.60 
  10 -12   2   13.50    2.50 
 -11  12  -2   -2.90    2.00 
  11 -12   2    0.10    1.80 
  11 -12   2    1.50    2.10 
 -12  12  -2    6.10    2.40 
  12 -12   2   -1.70    2.20 
  13 -12   2    3.10    2.60 
  13  11  -2   11.00    2.80 
 -13 -11   2   14.50    2.00 
  12  11  -2    2.10    2.30 
 -12 -11   2    4.40    1.50 
  11  11  -2    5.00    2.10 
 -11 -11   2    2.20    1.30 
 -11 -11   2    3.40    1.80 
  10  11  -2    1.60    2.00 
 -10 -11   2    2.80    1.20 
 -10 -11   2    4.60    1.70 
   9  11  -2    4.70    1.90 
  -9 -11   2    3.10    1.60 
  -9 -11   2    2.50    1.10 
   8  11  -2    4.90    1.80 
  -8 -11   2    3.50    1.00 
  -8 -11   2    0.10    1.50 
   7  11  -2   10.90    1.90 
  -7 -11   2   15.80    1.90 
  -7 -11   2   12.30    1.40 
   6  11  -2    3.80    1.60 
  -6 -11   2    5.10    1.00 
  -6 -11   2    5.60    1.50 
   5  11  -2   60.89    4.40 
  -5 -11   2   57.59    4.30 
  -5 -11   2   53.19    3.90 
   4  11  -2  175.08   11.70 
  -4 -11   2  172.38   11.40 
  -4 -11   2  184.88   11.70 
   3  11  -2    2.20    1.30 
  -3 -11   2    3.80    0.80 
  -3 -11   2    6.50    1.40 
   2  11  -2    4.40    1.30 
  -2 -11   2    4.10    1.40 
  -2 -11   2    3.20    0.80 
   1  11  -2    7.90    1.40 
  -1 -11   2    7.90    1.00 
  -1 -11   2    6.80    1.50 
   0  11  -2   30.60    3.00 
   0 -11   2   43.70    3.20 
   0 -11   2   39.80    2.80 
  -1  11  -2   10.60    1.40 
   1 -11   2   12.60    1.60 
   1 -11   2   15.20    1.50 
   1 -11   2    5.50    1.40 
  -2  11  -2    4.50    1.10 
   2 -11   2    1.10    1.00 
   2 -11   2    0.90    1.30 
   2 -11   2    4.30    0.90 
  -3  11  -2    2.40    1.00 
   3 -11   2    0.10    1.00 
   3 -11   2    1.90    1.40 
   3 -11   2    1.30    0.80 
  -4  11  -2  160.28   10.80 
   4 -11   2  162.38   10.90 
   4 -11   2  173.98   11.10 
   4 -11   2  170.38   10.80 
  -5  11  -2   56.49    4.10 
   5 -11   2   62.59    4.50 
   5 -11   2   62.19    4.20 
   5 -11   2   49.60    4.20 
  -6  11  -2    7.00    1.60 
   6 -11   2    7.30    1.50 
  -7  11  -2    6.10    1.60 
   7 -11   2    6.90    1.60 
   7 -11   2   11.70    1.50 
  -8  11  -2    3.90    1.60 
   8 -11   2    1.70    1.50 
   8 -11   2    0.70    1.30 
  -9  11  -2    3.10    1.70 
   9 -11   2    3.40    1.70 
   9 -11   2    2.80    1.50 
 -10  11  -2    4.30    1.80 
  10 -11   2    4.60    1.70 
  10 -11   2    2.90    1.90 
 -11  11  -2    5.40    2.00 
  11 -11   2    4.50    2.10 
  11 -11   2    2.60    1.80 
 -12  11  -2    0.80    2.20 
  12 -11   2    5.00    2.30 
  13 -11   2   10.80    2.70 
  14  10  -2    0.00    2.50 
 -14 -10   2   -0.70    1.70 
  13  10  -2    3.40    2.20 
 -13 -10   2    5.50    1.70 
  12  10  -2    3.40    2.20 
 -12 -10   2    1.40    2.60 
 -12 -10   2    3.70    1.50 
  11  10  -2    4.40    2.00 
 -11 -10   2    7.20    1.80 
 -11 -10   2    5.40    1.40 
  10  10  -2    0.40    1.70 
 -10 -10   2   -0.10    1.40 
 -10 -10   2    3.60    1.20 
   9  10  -2    5.00    1.80 
  -9 -10   2    4.80    1.10 
  -9 -10   2    4.80    1.60 
   8  10  -2    1.30    1.50 
  -8 -10   2   -0.70    1.30 
  -8 -10   2    0.50    0.90 
   7  10  -2    2.20    1.40 
  -7 -10   2    0.50    1.30 
  -7 -10   2   -1.10    0.80 
   6  10  -2   15.70    2.00 
  -6 -10   2   15.70    1.60 
  -6 -10   2   16.00    2.00 
   5  10  -2    7.00    1.40 
  -5 -10   2   10.80    1.50 
  -5 -10   2    6.90    1.00 
   4  10  -2    8.10    1.40 
  -4 -10   2    8.10    1.00 
  -4 -10   2    8.10    1.40 
   3  10  -2    6.40    1.50 
  -3 -10   2    9.90    1.50 
  -3 -10   2    8.40    0.90 
   2  10  -2    7.50    1.30 
  -2 -10   2    6.40    1.20 
  -2 -10   2    7.90    0.90 
   1  10  -2   19.00    2.00 
  -1 -10   2   18.30    1.60 
  -1 -10   2   17.10    1.90 
   0  10  -2   33.10    2.70 
   0 -10   2   34.60    2.50 
   0 -10   2   34.30    2.50 
   0 -10   2   35.40    2.90 
  -1  10  -2   16.50    1.70 
   1 -10   2   18.20    1.70 
   1 -10   2   18.90    2.00 
   1 -10   2   14.40    1.60 
  -2  10  -2    8.80    1.10 
   2 -10   2    6.20    1.40 
   2 -10   2    4.10    1.00 
   2 -10   2    5.10    0.90 
  -3  10  -2    7.10    1.20 
   3 -10   2    7.20    1.00 
   3 -10   2    9.20    1.50 
   3 -10   2    7.50    1.10 
  -4  10  -2    6.20    1.10 
   4 -10   2    4.90    1.40 
   4 -10   2    8.70    1.10 
   4 -10   2    6.80    1.20 
  -5  10  -2    8.80    1.30 
   5 -10   2    6.80    1.40 
   5 -10   2    9.10    1.30 
   5 -10   2   14.80    1.80 
  -6  10  -2   16.70    1.90 
  -6  10  -2   21.00    2.30 
   6 -10   2   19.00    2.10 
   6 -10   2   16.50    2.10 
  -7  10  -2    1.90    1.30 
   7 -10   2    0.30    1.30 
   7 -10   2    0.40    1.10 
  -8  10  -2   -0.50    1.40 
   8 -10   2    0.90    1.20 
   8 -10   2    2.40    1.40 
  -9  10  -2    2.30    1.50 
   9 -10   2    1.80    1.40 
   9 -10   2    0.00    1.50 
 -10  10  -2    1.90    1.60 
  10 -10   2   -0.30    1.40 
  10 -10   2    0.40    1.70 
 -11  10  -2    4.20    1.90 
  11 -10   2    6.50    1.80 
  11 -10   2    6.10    2.00 
 -12  10  -2    7.20    2.10 
  12 -10   2    2.70    2.00 
  13 -10   2    2.20    2.20 
  14 -10   2    2.70    2.50 
  15   9  -2    3.30    2.60 
 -15  -9   2    3.20    2.00 
  14   9  -2    5.90    2.30 
 -14  -9   2    2.90    1.80 
  13   9  -2    5.90    2.20 
 -13  -9   2    4.50    1.70 
  12   9  -2    2.60    1.90 
 -12  -9   2    2.80    1.70 
 -12  -9   2    2.80    1.40 
  11   9  -2    5.50    1.90 
 -11  -9   2    4.50    1.30 
 -11  -9   2    3.40    1.50 
  10   9  -2   25.40    2.80 
 -10  -9   2   31.20    2.60 
 -10  -9   2   26.80    2.70 
   9   9  -2   16.60    2.20 
  -9  -9   2   16.70    2.20 
  -9  -9   2   18.00    1.90 
   8   9  -2   17.80    2.20 
  -8  -9   2   21.40    2.40 
  -8  -9   2   20.20    1.90 
   7   9  -2    1.30    1.20 
  -7  -9   2   -0.70    0.70 
  -7  -9   2    1.00    1.20 
   6   9  -2    2.00    1.20 
  -6  -9   2    1.00    1.10 
  -6  -9   2    0.80    0.70 
   5   9  -2    4.10    1.30 
  -5  -9   2    7.40    1.30 
  -5  -9   2    5.70    0.80 
   4   9  -2   29.70    2.60 
  -4  -9   2   31.00    2.30 
  -4  -9   2   31.60    2.60 
   3   9  -2   10.20    1.30 
  -3  -9   2    6.80    0.80 
  -3  -9   2    6.50    0.90 
  -3  -9   2    7.40    1.20 
   2   9  -2    8.00    1.30 
  -2  -9   2   10.10    1.10 
  -2  -9   2   10.40    1.40 
  -2  -9   2    9.60    1.10 
  -2  -9   2    8.60    1.00 
   1   9  -2    1.20    0.90 
  -1  -9   2    1.00    0.50 
  -1  -9   2    1.40    0.60 
  -1  -9   2    0.20    0.60 
  -1  -9   2    0.90    1.00 
   0   9  -2  179.68   12.30 
   0  -9   2  172.78   12.40 
   0  -9   2  196.98   12.20 
   0  -9   2  203.68   12.20 
   0  -9   2  197.18   12.20 
  -1   9  -2    0.70    0.80 
   1  -9   2    2.60    0.70 
   1  -9   2    1.90    1.00 
   1  -9   2    2.70    0.70 
  -2   9  -2   11.00    1.30 
   2  -9   2    6.20    1.00 
   2  -9   2   14.60    1.50 
   2  -9   2   10.70    1.30 
  -3   9  -2    4.80    0.90 
   3  -9   2    4.20    1.20 
   3  -9   2    4.50    0.80 
   3  -9   2    3.70    0.90 
  -4   9  -2   29.10    2.20 
   4  -9   2   30.00    2.40 
   4  -9   2   26.60    2.50 
   4  -9   2   26.00    2.30 
  -5   9  -2    6.20    1.00 
   5  -9   2    5.40    1.00 
   5  -9   2    6.50    1.20 
   5  -9   2    5.20    1.30 
  -6   9  -2    2.00    1.10 
  -6   9  -2    2.30    0.90 
   6  -9   2    1.50    0.90 
   6  -9   2    1.10    1.00 
  -7   9  -2    2.70    1.00 
  -7   9  -2    3.90    1.30 
   7  -9   2    4.50    1.30 
   7  -9   2    2.00    1.10 
  -8   9  -2   19.30    2.40 
   8  -9   2   16.60    2.30 
   8  -9   2   20.90    2.20 
  -9   9  -2   24.20    2.60 
   9  -9   2   20.60    2.50 
   9  -9   2   21.60    2.60 
 -10   9  -2   29.20    3.10 
  10  -9   2   36.60    3.30 
  10  -9   2   34.50    3.20 
 -11   9  -2    3.70    1.70 
  11  -9   2    0.80    1.70 
  11  -9   2    1.60    1.60 
 -12   9  -2    3.10    1.80 
  12  -9   2    5.00    2.00 
  13  -9   2    6.40    2.10 
  14  -9   2    1.60    2.30 
  15   8  -2    1.20    2.30 
 -15  -8   2    1.20    1.90 
  14   8  -2    8.60    2.30 
 -14  -8   2    5.40    1.80 
  13   8  -2    1.70    2.10 
 -13  -8   2    2.40    1.50 
  12   8  -2   -1.20    1.80 
 -12  -8   2    0.50    1.50 
 -12  -8   2    0.50    1.30 
  11   8  -2    1.40    1.70 
 -11  -8   2    2.80    1.20 
 -11  -8   2    4.50    1.50 
  10   8  -2    6.00    1.70 
 -10  -8   2    3.50    1.10 
 -10  -8   2    4.70    1.40 
   9   8  -2   11.70    1.90 
  -9  -8   2   12.90    1.70 
  -9  -8   2   11.10    1.30 
   8   8  -2    1.30    1.20 
  -8  -8   2    0.40    1.10 
  -8  -8   2    0.70    0.80 
   7   8  -2   15.30    1.90 
  -7  -8   2   13.50    1.80 
  -7  -8   2   13.10    1.50 
   6   8  -2   35.20    2.90 
  -6  -8   2   35.80    2.90 
  -6  -8   2   36.30    2.60 
   5   8  -2    3.10    1.10 
   5   8  -2    4.40    0.60 
  -5  -8   2    2.60    1.00 
  -5  -8   2    4.20    0.70 
   4   8  -2   37.10    2.40 
   4   8  -2   31.80    2.70 
  -4  -8   2   36.20    2.50 
  -4  -8   2   31.20    2.70 
  -4  -8   2   34.70    2.50 
   3   8  -2    4.50    0.60 
   3   8  -2    3.90    1.00 
  -3  -8   2    3.20    1.00 
  -3  -8   2    3.70    0.60 
  -3  -8   2    4.00    0.60 
   2   8  -2   12.20    1.60 
  -2  -8   2   13.90    1.70 
  -2  -8   2   15.90    1.20 
  -2  -8   2   14.90    1.30 
  -2  -8   2   14.20    1.30 
   1   8  -2   66.99    4.40 
  -1  -8   2   62.09    4.20 
  -1  -8   2   59.59    4.20 
  -1  -8   2   68.49    4.20 
  -1  -8   2   60.69    4.30 
   0   8  -2   64.79    4.50 
   0  -8   2   62.59    4.40 
   0  -8   2   70.79    4.40 
   0  -8   2   64.09    4.40 
   0  -8   2   70.99    4.60 
  -1   8  -2   81.89    5.00 
   1  -8   2   74.49    5.00 
   1  -8   2   63.89    4.80 
   1  -8   2   74.79    4.90 
   1  -8   2   74.99    4.90 
  -2   8  -2   18.40    1.70 
   2  -8   2   24.00    1.70 
   2  -8   2   18.00    1.70 
   2  -8   2   19.60    1.90 
   2  -8   2   19.80    1.60 
  -3   8  -2    4.10    0.80 
   3  -8   2    5.60    1.10 
   3  -8   2    3.00    0.80 
   3  -8   2    4.90    0.80 
  -4   8  -2   40.00    3.00 
   4  -8   2   41.50    3.00 
   4  -8   2   39.70    3.10 
   4  -8   2   44.30    3.00 
  -5   8  -2    7.90    1.00 
   5  -8   2    6.80    1.20 
   5  -8   2    7.90    1.00 
   5  -8   2    5.20    1.20 
  -6   8  -2   30.10    2.70 
  -6   8  -2   35.50    2.60 
   6  -8   2   34.10    2.70 
   6  -8   2   33.90    2.80 
  -7   8  -2   17.20    1.80 
  -7   8  -2   19.60    2.10 
   7  -8   2   20.20    2.10 
   7  -8   2   18.80    2.00 
  -8   8  -2    2.50    1.20 
  -8   8  -2    0.50    0.90 
   8  -8   2    0.40    1.10 
   8  -8   2    3.50    1.30 
  -9   8  -2   10.40    1.60 
   9  -8   2   17.20    1.80 
   9  -8   2   11.10    1.80 
 -10   8  -2    1.10    1.40 
  10  -8   2    6.40    1.40 
  10  -8   2    1.10    1.50 
 -11   8  -2    6.70    1.70 
  11  -8   2    4.90    1.80 
  11  -8   2   10.80    1.70 
 -12   8  -2    3.30    1.60 
  12  -8   2    0.10    1.80 
  13  -8   2    4.50    2.10 
  14  -8   2    8.30    2.40 
  15  -8   2    3.00    2.40 
  16   7  -2    5.40    2.50 
 -16  -7   2   11.40    2.30 
  15   7  -2    1.80    2.30 
 -15  -7   2    6.60    2.00 
  14   7  -2    5.30    2.10 
 -14  -7   2    3.50    1.70 
  13   7  -2    2.30    1.80 
 -13  -7   2    2.00    1.50 
  12   7  -2    1.40    1.60 
 -12  -7   2    4.50    1.60 
 -12  -7   2    4.70    1.40 
  11   7  -2   36.90    3.60 
 -11  -7   2   45.20    3.50 
 -11  -7   2   45.10    3.50 
  10   7  -2   19.90    2.50 
 -10  -7   2   21.20    2.40 
 -10  -7   2   24.30    2.20 
   9   7  -2   30.70    2.80 
  -9  -7   2   30.30    2.60 
  -9  -7   2   26.80    2.40 
   8   7  -2    3.20    0.90 
   8   7  -2    3.90    1.20 
  -8  -7   2    4.50    0.90 
  -8  -7   2    3.80    1.10 
   7   7  -2   17.50    1.90 
   7   7  -2   16.20    1.50 
  -7  -7   2   16.50    1.60 
  -7  -7   2   17.60    1.80 
   6   7  -2    1.80    1.00 
   6   7  -2    3.30    0.70 
  -6  -7   2    2.80    1.00 
  -6  -7   2    2.80    0.70 
   5   7  -2   39.80    2.70 
   5   7  -2   38.90    3.00 
  -5  -7   2   39.50    2.70 
  -5  -7   2   37.30    2.70 
  -5  -7   2   39.90    2.90 
   4   7  -2   24.10    2.00 
   4   7  -2   23.20    1.70 
  -4  -7   2   22.60    1.80 
  -4  -7   2   26.00    1.80 
  -4  -7   2   24.10    2.10 
   3   7  -2    8.40    1.10 
   3   7  -2    9.80    0.90 
  -3  -7   2    8.30    1.00 
  -3  -7   2    9.10    1.00 
  -3  -7   2    9.70    1.20 
   2   7  -2   59.29    4.00 
  -2  -7   2   56.99    3.70 
  -2  -7   2   57.79    3.80 
  -2  -7   2   56.69    3.80 
  -2  -7   2   54.69    4.00 
   1   7  -2   96.79    7.10 
  -1  -7   2  102.89    7.00 
  -1  -7   2  117.89    7.10 
  -1  -7   2  110.69    7.00 
  -1  -7   2  112.29    6.90 
   0   7  -2  286.47   17.70 
   0  -7   2  270.57   17.60 
   0  -7   2  276.67   17.60 
   0  -7   2  262.47   17.70 
   0  -7   2  286.47   17.60 
  -1   7  -2   93.49    6.50 
   1  -7   2  100.59    6.40 
   1  -7   2   99.99    6.50 
   1  -7   2  106.49    6.40 
   1  -7   2   94.69    6.40 
  -2   7  -2   51.09    3.60 
   2  -7   2   53.49    3.60 
   2  -7   2   51.59    3.50 
   2  -7   2   55.19    3.50 
   2  -7   2   48.70    3.70 
  -3   7  -2    7.60    0.90 
   3  -7   2   10.60    1.20 
   3  -7   2    6.70    0.90 
   3  -7   2    7.00    0.90 
   3  -7   2    7.00    0.80 
  -4   7  -2   17.00    1.60 
   4  -7   2   22.70    1.80 
   4  -7   2   16.80    1.70 
   4  -7   2   17.10    1.80 
   4  -7   2   19.70    1.60 
  -5   7  -2   40.10    2.90 
   5  -7   2   40.70    3.00 
   5  -7   2   40.90    2.90 
  -6   7  -2    2.60    1.00 
  -6   7  -2    4.10    0.80 
   6  -7   2    3.50    0.90 
   6  -7   2    1.60    0.90 
  -7   7  -2    5.50    1.00 
  -7   7  -2    6.70    1.20 
   7  -7   2    7.10    1.10 
   7  -7   2    7.00    1.20 
  -8   7  -2    5.30    1.10 
  -8   7  -2    1.60    0.80 
   8  -7   2    2.40    1.00 
   8  -7   2    4.10    1.30 
  -9   7  -2   27.70    2.30 
  -9   7  -2   26.00    2.50 
   9  -7   2   28.00    2.60 
   9  -7   2   25.10    2.50 
 -10   7  -2   25.80    2.50 
  10  -7   2   22.20    2.60 
  10  -7   2   22.60    2.60 
 -11   7  -2   43.70    3.60 
  11  -7   2   40.00    3.70 
  11  -7   2   46.80    3.70 
 -12   7  -2    3.60    1.50 
  12  -7   2    0.60    1.60 
  13  -7   2    3.80    1.90 
  14  -7   2    4.30    2.10 
  15  -7   2    2.70    2.30 
  17   6  -2    0.10    2.70 
 -17  -6   2   -0.80    2.30 
  16   6  -2    0.60    2.40 
 -16  -6   2    4.80    2.20 
  15   6  -2    2.20    2.10 
 -15  -6   2    1.70    1.90 
 -14  -6   2    1.30    1.60 
 -13  -6   2    5.70    1.60 
 -12  -6   2    3.80    1.40 
 -12  -6   2    4.80    1.40 
 -11  -6   2    6.40    1.30 
 -11  -6   2    7.60    1.40 
 -11  -6   2    6.60    1.60 
  10   6  -2    3.20    1.10 
 -10  -6   2    6.20    1.40 
 -10  -6   2    1.00    1.00 
 -10  -6   2    3.60    1.20 
   9   6  -2   18.30    1.80 
  -9  -6   2   17.80    1.90 
  -9  -6   2   15.90    1.80 
  -9  -6   2   17.00    2.00 
   8   6  -2   24.10    2.10 
  -8  -6   2   23.10    2.10 
  -8  -6   2   27.10    2.30 
  -8  -6   2   25.30    2.20 
   7   6  -2   20.90    1.70 
  -7  -6   2   21.40    1.80 
  -7  -6   2   18.90    1.90 
   6   6  -2   44.70    3.00 
   6   6  -2   42.80    3.30 
  -6  -6   2   44.10    3.10 
  -6  -6   2   41.20    3.20 
  -6  -6   2   48.60    3.10 
   5   6  -2    5.80    1.10 
   5   6  -2    6.70    0.70 
  -5  -6   2    5.70    1.00 
  -5  -6   2    6.00    0.70 
  -5  -6   2    4.80    0.70 
   4   6  -2    3.00    0.50 
   4   6  -2    3.80    0.90 
  -4  -6   2    2.60    0.50 
  -4  -6   2    3.20    0.50 
  -4  -6   2    1.90    0.80 
   3   6  -2   57.99    4.00 
   3   6  -2   60.19    3.90 
  -3  -6   2   59.19    3.90 
  -3  -6   2   63.39    3.90 
  -3  -6   2   55.29    4.10 
   2   6  -2   12.90    1.40 
  -2  -6   2   15.20    1.60 
  -2  -6   2   16.30    1.30 
  -2  -6   2   17.90    1.20 
  -2  -6   2   17.70    1.30 
   1   6  -2  253.67   17.50 
  -1  -6   2  267.17   17.50 
  -1  -6   2  283.87   17.40 
  -1  -6   2  281.87   17.40 
  -1  -6   2  280.87   17.40 
   0   6  -2  199.48   14.60 
   0  -6   2  241.78   14.60 
   0  -6   2  240.08   14.70 
   0  -6   2  250.17   14.60 
   0  -6   2  211.08   14.50 
  -1   6  -2  266.87   18.00 
   1  -6   2  289.67   18.00 
   1  -6   2  282.47   18.10 
   1  -6   2  294.17   18.00 
   1  -6   2  279.47   18.00 
  -2   6  -2    8.90    1.20 
   2  -6   2   13.80    1.40 
   2  -6   2   12.70    1.10 
   2  -6   2   10.80    1.10 
   2  -6   2   11.60    1.10 
  -3   6  -2   64.39    4.70 
  -3   6  -2   74.39    4.60 
   3  -6   2   65.79    4.60 
   3  -6   2   69.59    4.60 
   3  -6   2   72.09    4.60 
   3  -6   2   68.59    4.70 
  -4   6  -2    3.80    0.70 
  -4   6  -2    3.70    0.70 
   4  -6   2    3.40    0.80 
  -5   6  -2    4.00    0.80 
  -5   6  -2    5.70    0.80 
   5  -6   2    3.80    0.90 
  -6   6  -2   43.10    3.10 
  -6   6  -2   46.60    3.20 
  -6   6  -2   42.10    3.00 
   6  -6   2   41.60    3.10 
   6  -6   2   41.30    3.20 
  -7   6  -2   23.10    2.20 
  -7   6  -2   27.40    2.10 
   7  -6   2   27.20    2.30 
   7  -6   2   28.50    2.40 
  -8   6  -2   31.10    2.50 
  -8   6  -2   31.20    2.40 
   8  -6   2   28.20    2.70 
   8  -6   2   35.30    2.60 
  -9   6  -2   16.40    1.70 
  -9   6  -2   13.40    1.90 
   9  -6   2   14.40    1.90 
   9  -6   2   15.70    2.10 
 -10   6  -2    0.70    1.10 
 -10   6  -2    1.30    1.10 
  10  -6   2    1.30    1.40 
  10  -6   2   -0.80    1.20 
 -11   6  -2   12.10    1.70 
  11  -6   2   10.60    1.70 
  11  -6   2   13.60    1.80 
 -12   6  -2    6.90    1.50 
  12  -6   2    6.40    1.80 
  13  -6   2    4.60    1.80 
  14  -6   2    2.20    2.00 
  15  -6   2   -1.40    2.10 
  16  -6   2    1.90    2.40 
  17   5  -2   -2.50    2.60 
 -17  -5   2   -1.40    2.30 
 -16  -5   2    2.60    2.20 
 -15  -5   2   -0.50    1.80 
 -14  -5   2    3.80    1.90 
 -14  -5   2    0.70    1.60 
  13   5  -2    3.70    2.00 
 -13  -5   2    1.90    1.80 
 -13  -5   2    1.00    1.40 
  12   5  -2    3.40    1.40 
 -12  -5   2    0.50    1.50 
 -12  -5   2   -0.50    1.20 
 -12  -5   2    0.80    1.20 
  11   5  -2   34.10    2.90 
 -11  -5   2   34.20    3.10 
 -11  -5   2   31.40    2.90 
 -11  -5   2   36.50    2.90 
  10   5  -2    9.20    1.30 
 -10  -5   2    7.50    1.30 
 -10  -5   2    8.20    1.20 
 -10  -5   2    4.30    1.30 
   9   5  -2   21.60    1.90 
  -9  -5   2   19.20    2.00 
  -9  -5   2   20.70    1.90 
  -9  -5   2   17.00    1.90 
   8   5  -2   31.10    2.40 
  -8  -5   2   32.30    2.60 
  -8  -5   2   29.50    2.30 
  -8  -5   2   28.50    2.40 
   7   5  -2   10.70    1.20 
  -7  -5   2    9.50    1.30 
  -7  -5   2   10.20    1.30 
  -7  -5   2   12.70    1.50 
   6   5  -2   -0.80    0.50 
  -6  -5   2   -0.90    0.80 
  -6  -5   2    0.40    0.50 
  -6  -5   2    0.20    0.70 
  -6  -5   2   -0.20    0.50 
   5   5  -2    5.80    0.70 
  -5  -5   2    7.90    0.90 
  -5  -5   2    8.50    0.90 
  -5  -5   2    8.10    1.00 
   4   5  -2  186.68   11.60 
   4   5  -2  177.78   11.70 
  -4  -5   2  184.78   11.60 
  -4  -5   2  182.88   11.70 
  -4  -5   2  175.58   11.60 
   3   5  -2   59.19    3.80 
   3   5  -2   56.99    4.00 
  -3  -5   2   61.99    3.90 
  -3  -5   2   58.69    4.00 
  -3  -5   2   56.29    3.80 
   2   5  -2  140.49    9.30 
   2   5  -2  155.28    9.40 
  -2  -5   2  141.09    9.30 
  -2  -5   2  141.09    9.30 
  -2  -5   2  155.58    9.40 
   1   5  -2   79.49    4.80 
  -1  -5   2   73.49    4.70 
  -1  -5   2   72.09    4.60 
  -1  -5   2   70.69    4.70 
  -1  -5   2   64.39    4.80 
   0   5  -2  287.67   21.30 
   0  -5   2  345.77   21.20 
   0  -5   2  321.17   21.20 
   0  -5   2  363.76   21.30 
   0  -5   2  354.76   21.30 
  -1   5  -2   68.99    4.60 
   1  -5   2   75.69    4.60 
   1  -5   2   64.79    4.70 
   1  -5   2   69.49    4.60 
   1  -5   2   70.49    4.60 
  -2   5  -2  121.39    7.80 
  -2   5  -2  122.09    7.90 
   2  -5   2  132.49    7.90 
   2  -5   2  122.09    7.90 
   2  -5   2  110.39    7.80 
   2  -5   2  124.79    7.80 
  -3   5  -2   39.00    2.70 
  -3   5  -2   39.60    2.70 
   3  -5   2   40.90    2.70 
   3  -5   2   39.10    2.70 
   3  -5   2   36.80    2.80 
   3  -5   2   41.20    2.80 
  -4   5  -2  180.98   11.80 
  -4   5  -2  184.98   11.70 
   4  -5   2  181.88   11.80 
   4  -5   2  180.68   11.80 
   4  -5   2  189.28   11.80 
  -5   5  -2    9.10    1.10 
  -5   5  -2    7.30    0.90 
  -5   5  -2    8.70    1.20 
   5  -5   2    7.70    1.10 
   5  -5   2    8.10    0.90 
  -6   5  -2    1.40    0.70 
  -6   5  -2    1.30    0.70 
  -6   5  -2    0.40    0.60 
   6  -5   2    1.20    0.70 
   6  -5   2    1.70    0.90 
  -7   5  -2   11.50    1.20 
  -7   5  -2    9.30    1.20 
  -7   5  -2   10.90    1.20 
   7  -5   2    9.80    1.20 
   7  -5   2   12.80    1.60 
  -8   5  -2   33.10    2.50 
  -8   5  -2   32.70    2.60 
  -8   5  -2   35.00    2.60 
   8  -5   2   32.40    2.60 
   8  -5   2   35.60    2.80 
  -9   5  -2   18.20    1.80 
  -9   5  -2   20.30    1.90 
   9  -5   2   17.20    2.10 
   9  -5   2   20.00    2.10 
 -10   5  -2    3.00    1.10 
 -10   5  -2    0.60    1.00 
  10  -5   2    3.50    1.40 
  10  -5   2    3.50    1.20 
 -11   5  -2   16.50    2.30 
 -11   5  -2   27.60    2.40 
  11  -5   2   30.40    2.70 
 -12   5  -2    0.80    1.20 
  12  -5   2   -0.80    1.50 
  13  -5   2    1.60    1.70 
  14  -5   2    1.20    1.90 
  15  -5   2   -0.40    2.00 
  16  -5   2    1.40    2.30 
 -16  -4   2    2.20    2.10 
 -15  -4   2    3.40    2.10 
 -15  -4   2    1.20    1.80 
  14   4  -2    1.50    1.70 
 -14  -4   2    1.40    1.70 
 -14  -4   2   -1.70    1.50 
  13   4  -2    0.90    1.50 
 -13  -4   2    2.50    1.50 
 -13  -4   2    0.30    1.40 
  12   4  -2    3.10    1.40 
 -12  -4   2    1.20    1.20 
 -12  -4   2    4.10    1.40 
 -12  -4   2    3.10    1.30 
  11   4  -2   -0.70    1.10 
 -11  -4   2   -0.40    1.20 
 -11  -4   2    1.00    1.10 
 -11  -4   2    0.10    1.00 
  10   4  -2    8.10    1.30 
 -10  -4   2    7.70    1.30 
 -10  -4   2    9.90    1.30 
 -10  -4   2    6.20    1.20 
   9   4  -2    9.80    1.20 
  -9  -4   2    8.00    1.20 
  -9  -4   2    7.70    1.30 
  -9  -4   2    7.50    1.10 
   8   4  -2    0.90    0.80 
  -8  -4   2    2.40    0.90 
  -8  -4   2    2.70    0.90 
  -8  -4   2    2.80    0.80 
   7   4  -2   12.50    1.30 
  -7  -4   2   11.90    1.40 
  -7  -4   2   10.50    1.30 
  -7  -4   2   10.30    1.20 
  -7  -4   2   11.00    1.10 
   6   4  -2    4.50    0.70 
  -6  -4   2    4.20    0.80 
  -6  -4   2    5.00    0.70 
  -6  -4   2    3.00    0.90 
  -6  -4   2    4.70    0.70 
   5   4  -2   72.59    4.70 
  -5  -4   2   73.29    4.80 
  -5  -4   2   74.79    4.80 
  -5  -4   2   70.89    4.80 
  -5  -4   2   70.49    4.80 
   4   4  -2  660.53   39.60 
  -4  -4   2  599.44   39.60 
  -4  -4   2  543.45   39.70 
  -4  -4   2  660.73   39.60 
  -4  -4   2  660.63   39.70 
   3   4  -2   10.50    0.90 
   3   4  -2    9.50    1.10 
  -3  -4   2   10.90    1.20 
  -3  -4   2   12.50    1.00 
  -3  -4   2    8.90    1.00 
   2   4  -2    1.30    0.30 
   2   4  -2    0.10    0.60 
  -2  -4   2    0.60    0.60 
  -2  -4   2    0.80    0.40 
  -2  -4   2    0.30    0.40 
   1   4  -2   31.00    2.30 
  -1  -4   2   35.20    2.10 
  -1  -4   2   30.10    2.10 
  -1  -4   2   31.60    2.10 
  -1  -4   2   30.00    2.30 
   0   4  -2  641.14   39.40 
   0  -4   2  609.84   39.30 
   0  -4   2  644.44   39.30 
   0  -4   2  580.94   39.30 
   0  -4   2  630.14   39.40 
  -1   4  -2   43.70    3.00 
  -1   4  -2   43.80    2.90 
   1  -4   2   44.50    3.00 
   1  -4   2   44.50    3.00 
   1  -4   2   45.00    2.90 
   1  -4   2   43.70    2.90 
  -2   4  -2    2.60    0.50 
  -2   4  -2    1.00    0.50 
   2  -4   2    2.70    0.70 
   2  -4   2    2.00    0.50 
   2  -4   2    1.90    0.50 
   2  -4   2    1.20    0.50 
  -3   4  -2    5.90    0.70 
  -3   4  -2    5.00    0.70 
   3  -4   2    5.70    0.80 
   3  -4   2    6.70    0.80 
   3  -4   2    5.30    0.70 
  -4   4  -2  675.23   43.20 
  -4   4  -2  696.13   43.20 
   4  -4   2  674.33   43.30 
  -5   4  -2   79.59    5.10 
  -5   4  -2   83.09    5.00 
  -5   4  -2   62.79    5.10 
   5  -4   2   76.69    5.10 
   5  -4   2   83.19    5.20 
  -6   4  -2    7.70    0.90 
  -6   4  -2    7.00    0.90 
  -6   4  -2    7.30    0.80 
   6  -4   2    8.20    1.00 
   6  -4   2    5.20    1.00 
  -7   4  -2   14.40    1.50 
  -7   4  -2   13.80    1.40 
  -7   4  -2   10.90    1.20 
   7  -4   2   13.00    1.50 
   7  -4   2   14.20    1.60 
  -8   4  -2    3.10    0.80 
  -8   4  -2    2.80    0.90 
  -8   4  -2    2.60    0.80 
   8  -4   2    3.40    1.10 
   8  -4   2    2.30    0.90 
  -9   4  -2    6.60    1.10 
  -9   4  -2    6.60    1.00 
  -9   4  -2    6.40    1.10 
   9  -4   2    6.80    1.20 
   9  -4   2    6.30    1.30 
 -10   4  -2    4.60    1.10 
 -10   4  -2    3.50    1.00 
  10  -4   2    4.50    1.20 
  10  -4   2    4.70    1.30 
 -11   4  -2    1.70    1.00 
 -11   4  -2    2.60    1.10 
  11  -4   2    2.00    1.40 
 -12   4  -2    1.60    1.10 
  12  -4   2    0.30    1.30 
  13  -4   2    0.00    1.70 
  14  -4   2    1.90    1.90 
  15  -4   2    3.30    2.10 
  16  -4   2    5.40    2.40 
  16   3  -2   10.00    2.40 
 -16  -3   2    6.20    3.10 
  15   3  -2    1.40    1.90 
 -15  -3   2    3.30    1.90 
 -15  -3   2    4.30    1.90 
  14   3  -2    1.20    1.60 
 -14  -3   2    2.70    1.70 
 -14  -3   2    0.60    1.60 
  13   3  -2    8.40    1.70 
 -13  -3   2    5.00    1.60 
 -13  -3   2    7.50    1.70 
 -13  -3   2    5.30    1.50 
  12   3  -2    0.60    1.30 
 -12  -3   2   -0.20    1.30 
 -12  -3   2    0.40    1.10 
 -12  -3   2   -0.20    1.20 
  11   3  -2    1.30    1.20 
 -11  -3   2    3.10    1.10 
 -11  -3   2    0.70    1.20 
 -11  -3   2   -0.50    1.00 
  10   3  -2   12.90    1.60 
 -10  -3   2   15.70    1.80 
 -10  -3   2   11.00    1.40 
 -10  -3   2   12.40    1.50 
   9   3  -2    8.90    1.20 
  -9  -3   2    9.30    1.30 
  -9  -3   2   12.90    1.50 
  -9  -3   2   10.60    1.20 
   8   3  -2    2.70    0.80 
  -8  -3   2    2.80    0.90 
  -8  -3   2    2.80    0.80 
  -8  -3   2    1.80    0.80 
   7   3  -2   32.10    2.30 
   7   3  -2   28.40    2.20 
  -7  -3   2   30.70    2.30 
  -7  -3   2   28.50    2.30 
  -7  -3   2   32.50    2.40 
   6   3  -2   11.90    1.10 
   6   3  -2   11.30    1.20 
  -6  -3   2   10.10    1.20 
  -6  -3   2   11.50    1.20 
  -6  -3   2   10.70    1.10 
  -6  -3   2   10.40    1.20 
   5   3  -2    2.50    0.60 
   5   3  -2    2.70    0.50 
  -5  -3   2    4.10    0.70 
  -5  -3   2    1.30    0.50 
  -5  -3   2    2.90    0.60 
  -5  -3   2    2.70    0.80 
   4   3  -2  480.55   30.70 
   4   3  -2  517.25   30.70 
  -4  -3   2  491.55   30.70 
  -4  -3   2  469.15   30.70 
  -4  -3   2  421.56   30.70 
  -4  -3   2  522.35   30.70 
   3   3  -2  247.68   15.70 
  -3  -3   2  241.98   15.80 
  -3  -3   2  229.88   15.80 
  -3  -3   2  264.17   15.80 
  -3  -3   2  255.87   15.80 
   2   3  -2    1.30    0.30 
   2   3  -2    0.80    0.40 
   2   3  -2    2.30    0.60 
  -2  -3   2    1.80    0.40 
  -2  -3   2    2.20    0.40 
  -2  -3   2    0.40    0.60 
   1   3  -2   95.39    6.10 
   1   3  -2   98.29    6.20 
  -1  -3   2   99.29    6.10 
  -1  -3   2   98.09    6.10 
  -1  -3   2   96.59    6.10 
  -1  -3   2   87.69    6.20 
   0   3  -2 1516.75   96.89 
   0   3  -2 1562.54   96.89 
   0  -3   2 1503.55   96.79 
   0  -3   2 1527.05   96.79 
   0  -3   2 1517.95   96.89 
   0  -3   2 1555.04   96.89 
  -1   3  -2  105.69    6.40 
  -1   3  -2  102.09    6.40 
   1  -3   2  101.09    6.40 
   1  -3   2   94.69    6.40 
   1  -3   2   98.69    6.40 
   1  -3   2   96.49    6.40 
  -2   3  -2    1.00    0.50 
  -2   3  -2    2.20    0.50 
   2  -3   2    1.90    0.50 
   2  -3   2    3.50    0.60 
   2  -3   2    3.80    0.50 
   2  -3   2    2.40    0.60 
  -3   3  -2  221.48   13.50 
  -3   3  -2  218.88   13.50 
   3  -3   2  210.08   13.50 
   3  -3   2  212.98   13.50 
   3  -3   2  195.28   13.50 
  -4   3  -2  475.05   30.10 
  -4   3  -2  407.56   30.10 
  -4   3  -2  486.35   30.10 
   4  -3   2  520.65   30.20 
   4  -3   2  483.65   30.10 
  -5   3  -2    3.10    0.60 
  -5   3  -2    2.40    0.60 
  -5   3  -2    2.50    0.60 
   5  -3   2    3.40    0.70 
   5  -3   2    2.50    0.80 
  -6   3  -2   23.80    1.90 
  -6   3  -2   22.60    1.90 
  -6   3  -2   22.90    1.80 
   6  -3   2   25.10    1.90 
   6  -3   2   25.70    2.00 
  -7   3  -2   22.80    2.00 
  -7   3  -2   31.70    2.20 
  -7   3  -2   26.50    2.00 
   7  -3   2   25.00    2.20 
   7  -3   2   29.20    2.10 
  -8   3  -2    2.10    0.90 
  -8   3  -2    3.30    0.80 
  -8   3  -2    4.30    0.80 
   8  -3   2    3.70    0.90 
   8  -3   2    3.70    1.00 
  -9   3  -2   12.70    1.50 
  -9   3  -2   14.00    1.50 
  -9   3  -2   13.80    1.50 
   9  -3   2   15.10    1.60 
   9  -3   2   10.50    1.50 
 -10   3  -2   11.50    1.50 
 -10   3  -2    9.80    1.30 
 -10   3  -2    8.70    1.30 
  10  -3   2    9.80    1.60 
  10  -3   2    8.60    1.30 
 -11   3  -2    1.00    1.40 
 -11   3  -2    2.10    1.10 
 -11   3  -2    0.80    1.00 
  11  -3   2    1.30    1.30 
 -12   3  -2    0.40    1.10 
 -12   3  -2    0.70    1.20 
  12  -3   2   -0.30    1.40 
  13  -3   2    4.70    1.70 
  14  -3   2    2.50    1.80 
  15  -3   2    1.60    2.10 
  16  -3   2    5.20    2.40 
  17  -3   2    1.60    2.50 
  17   2  -2    4.20    2.30 
  16   2  -2    8.90    2.30 
  15   2  -2   11.10    2.20 
 -15  -2   2    6.10    2.00 
 -15  -2   2   13.80    2.30 
  14   2  -2   13.60    2.20 
 -14  -2   2   18.10    2.20 
 -14  -2   2   17.00    2.20 
  13   2  -2    7.60    1.70 
 -13  -2   2    7.70    1.70 
 -13  -2   2    4.80    1.60 
 -13  -2   2    6.20    1.40 
  12   2  -2   16.30    2.20 
 -12  -2   2   16.70    1.90 
 -12  -2   2   18.40    2.30 
 -12  -2   2   17.40    2.00 
  11   2  -2    3.10    1.20 
 -11  -2   2    2.10    1.00 
 -11  -2   2    2.50    1.10 
 -11  -2   2    1.20    1.20 
  10   2  -2   35.10    2.70 
 -10  -2   2   32.90    2.60 
 -10  -2   2   33.10    2.70 
 -10  -2   2   27.70    2.70 
   9   2  -2    7.80    1.20 
  -9  -2   2   10.40    1.30 
  -9  -2   2   11.10    1.20 
  -9  -2   2   10.80    1.30 
   8   2  -2    6.10    1.00 
   8   2  -2    6.60    0.80 
  -8  -2   2    5.30    0.90 
  -8  -2   2    8.10    1.00 
  -8  -2   2    7.00    1.00 
   7   2  -2   23.70    1.80 
   7   2  -2   24.50    1.90 
  -7  -2   2   23.00    1.90 
  -7  -2   2   22.10    1.80 
  -7  -2   2   23.70    1.90 
   6   2  -2  380.26   23.80 
   6   2  -2  373.36   23.80 
  -6  -2   2  377.16   23.80 
  -6  -2   2  363.46   23.80 
  -6  -2   2  375.86   23.80 
   5   2  -2   50.79    3.40 
   5   2  -2   52.79    3.40 
  -5  -2   2   51.59    3.50 
  -5  -2   2   51.99    3.40 
  -5  -2   2   48.50    3.50 
   4   2  -2    1.20    0.50 
  -4  -2   2    1.70    0.50 
  -4  -2   2    1.40    0.60 
   3   2  -2   12.40    1.10 
   3   2  -2   16.10    1.10 
  -3  -2   2   13.80    1.30 
  -3  -2   2   13.60    1.20 
  -3  -2   2   13.90    1.10 
  -3  -2   2   15.10    1.20 
   2   2  -2    0.80    0.30 
   2   2  -2    1.20    0.30 
  -2  -2   2    1.80    0.50 
  -2  -2   2    0.50    0.30 
  -2  -2   2    0.70    0.40 
   1   2  -2  765.72   46.60 
   1   2  -2  767.92   46.60 
  -1  -2   2  733.03   46.60 
  -1  -2   2  671.03   46.60 
  -1  -2   2  742.73   46.60 
   0   2  -2  521.85   38.90 
   0   2  -2  640.34   38.90 
   0   2  -2  649.14   38.90 
   0  -2   2  618.84   38.90 
   0  -2   2  629.74   38.90 
   0  -2   2  624.64   38.90 
  -1   2  -2  708.73   47.00 
  -1   2  -2  772.82   47.00 
   1  -2   2  722.93   47.00 
   1  -2   2  755.02   47.00 
   1  -2   2  745.13   47.00 
   1  -2   2  748.23   47.00 
  -2   2  -2    1.40    0.40 
  -2   2  -2    0.90    0.40 
   2  -2   2    1.00    0.50 
   2  -2   2   -0.10    0.50 
   2  -2   2    1.90    0.40 
  -3   2  -2   18.80    1.40 
  -3   2  -2   21.10    1.50 
  -3   2  -2   18.40    1.40 
   3  -2   2   18.80    1.50 
   3  -2   2   17.40    1.50 
  -4   2  -2    0.80    0.50 
   4  -2   2    1.20    0.50 
   4  -2   2    0.30    0.70 
  -5   2  -2   69.39    4.50 
  -5   2  -2   62.59    4.50 
  -5   2  -2   75.19    4.50 
   5  -2   2   70.69    4.50 
   5  -2   2   63.49    4.50 
  -6   2  -2  375.26   24.90 
  -6   2  -2  394.56   24.90 
  -6   2  -2  427.26   24.90 
   6  -2   2  384.26   24.90 
   6  -2   2  377.26   25.00 
  -7   2  -2   17.10    1.50 
  -7   2  -2   17.10    1.50 
  -7   2  -2   15.80    1.60 
   7  -2   2   16.00    1.70 
   7  -2   2   18.20    1.60 
  -8   2  -2    9.80    1.20 
  -8   2  -2   10.60    1.10 
  -8   2  -2    9.90    1.30 
   8  -2   2    7.50    1.20 
   8  -2   2   11.50    1.30 
  -9   2  -2    9.70    1.20 
  -9   2  -2   10.30    1.20 
  -9   2  -2    8.60    1.10 
   9  -2   2    7.60    1.20 
   9  -2   2   11.60    1.20 
 -10   2  -2   33.40    2.70 
 -10   2  -2   32.90    2.60 
 -10   2  -2   32.70    2.80 
  10  -2   2   38.60    2.90 
 -11   2  -2    1.30    1.20 
 -11   2  -2   -0.40    0.90 
 -11   2  -2   -0.70    1.00 
  11  -2   2    1.80    1.30 
 -12   2  -2   15.70    1.90 
 -12   2  -2   15.30    2.10 
 -12   2  -2   13.40    1.80 
  12  -2   2   18.50    2.20 
 -13   2  -2    4.80    1.40 
  13  -2   2    2.30    1.60 
  14  -2   2   19.90    2.60 
  15  -2   2    3.30    2.00 
  16  -2   2    3.30    2.40 
  17  -2   2   -0.50    2.40 
  18   1  -2    7.90    2.90 
  17   1  -2    0.20    2.30 
  16   1  -2   48.40    4.70 
  15   1  -2    5.20    2.00 
  14   1  -2   26.10    3.10 
 -14  -1   2   26.90    3.00 
 -14  -1   2   29.80    3.30 
  13   1  -2    5.10    1.60 
 -13  -1   2    6.30    1.60 
 -13  -1   2    4.40    1.50 
 -13  -1   2    5.30    1.30 
  12   1  -2   17.40    2.30 
 -12  -1   2   15.00    2.00 
 -12  -1   2   19.80    2.10 
 -12  -1   2   19.00    2.40 
  11   1  -2    2.60    1.20 
 -11  -1   2    2.40    1.20 
 -11  -1   2    1.10    1.00 
 -11  -1   2    4.40    1.20 
  10   1  -2   31.90    2.70 
 -10  -1   2   29.50    2.70 
 -10  -1   2   34.90    2.60 
 -10  -1   2   30.10    2.50 
   9   1  -2   38.70    3.10 
  -9  -1   2   43.80    3.10 
  -9  -1   2   40.20    3.20 
  -9  -1   2   44.60    3.00 
   8   1  -2   17.00    1.70 
   8   1  -2   14.60    1.50 
  -8  -1   2   14.50    1.60 
  -8  -1   2   15.40    1.50 
  -8  -1   2   14.80    1.50 
   7   1  -2   11.60    1.40 
   7   1  -2   15.20    1.40 
  -7  -1   2   16.80    1.40 
  -7  -1   2   13.50    1.40 
  -7  -1   2   12.30    1.40 
   6   1  -2   70.59    4.90 
   6   1  -2   78.79    5.00 
  -6  -1   2   68.59    4.90 
  -6  -1   2   82.99    4.90 
  -6  -1   2   73.39    4.90 
   5   1  -2   91.79    6.20 
   5   1  -2   94.59    6.20 
  -5  -1   2   99.19    6.20 
  -5  -1   2   92.09    6.20 
  -5  -1   2   98.09    6.20 
   4   1  -2  463.55   29.60 
   4   1  -2  499.15   29.50 
  -4  -1   2  484.75   29.60 
  -4  -1   2  474.05   29.60 
  -4  -1   2  407.96   29.50 
   3   1  -2   50.49    3.20 
   3   1  -2   48.40    3.20 
  -3  -1   2   51.99    3.20 
  -3  -1   2   47.60    3.20 
  -3  -1   2   46.50    3.20 
   2   1  -2 1067.89   61.99 
   2   1  -2 1004.20   61.89 
  -2  -1   2  955.20   61.89 
  -2  -1   2 1050.29   61.89 
  -2  -1   2  851.21   61.89 
  -2  -1   2  936.71   61.89 
   1   1  -2  160.18   10.00 
   1   1  -2  156.48   10.00 
   1   1  -2  151.68   10.00 
  -1  -1   2  160.58   10.00 
  -1  -1   2  162.78   10.00 
  -1  -1   2  156.88   10.00 
  -1  -1   2  148.69   10.00 
   0   1  -2  215.28   12.90 
   0   1  -2  189.28   12.90 
   0   1  -2  216.98   12.90 
   0  -1   2  187.58   12.90 
   0  -1   2  206.28   12.90 
   0  -1   2  185.78   12.90 
   0  -1   2  220.58   12.90 
  -1   1  -2  148.19    9.40 
  -1   1  -2  147.19    9.40 
   1  -1   2  145.59    9.40 
   1  -1   2  158.68    9.40 
   1  -1   2  146.39    9.40 
   1  -1   2  142.39    9.40 
  -2   1  -2  926.61   62.09 
  -2   1  -2 1041.20   62.09 
  -2   1  -2  966.20   62.09 
   2  -1   2 1009.20   62.09 
   2  -1   2  955.40   62.09 
  -3   1  -2   34.50    2.60 
  -3   1  -2   37.60    2.50 
  -3   1  -2   42.40    2.60 
   3  -1   2   41.20    2.60 
   3  -1   2   36.70    2.60 
  -4   1  -2  546.85   35.10 
  -4   1  -2  554.54   35.10 
  -4   1  -2  566.84   35.10 
   4  -1   2  574.54   35.10 
   4  -1   2  524.65   35.10 
  -5   1  -2  106.59    6.30 
  -5   1  -2   93.19    6.20 
  -5   1  -2   92.49    6.20 
   5  -1   2   97.19    6.30 
   5  -1   2   93.69    6.30 
  -6   1  -2   57.29    3.90 
  -6   1  -2   54.49    3.80 
  -6   1  -2   61.09    3.80 
   6  -1   2   56.69    3.90 
   6  -1   2   55.99    3.80 
  -7   1  -2   12.80    1.40 
  -7   1  -2   13.10    1.40 
  -7   1  -2   15.70    1.30 
   7  -1   2   12.50    1.40 
   7  -1   2   15.40    1.60 
  -8   1  -2   20.60    1.90 
  -8   1  -2   20.20    1.70 
  -8   1  -2   20.50    1.80 
   8  -1   2   20.60    1.80 
   8  -1   2   22.80    2.00 
  -9   1  -2   49.00    3.40 
  -9   1  -2   43.80    3.40 
  -9   1  -2   53.59    3.60 
   9  -1   2   45.40    3.50 
   9  -1   2   53.09    3.50 
 -10   1  -2   52.49    3.60 
 -10   1  -2   48.30    3.50 
 -10   1  -2   51.69    3.70 
  10  -1   2   49.20    3.80 
 -11   1  -2    3.20    1.20 
 -11   1  -2    3.90    1.20 
 -11   1  -2    3.20    1.00 
  11  -1   2    4.30    1.30 
 -12   1  -2   18.80    2.20 
 -12   1  -2   21.00    2.40 
 -12   1  -2   19.90    2.10 
  12  -1   2   16.10    2.10 
 -13   1  -2    6.80    1.60 
 -13   1  -2    8.30    1.70 
  13  -1   2    8.70    1.80 
 -14   1  -2   17.00    2.20 
  14  -1   2   21.50    2.60 
  15  -1   2    6.30    2.20 
  16  -1   2   58.39    5.20 
  17  -1   2   -1.70    2.40 
  17   0  -2   -4.20    2.20 
  16   0  -2    7.20    2.20 
  15   0  -2    1.30    1.90 
  14   0  -2   10.30    2.00 
  13   0  -2   -1.20    1.50 
 -13   0   2   -0.70    1.20 
 -13   0   2    1.20    1.40 
 -13   0   2    1.40    1.50 
  12   0  -2    2.70    1.40 
 -12   0   2    3.90    1.40 
 -12   0   2    1.90    1.20 
 -12   0   2    2.80    1.10 
  11   0  -2   -0.40    1.20 
 -11   0   2    0.20    1.00 
 -11   0   2    1.30    1.10 
 -11   0   2    1.30    1.20 
  10   0  -2  566.74   34.20 
 -10   0   2  463.75   34.10 
 -10   0   2  548.45   34.10 
 -10   0   2  567.64   34.20 
   9   0  -2    0.10    0.70 
   9   0  -2   -0.40    0.90 
  -9   0   2    1.10    0.80 
  -9   0   2    1.20    0.90 
  -9   0   2    0.00    0.80 
   8   0  -2   20.80    1.90 
   8   0  -2   24.10    2.00 
  -8   0   2   21.00    1.80 
  -8   0   2   22.60    1.90 
  -8   0   2   21.50    1.90 
   7   0  -2    1.20    0.80 
   7   0  -2    0.90    0.60 
  -7   0   2   -0.30    0.60 
  -7   0   2   -0.30    0.60 
  -7   0   2    0.20    0.60 
   6   0  -2   26.50    1.90 
   6   0  -2   23.50    1.90 
  -6   0   2   25.10    1.90 
  -6   0   2   27.00    1.90 
  -6   0   2   21.20    1.90 
   5   0  -2    0.00    0.60 
   5   0  -2    0.30    0.50 
  -5   0   2   -0.60    0.50 
  -5   0   2   -0.30    0.50 
  -5   0   2    0.60    0.50 
   4   0  -2  806.22   50.89 
   4   0  -2  772.72   50.89 
  -4   0   2  739.13   50.89 
  -4   0   2  894.41   50.89 
  -4   0   2  805.12   50.89 
   3   0  -2    0.30    0.50 
   3   0  -2    0.10    0.40 
  -3   0   2    1.40    0.50 
  -3   0   2    0.70    0.40 
  -3   0   2   -0.10    0.40 
   2   0  -2  447.76   29.70 
   2   0  -2  481.45   29.70 
  -2   0   2  473.15   29.70 
  -2   0   2  474.65   29.70 
   1   0  -2   -1.10    0.20 
   1   0  -2   -1.10    0.20 
   1   0  -2   -1.30    0.20 
   1   0  -2   -1.00    0.20 
  -1   0   2   -1.30    0.20 
  -1   0   2   -1.00    0.20 
  -1   0   2   -1.30    0.30 
  -1   0   2   -0.40    0.20 
  -1   0  -2   -1.20    0.20 
  -1   0  -2   -0.70    0.20 
  -1   0  -2   -0.70    0.20 
   1   0   2   -0.90    0.20 
   1   0   2   -0.90    0.20 
  -2   0  -2  497.35   30.60 
  -2   0  -2  471.05   30.60 
  -2   0  -2  505.65   30.60 
   2   0   2  502.25   30.60 
   2   0   2  452.15   30.60 
   2   0   2  468.95   30.60 
  -3   0  -2    1.00    0.40 
  -3   0  -2    0.50    0.50 
  -3   0  -2    0.60    0.40 
  -3   0  -2   -0.40    0.40 
   3   0   2    0.50    0.40 
   3   0   2    0.00    0.50 
  -4   0  -2  676.43   42.50 
  -4   0  -2  694.13   42.60 
   4   0   2  686.03   42.60 
   4   0   2  629.34   42.60 
  -5   0  -2    1.00    0.50 
  -5   0  -2    0.30    0.60 
  -5   0  -2   -0.50    0.50 
   5   0   2   -0.90    0.60 
   5   0   2    0.50    0.50 
  -6   0  -2   24.20    2.00 
  -6   0  -2   26.70    1.90 
  -6   0  -2   31.30    1.90 
   6   0   2   22.20    1.90 
   6   0   2   22.40    2.00 
  -7   0  -2    2.10    0.60 
  -7   0  -2    2.30    0.70 
  -7   0  -2    2.00    0.70 
   7   0   2    1.30    0.60 
   7   0   2    2.70    0.80 
  -8   0  -2   13.60    1.50 
  -8   0  -2   13.20    1.50 
  -8   0  -2   13.80    1.30 
   8   0   2   14.80    1.40 
   8   0   2   11.80    1.60 
  -9   0  -2    0.10    0.80 
  -9   0  -2   -0.20    0.70 
  -9   0  -2    1.90    0.90 
   9   0   2    1.30    0.90 
   9   0   2    0.10    0.70 
 -10   0  -2  557.24   34.40 
 -10   0  -2  557.64   34.30 
 -10   0  -2  508.35   34.40 
  10   0   2  535.05   34.50 
 -11   0  -2    0.20    1.00 
 -11   0  -2    1.60    1.10 
 -11   0  -2    0.20    0.90 
  11   0   2    0.30    1.20 
 -12   0  -2    0.40    1.50 
 -12   0  -2    3.60    1.30 
 -12   0  -2    3.30    1.30 
  12   0   2    2.70    1.30 
 -13   0  -2    2.50    1.40 
 -13   0  -2    1.20    1.40 
  13   0   2    1.00    1.60 
 -14   0  -2    1.60    1.60 
 -14   0  -2    4.80    1.70 
  14   0   2    0.20    1.70 
 -15   0  -2   -1.50    1.80 
  15   0   2    0.40    1.90 
  16   0   2    8.20    2.40 
  17   0   2    0.70    2.40 
  17  -1  -2   -1.10    2.40 
  16  -1  -2   51.19    4.70 
  15  -1  -2    7.90    2.10 
  14  -1  -2   21.60    2.90 
  13  -1  -2    3.10    1.60 
 -13   1   2    4.90    1.30 
 -13   1   2    3.90    1.50 
  12  -1  -2   17.20    2.20 
 -12   1   2   19.40    2.20 
 -12   1   2   19.70    2.50 
 -12   1   2   19.00    2.10 
  11  -1  -2    3.10    1.30 
 -11   1   2    4.10    1.30 
 -11   1   2    2.70    1.10 
 -11   1   2    4.90    1.10 
  10  -1  -2   32.90    2.60 
 -10   1   2   30.70    2.50 
 -10   1   2   33.30    2.70 
 -10   1   2   29.50    2.50 
   9  -1  -2   37.10    3.10 
   9  -1  -2   41.40    3.00 
  -9   1   2   41.90    3.00 
  -9   1   2   47.70    3.10 
  -9   1   2   40.10    3.00 
   8  -1  -2   17.20    1.70 
   8  -1  -2   15.50    1.50 
  -8   1   2   12.80    1.60 
  -8   1   2   14.70    1.40 
  -8   1   2   16.90    1.50 
   7  -1  -2   12.80    1.40 
   7  -1  -2   16.90    1.40 
  -7   1   2   16.40    1.40 
  -7   1   2   13.60    1.40 
  -7   1   2   10.70    1.30 
   6  -1  -2   75.09    4.80 
   6  -1  -2   69.19    4.90 
  -6   1   2   69.19    4.80 
  -6   1   2   72.69    4.80 
  -6   1   2   80.19    4.90 
   5  -1  -2  113.19    6.70 
   5  -1  -2  107.59    6.70 
  -5   1   2   92.49    6.70 
  -5   1   2  104.69    6.70 
  -5   1   2   97.19    6.60 
   4  -1  -2  494.65   30.60 
   4  -1  -2  522.35   30.60 
  -4   1   2  407.86   30.50 
  -4   1   2  485.45   30.60 
  -4   1   2  498.85   30.50 
   3  -1  -2   43.60    3.00 
   3  -1  -2   45.50    3.00 
  -3   1   2   43.10    2.90 
  -3   1   2   47.90    3.00 
  -3   1   2   45.80    3.00 
   2  -1  -2 1021.10   59.29 
   2  -1  -2  957.90   59.29 
   2  -1  -2  910.11   59.29 
   2  -1  -2  865.41   59.29 
  -2   1   2  935.01   59.29 
  -2   1   2  858.41   59.29 
  -2   1   2 1003.10   59.29 
   1  -1  -2  144.19    9.30 
   1  -1  -2  151.08    9.30 
   1  -1  -2  146.79    9.30 
  -1   1   2  138.79    9.20 
   0  -1  -2  196.38   12.60 
   0  -1  -2  183.98   12.60 
   0  -1  -2  203.38   12.60 
   0   1   2  206.88   12.60 
  -1  -1  -2  138.99    8.90 
  -1  -1  -2  144.69    8.90 
  -1  -1  -2  144.19    8.90 
  -1  -1  -2  136.69    8.90 
   1   1   2  147.09    8.90 
   1   1   2  127.89    8.90 
  -2  -1  -2  868.81   62.59 
  -2  -1  -2  930.71   62.49 
  -2  -1  -2 1033.80   62.59 
  -2  -1  -2 1049.00   62.59 
   2   1   2 1001.20   62.59 
   2   1   2 1042.10   62.59 
  -3  -1  -2   51.99    2.90 
  -3  -1  -2   39.90    2.90 
  -3  -1  -2   43.60    2.90 
  -3  -1  -2   42.40    2.90 
   3   1   2   41.80    2.90 
   3   1   2   42.70    2.90 
  -4  -1  -2  556.54   36.10 
  -4  -1  -2  537.45   36.10 
  -4  -1  -2  592.54   36.10 
  -4  -1  -2  579.44   36.10 
   4   1   2  564.54   36.10 
   4   1   2  584.84   36.10 
  -5  -1  -2   93.79    5.90 
  -5  -1  -2   74.69    6.00 
  -5  -1  -2   93.89    5.90 
  -5  -1  -2   88.39    5.90 
   5   1   2  105.49    6.00 
   5   1   2   92.89    5.90 
  -6  -1  -2   53.09    3.70 
  -6  -1  -2   53.49    3.70 
  -6  -1  -2   55.79    3.60 
   6   1   2   56.79    3.70 
   6   1   2   52.29    3.60 
  -7  -1  -2   14.00    1.40 
  -7  -1  -2   13.00    1.30 
  -7  -1  -2   17.10    1.50 
   7   1   2   14.10    1.50 
   7   1   2   16.20    1.40 
  -8  -1  -2   18.10    1.80 
  -8  -1  -2   19.70    1.60 
  -8  -1  -2   21.10    1.80 
   8   1   2   19.10    1.70 
   8   1   2   21.20    1.90 
  -9  -1  -2   51.09    3.60 
  -9  -1  -2   49.80    3.50 
  -9  -1  -2   49.70    3.60 
   9   1   2   48.70    3.70 
 -10  -1  -2   51.69    3.70 
 -10  -1  -2   56.89    3.90 
 -10  -1  -2   52.89    3.80 
  10   1   2   51.69    3.90 
 -11  -1  -2    2.80    1.10 
 -11  -1  -2    2.10    0.90 
 -11  -1  -2    5.20    1.30 
  11   1   2    4.40    1.40 
 -12  -1  -2   17.50    2.30 
 -12  -1  -2   21.10    2.30 
  12   1   2   18.00    2.40 
 -13  -1  -2    6.60    1.60 
 -13  -1  -2    8.10    1.60 
  13   1   2    6.10    1.70 
 -14  -1  -2   15.80    2.20 
 -14  -1  -2   17.20    2.30 
  14   1   2   21.80    2.90 
 -15  -1  -2    6.70    2.00 
 -15  -1  -2    8.90    2.10 
  15   1   2    6.80    2.10 
  16   1   2   48.30    4.60 
  17   1   2    0.30    2.30 
  17  -2  -2    0.40    2.30 
  16  -2  -2    8.30    2.40 
  15  -2  -2    7.70    2.10 
  14  -2  -2   13.30    2.10 
  13  -2  -2    7.80    1.80 
 -13   2   2    6.50    1.50 
  12  -2  -2   13.70    2.00 
 -12   2   2   16.70    2.10 
 -12   2   2   16.00    2.00 
  11  -2  -2    3.90    1.30 
 -11   2   2    2.40    1.30 
 -11   2   2    1.70    1.00 
 -11   2   2    1.80    1.10 
  10  -2  -2   33.30    2.80 
  10  -2  -2   34.60    2.90 
 -10   2   2   34.60    2.70 
 -10   2   2   38.20    2.90 
 -10   2   2   35.40    2.80 
   9  -2  -2    6.80    1.10 
   9  -2  -2   10.60    1.30 
  -9   2   2   10.00    1.20 
  -9   2   2    6.60    1.10 
  -9   2   2    9.00    1.00 
   8  -2  -2    5.50    0.90 
   8  -2  -2    7.50    1.10 
  -8   2   2    6.40    0.90 
  -8   2   2    6.20    0.90 
  -8   2   2    7.00    0.90 
   7  -2  -2   26.00    1.90 
   7  -2  -2   23.30    2.00 
  -7   2   2   24.00    1.90 
  -7   2   2   22.70    1.80 
  -7   2   2   21.00    1.90 
   6  -2  -2  369.46   23.90 
   6  -2  -2  384.56   24.00 
  -6   2   2  350.46   23.90 
  -6   2   2  375.36   23.80 
  -6   2   2  397.56   23.90 
   5  -2  -2   50.89    3.70 
   5  -2  -2   55.49    3.60 
  -5   2   2   54.99    3.50 
  -5   2   2   58.09    3.60 
  -5   2   2   49.30    3.60 
   4  -2  -2    2.40    0.70 
  -4   2   2    3.20    0.50 
  -4   2   2    1.90    0.60 
   3  -2  -2   13.00    1.20 
   3  -2  -2   12.60    1.10 
  -3   2   2   11.80    1.10 
  -3   2   2   13.50    1.00 
  -3   2   2   13.10    1.20 
   2  -2  -2    1.50    0.40 
   2  -2  -2    1.10    0.30 
   2  -2  -2    0.70    0.50 
   2  -2  -2    1.60    0.40 
  -2   2   2    0.70    0.40 
  -2   2   2    0.90    0.50 
  -2   2   2    1.20    0.30 
   1  -2  -2  717.33   45.50 
   1  -2  -2  745.93   45.60 
   1  -2  -2  712.33   45.50 
   1  -2  -2  769.62   45.60 
  -1   2   2  687.23   45.50 
  -1   2   2  687.23   45.50 
   0  -2  -2  694.63   39.40 
   0  -2  -2  571.34   39.40 
   0  -2  -2  602.54   39.40 
  -1  -2  -2  662.13   43.20 
  -1  -2  -2  758.52   43.20 
  -1  -2  -2  628.14   43.20 
  -2  -2  -2    1.20    0.30 
  -2  -2  -2    0.60    0.40 
  -2  -2  -2    0.90    0.20 
  -2  -2  -2    0.80    0.50 
   2   2   2    2.50    0.50 
  -3  -2  -2   19.10    1.30 
  -3  -2  -2   20.90    1.40 
  -3  -2  -2   19.20    1.50 
  -3  -2  -2   15.10    1.30 
   3   2   2   16.90    1.40 
  -4  -2  -2    1.40    0.60 
  -4  -2  -2    1.50    0.50 
  -4  -2  -2    0.50    0.40 
  -4  -2  -2   -0.20    0.40 
   4   2   2    0.30    0.50 
  -5  -2  -2   69.99    4.60 
  -5  -2  -2   67.59    4.60 
  -5  -2  -2   76.49    4.60 
  -5  -2  -2   67.39    4.60 
   5   2   2   69.79    4.50 
   5   2   2   67.49    4.60 
  -6  -2  -2  377.96   23.80 
  -6  -2  -2  374.66   23.70 
  -6  -2  -2  390.26   23.80 
   6   2   2  354.66   23.80 
   6   2   2  370.26   23.70 
  -7  -2  -2   18.10    1.70 
  -7  -2  -2   21.90    1.60 
  -7  -2  -2   18.70    1.60 
   7   2   2   15.70    1.60 
   7   2   2   17.80    1.50 
  -8  -2  -2   13.10    1.40 
  -8  -2  -2   11.10    1.30 
  -8  -2  -2    9.30    1.20 
   8   2   2    8.40    1.20 
   8   2   2   10.00    1.20 
  -9  -2  -2    5.80    1.20 
  -9  -2  -2    9.30    1.10 
  -9  -2  -2   13.80    1.30 
   9   2   2    9.30    1.30 
 -10  -2  -2   34.30    2.80 
 -10  -2  -2   34.50    2.80 
 -10  -2  -2   36.30    2.70 
  10   2   2   35.90    2.90 
 -11  -2  -2   -2.20    0.90 
 -11  -2  -2    0.60    1.20 
 -11  -2  -2    1.20    1.10 
  11   2   2   -1.00    1.20 
 -12  -2  -2   14.80    1.70 
 -12  -2  -2   12.30    1.80 
  12   2   2   12.60    1.80 
 -13  -2  -2    4.40    1.60 
 -13  -2  -2    2.50    1.50 
  13   2   2    3.60    1.50 
 -14  -2  -2   23.10    2.90 
 -14  -2  -2   23.60    3.00 
  14   2   2   24.80    3.00 
 -15  -2  -2    6.20    2.10 
 -15  -2  -2    7.70    2.00 
  15   2   2    5.20    2.10 
 -16  -2  -2    3.30    2.20 
  16   2   2    4.70    2.20 
  17   2   2    2.50    2.50 
  18   2   2    1.10    3.00 
  17  -3  -2    0.20    2.40 
  16  -3  -2    9.70    2.50 
  15  -3  -2    1.00    1.90 
  14  -3  -2    2.80    1.80 
  13  -3  -2    4.70    1.60 
 -13   3   2    3.80    1.40 
  12  -3  -2    1.20    1.30 
 -12   3   2    0.90    1.20 
  11  -3  -2    4.00    1.30 
 -11   3   2    1.20    0.90 
 -11   3   2    1.70    1.10 
  10  -3  -2   11.90    1.60 
  10  -3  -2   12.00    1.50 
 -10   3   2   16.50    1.90 
 -10   3   2   10.80    1.30 
 -10   3   2   12.80    1.70 
   9  -3  -2   12.80    1.70 
   9  -3  -2    9.30    1.20 
  -9   3   2    8.70    1.10 
  -9   3   2    9.80    1.30 
  -9   3   2   10.80    1.30 
   8  -3  -2    0.20    0.90 
   8  -3  -2    1.00    0.80 
  -8   3   2    4.00    0.80 
  -8   3   2    3.30    0.90 
  -8   3   2    2.70    0.70 
   7  -3  -2   31.20    2.40 
   7  -3  -2   28.30    2.30 
  -7   3   2   31.30    2.30 
  -7   3   2   27.40    2.30 
  -7   3   2   28.70    2.10 
   6  -3  -2   12.00    1.30 
   6  -3  -2   12.30    1.30 
  -6   3   2   11.00    1.30 
  -6   3   2   11.80    1.10 
  -6   3   2   11.50    1.30 
   5  -3  -2    3.30    0.70 
   5  -3  -2    2.80    0.70 
  -5   3   2    3.20    0.50 
  -5   3   2    3.90    0.70 
  -5   3   2    2.30    0.60 
   4  -3  -2  480.15   31.00 
   4  -3  -2  449.66   31.00 
  -4   3   2  490.35   31.00 
  -4   3   2  513.55   30.90 
  -4   3   2  504.75   31.00 
   3  -3  -2  232.08   15.40 
   3  -3  -2  235.88   15.40 
   3  -3  -2  249.68   15.40 
  -3   3   2  257.37   15.40 
  -3   3   2  233.28   15.40 
   2  -3  -2    0.50    0.40 
   2  -3  -2    1.10    0.50 
  -2   3   2   -0.10    0.30 
  -2   3   2    0.20    0.40 
   1  -3  -2   93.49    6.10 
   1  -3  -2   93.99    6.10 
   1  -3  -2   96.49    6.10 
  -1   3   2   96.39    6.10 
   0  -3  -2 1575.44   93.69 
   0  -3  -2 1357.86   93.79 
   0  -3  -2 1500.85   93.79 
   0  -3  -2 1491.35   93.69 
  -1  -3  -2   81.99    6.20 
  -1  -3  -2  102.59    6.20 
  -1  -3  -2  103.09    6.20 
  -2  -3  -2    3.20    0.30 
  -2  -3  -2    3.00    0.60 
  -2  -3  -2    2.50    0.30 
  -2  -3  -2    2.40    0.60 
   2   3   2    2.80    0.60 
  -3  -3  -2  202.18   12.90 
  -3  -3  -2  186.68   12.80 
  -3  -3  -2  203.88   12.90 
  -3  -3  -2  209.68   12.80 
   3   3   2  207.08   12.90 
  -4  -3  -2  489.85   29.60 
  -4  -3  -2  460.35   29.60 
  -4  -3  -2  476.75   29.60 
   4   3   2  438.76   29.60 
  -5  -3  -2    2.20    0.50 
  -5  -3  -2    2.30    0.60 
  -5  -3  -2    3.20    0.50 
  -5  -3  -2    1.90    0.70 
   5   3   2    2.60    0.60 
  -6  -3  -2   26.00    1.90 
  -6  -3  -2   21.80    2.00 
  -6  -3  -2   27.80    1.90 
  -6  -3  -2   28.30    1.90 
   6   3   2   25.40    2.00 
  -7  -3  -2   25.10    2.00 
  -7  -3  -2   25.90    2.00 
  -7  -3  -2   28.30    2.20 
  -7  -3  -2   24.80    2.00 
   7   3   2   28.80    2.10 
  -8  -3  -2    4.60    0.80 
  -8  -3  -2    2.60    0.80 
  -8  -3  -2    3.80    0.90 
   8   3   2    2.80    0.90 
  -9  -3  -2   13.30    1.40 
  -9  -3  -2   10.80    1.30 
  -9  -3  -2   12.60    1.70 
   9   3   2   15.30    1.60 
 -10  -3  -2    9.80    1.50 
 -10  -3  -2    8.70    1.20 
 -10  -3  -2   11.70    1.40 
  10   3   2    8.60    1.40 
 -11  -3  -2    1.60    1.20 
 -11  -3  -2    2.20    1.00 
 -11  -3  -2    1.60    1.00 
  11   3   2    0.40    1.20 
 -12  -3  -2   -0.60    1.20 
 -12  -3  -2    0.90    1.30 
  12   3   2    1.30    1.40 
 -13  -3  -2    6.40    1.60 
 -13  -3  -2    6.50    1.70 
  13   3   2    7.20    1.70 
 -14  -3  -2    4.40    1.80 
 -14  -3  -2    2.70    1.60 
  14   3   2    0.30    1.70 
 -15  -3  -2    4.50    1.80 
 -15  -3  -2    5.00    2.00 
  15   3   2    5.00    2.10 
 -16  -3  -2    9.80    2.50 
 -16  -3  -2    8.90    2.30 
  16   3   2   12.60    2.50 
 -17  -3  -2    1.50    3.00 
  17   3   2    2.40    2.40 
  16  -4  -2    3.80    2.20 
  15  -4  -2    4.70    2.20 
  14  -4  -2    2.50    1.90 
  13  -4  -2    2.30    1.60 
 -13   4   2   -0.40    1.40 
  12  -4  -2    1.20    1.50 
 -12   4   2    1.80    1.20 
  11  -4  -2    0.00    1.20 
  11  -4  -2    1.10    1.20 
 -11   4   2    0.00    1.10 
  10  -4  -2    6.70    1.20 
  10  -4  -2    4.90    1.30 
 -10   4   2    7.70    1.30 
 -10   4   2    8.10    1.10 
   9  -4  -2    8.60    1.20 
   9  -4  -2    9.50    1.40 
  -9   4   2    5.90    1.50 
  -9   4   2    8.40    1.20 
  -9   4   2    9.10    1.20 
   8  -4  -2    2.80    1.10 
   8  -4  -2    1.60    0.80 
  -8   4   2    3.40    0.90 
  -8   4   2    1.90    0.70 
  -8   4   2    2.30    0.90 
   7  -4  -2   13.20    1.50 
   7  -4  -2   10.30    1.40 
  -7   4   2   10.70    1.10 
  -7   4   2   10.30    1.40 
  -7   4   2   12.50    1.40 
   6  -4  -2    3.60    0.90 
   6  -4  -2    5.00    0.80 
  -6   4   2    4.70    0.60 
  -6   4   2    4.40    0.80 
  -6   4   2    4.60    0.80 
   5  -4  -2   79.69    4.80 
   5  -4  -2   75.89    4.90 
  -5   4   2   71.09    4.70 
  -5   4   2   61.59    4.80 
  -5   4   2   76.39    4.80 
   4  -4  -2  656.33   41.90 
   4  -4  -2  636.74   42.00 
  -4   4   2  686.83   41.90 
  -4   4   2  650.63   42.00 
  -4   4   2  674.73   41.90 
   3  -4  -2    9.00    0.90 
   3  -4  -2    9.10    1.00 
   3  -4  -2    9.00    1.10 
  -3   4   2    8.30    0.90 
  -3   4   2   10.70    0.90 
  -3   4   2    9.50    1.20 
   2  -4  -2    0.80    0.70 
   2  -4  -2    1.00    0.40 
   2  -4  -2    1.50    0.60 
   2  -4  -2    1.10    0.40 
  -2   4   2    1.20    0.40 
   1  -4  -2   34.10    2.40 
   1  -4  -2   35.60    2.50 
   1  -4  -2   36.10    2.40 
   1  -4  -2   36.40    2.50 
  -1   4   2   36.50    2.40 
   0  -4  -2  598.94   37.40 
   0  -4  -2  574.54   37.40 
   0  -4  -2  578.94   37.40 
   0  -4  -2  609.74   37.50 
   0   4   2  590.94   37.40 
  -1  -4  -2   47.50    3.00 
  -1  -4  -2   41.30    3.00 
  -2  -4  -2    2.30    0.30 
  -2  -4  -2    1.50    0.60 
  -2  -4  -2    1.90    0.30 
  -2  -4  -2    1.30    0.60 
  -2  -4  -2    2.50    0.50 
  -3  -4  -2    5.30    0.60 
  -3  -4  -2    5.40    0.70 
  -3  -4  -2    5.10    0.80 
  -3  -4  -2    6.40    0.60 
   3   4   2    3.60    0.70 
  -4  -4  -2  617.44   39.60 
  -4  -4  -2  677.53   39.70 
  -4  -4  -2  663.53   39.70 
  -4  -4  -2  616.54   39.60 
   4   4   2  553.34   39.60 
  -5  -4  -2   83.39    5.10 
  -5  -4  -2   75.99    5.20 
  -5  -4  -2   76.99    5.10 
  -5  -4  -2   81.19    5.20 
   5   4   2   76.49    5.20 
  -6  -4  -2    6.60    0.80 
  -6  -4  -2    9.70    1.10 
  -6  -4  -2    8.40    0.90 
  -6  -4  -2    7.60    0.90 
   6   4   2    7.00    0.90 
  -7  -4  -2   11.30    1.20 
  -7  -4  -2   11.40    1.30 
  -7  -4  -2   13.80    1.40 
  -7  -4  -2   12.80    1.40 
   7   4   2   14.80    1.40 
  -8  -4  -2    2.00    0.70 
  -8  -4  -2    2.70    1.00 
  -8  -4  -2    1.60    0.80 
   8   4   2    1.80    0.80 
  -9  -4  -2    6.40    1.00 
  -9  -4  -2    9.20    1.10 
  -9  -4  -2    9.00    1.40 
   9   4   2    7.70    1.20 
 -10  -4  -2    6.30    1.10 
 -10  -4  -2    5.50    1.00 
 -10  -4  -2    3.20    1.20 
  10   4   2    5.10    1.20 
 -11  -4  -2    1.90    1.30 
 -11  -4  -2    3.50    1.10 
 -11  -4  -2    1.30    1.00 
  11   4   2    1.50    1.20 
 -12  -4  -2   -0.80    1.20 
 -12  -4  -2    2.40    1.50 
  12   4   2    2.30    1.40 
 -13  -4  -2   -0.50    1.60 
 -13  -4  -2    0.40    1.30 
  13   4   2   -0.10    1.50 
 -14  -4  -2    1.00    1.80 
 -14  -4  -2    2.70    1.60 
  14   4   2    3.40    1.70 
 -15  -4  -2    1.00    1.80 
 -15  -4  -2    2.30    2.10 
  15   4   2    4.10    2.10 
 -16  -4  -2    4.10    2.10 
 -16  -4  -2    3.70    2.30 
  16   4   2    4.30    2.40 
 -17  -4  -2   -0.60    2.20 
 -17  -4  -2    0.70    2.50 
  16  -5  -2    4.90    2.50 
  15  -5  -2    2.70    2.20 
  14  -5  -2    0.60    1.80 
  13  -5  -2    5.50    1.90 
 -13   5   2    2.20    1.50 
  12  -5  -2   -0.20    1.30 
 -12   5   2    2.70    1.30 
  11  -5  -2   28.90    3.20 
  11  -5  -2   40.60    3.20 
 -11   5   2   40.60    3.10 
  10  -5  -2    8.80    1.30 
  10  -5  -2    5.00    1.40 
 -10   5   2    8.90    1.40 
   9  -5  -2   19.10    2.00 
   9  -5  -2   16.70    2.10 
  -9   5   2   18.90    1.70 
  -9   5   2   15.70    2.00 
   8  -5  -2   31.00    2.60 
   8  -5  -2   33.10    2.50 
  -8   5   2   29.80    2.50 
  -8   5   2   30.50    2.30 
   7  -5  -2    9.10    1.30 
   7  -5  -2   11.50    1.40 
  -7   5   2   10.60    1.10 
  -7   5   2   12.00    1.40 
  -7   5   2   10.80    1.40 
   6  -5  -2    0.20    0.80 
   6  -5  -2    0.40    0.60 
  -6   5   2    0.60    0.50 
  -6   5   2   -0.20    0.70 
  -6   5   2   -0.20    0.60 
   5  -5  -2    7.50    1.00 
   5  -5  -2    8.10    0.90 
  -5   5   2    8.50    0.90 
  -5   5   2    8.00    1.00 
  -5   5   2    8.10    0.90 
   4  -5  -2  176.28   11.20 
   4  -5  -2  180.48   11.30 
   4  -5  -2  170.38   11.20 
  -4   5   2  175.88   11.20 
  -4   5   2  184.18   11.10 
  -4   5   2  159.58   11.30 
   3  -5  -2   55.99    4.00 
   3  -5  -2   57.19    4.00 
   3  -5  -2   61.99    3.90 
   3  -5  -2   57.79    3.90 
  -3   5   2   62.79    3.90 
   2  -5  -2  142.09    8.80 
   2  -5  -2  148.59    8.90 
   2  -5  -2  112.89    8.90 
   2  -5  -2  138.59    8.80 
  -2   5   2  142.69    8.80 
   1  -5  -2   72.69    4.90 
   1  -5  -2   81.19    5.00 
   1  -5  -2   77.59    4.80 
   1  -5  -2   78.59    4.80 
  -1   5   2   64.49    4.90 
   0  -5  -2  323.57   20.60 
   0  -5  -2  324.77   20.60 
   0  -5  -2  323.17   20.60 
   0  -5  -2  326.87   20.70 
  -1  -5  -2   67.99    4.60 
  -1  -5  -2   69.09    4.40 
  -1  -5  -2   65.89    4.50 
  -1  -5  -2   69.99    4.40 
   1   5   2   72.09    4.60 
  -2  -5  -2  130.69    7.80 
  -2  -5  -2  117.29    7.70 
  -2  -5  -2  116.49    7.80 
  -2  -5  -2  122.09    7.70 
  -2  -5  -2  116.19    7.70 
  -3  -5  -2   37.80    2.80 
  -3  -5  -2   40.50    2.60 
  -3  -5  -2   37.50    2.80 
  -3  -5  -2   41.60    2.60 
   3   5   2   37.30    2.70 
  -4  -5  -2  180.98   11.40 
  -4  -5  -2  177.38   11.40 
  -4  -5  -2  178.38   11.50 
  -4  -5  -2  163.78   11.50 
   4   5   2  191.48   11.40 
  -5  -5  -2    6.20    0.80 
  -5  -5  -2    7.80    0.90 
  -5  -5  -2    8.20    1.10 
  -5  -5  -2    8.30    0.90 
   5   5   2    6.80    1.00 
  -6  -5  -2    0.80    0.50 
  -6  -5  -2    0.50    0.70 
  -6  -5  -2    1.10    0.50 
  -6  -5  -2    0.10    0.70 
   6   5   2   -0.50    0.60 
  -7  -5  -2    9.70    1.10 
  -7  -5  -2   11.70    1.30 
  -7  -5  -2   10.90    1.30 
  -7  -5  -2    8.70    1.00 
   7   5   2    9.40    1.30 
  -8  -5  -2   34.80    2.60 
  -8  -5  -2   34.00    2.80 
  -8  -5  -2   37.50    2.70 
   8   5   2   31.90    2.60 
  -9  -5  -2   21.80    1.90 
  -9  -5  -2   21.20    1.90 
  -9  -5  -2   18.40    2.00 
   9   5   2   20.10    2.00 
 -10  -5  -2    2.40    1.00 
 -10  -5  -2    3.80    1.10 
 -10  -5  -2    2.80    1.20 
  10   5   2    3.10    1.10 
 -11  -5  -2   31.30    2.80 
 -11  -5  -2   26.80    2.50 
 -11  -5  -2   30.80    2.60 
  11   5   2   26.70    2.70 
 -12  -5  -2    2.50    1.30 
 -12  -5  -2    4.10    1.60 
  12   5   2    2.00    1.40 
 -13  -5  -2    4.30    1.40 
 -13  -5  -2    4.40    1.80 
  13   5   2    2.70    1.60 
 -14  -5  -2    1.00    1.50 
 -14  -5  -2    1.80    1.90 
  14   5   2    2.10    1.70 
 -15  -5  -2   -0.10    1.80 
 -15  -5  -2    2.70    2.10 
 -16  -5  -2    1.10    2.00 
 -16  -5  -2   -0.10    2.30 
 -17  -5  -2   -3.50    2.70 
 -17  -5  -2    0.70    2.30 
  16  -6  -2    1.10    2.50 
  15  -6  -2   -0.40    2.10 
  14  -6  -2    1.30    2.00 
  13  -6  -2    3.70    1.80 
 -13   6   2    1.40    1.50 
  12  -6  -2    5.90    1.80 
 -12   6   2    5.10    1.60 
  11  -6  -2    4.90    1.50 
  11  -6  -2    8.40    1.50 
 -11   6   2    8.40    1.50 
  10  -6  -2    3.70    1.20 
  10  -6  -2    2.50    1.40 
 -10   6   2    3.50    1.30 
   9  -6  -2   19.00    2.00 
   9  -6  -2   16.00    1.90 
  -9   6   2   13.50    1.90 
   8  -6  -2   27.40    2.30 
   8  -6  -2   25.00    2.40 
  -8   6   2   25.90    2.00 
  -8   6   2   24.20    2.40 
   7  -6  -2   21.80    2.00 
   7  -6  -2   23.60    2.10 
  -7   6   2   21.10    2.00 
  -7   6   2   21.00    1.70 
   6  -6  -2   46.70    3.30 
   6  -6  -2   44.50    3.40 
  -6   6   2   45.80    3.10 
  -6   6   2   46.30    3.30 
   5  -6  -2    5.90    1.00 
   5  -6  -2    5.50    0.80 
  -5   6   2    5.60    0.70 
  -5   6   2    6.80    0.80 
  -5   6   2    5.80    1.00 
   4  -6  -2    2.10    0.60 
   4  -6  -2    4.10    0.80 
   4  -6  -2    2.80    0.60 
  -4   6   2    3.30    0.60 
  -4   6   2    1.50    0.80 
   3  -6  -2   50.79    4.00 
   3  -6  -2   60.89    3.90 
   3  -6  -2   60.59    3.90 
   3  -6  -2   57.99    4.00 
  -3   6   2   62.19    3.90 
   2  -6  -2   14.10    1.40 
   2  -6  -2   14.60    1.40 
   2  -6  -2   13.80    1.20 
   2  -6  -2   15.00    1.20 
  -2   6   2   10.80    1.20 
   1  -6  -2  276.27   17.70 
   1  -6  -2  281.67   17.80 
   1  -6  -2  265.47   17.70 
  -1   6   2  290.77   17.70 
   0  -6  -2  242.48   15.30 
   0  -6  -2  239.98   15.30 
   0  -6  -2  234.58   15.30 
   0   6   2  245.68   15.40 
  -1  -6  -2  282.47   18.10 
  -1  -6  -2  268.07   18.20 
  -1  -6  -2  275.07   18.00 
  -1  -6  -2  282.47   18.00 
   1   6   2  316.07   18.20 
  -2  -6  -2   11.30    1.40 
  -2  -6  -2   10.50    1.10 
  -2  -6  -2   15.00    1.00 
  -2  -6  -2   14.00    1.00 
   2   6   2   12.40    1.40 
  -3  -6  -2   68.39    4.40 
  -3  -6  -2   73.19    4.60 
  -3  -6  -2   71.99    4.40 
   3   6   2   59.79    4.50 
  -4  -6  -2    4.30    0.90 
  -4  -6  -2    2.90    0.80 
  -5  -6  -2    4.20    0.60 
  -5  -6  -2    4.30    1.00 
  -5  -6  -2    4.10    0.80 
  -5  -6  -2    4.10    0.60 
   5   6   2    4.90    0.70 
  -6  -6  -2   43.20    2.90 
  -6  -6  -2   43.40    2.80 
  -6  -6  -2   37.90    3.00 
  -6  -6  -2   38.70    2.80 
   6   6   2   37.20    2.80 
  -7  -6  -2   25.50    2.20 
  -7  -6  -2   24.50    2.30 
  -7  -6  -2   27.30    2.10 
   7   6   2   30.20    2.20 
  -8  -6  -2   31.40    2.60 
  -8  -6  -2   30.70    2.40 
  -8  -6  -2   30.50    2.70 
   8   6   2   36.30    2.60 
  -9  -6  -2   13.60    1.80 
  -9  -6  -2   13.00    1.70 
  -9  -6  -2   15.20    1.60 
   9   6   2   15.80    1.80 
 -10  -6  -2    3.00    1.10 
 -10  -6  -2    0.20    0.90 
 -10  -6  -2    0.50    1.30 
  10   6   2    1.10    1.10 
 -11  -6  -2    8.90    1.50 
 -11  -6  -2    9.90    1.40 
 -11  -6  -2    8.70    1.80 
  11   6   2   12.60    1.60 
 -12  -6  -2    6.60    1.40 
 -12  -6  -2    8.00    1.70 
  12   6   2    6.90    1.60 
 -13  -6  -2    4.20    1.80 
 -13  -6  -2    3.30    1.50 
 -14  -6  -2    4.00    1.90 
 -14  -6  -2    3.00    1.60 
 -15  -6  -2   -0.40    1.70 
 -15  -6  -2   -1.60    2.20 
 -16  -6  -2    1.20    2.10 
 -16  -6  -2    2.30    2.50 
  15  -7  -2    2.80    2.30 
  14  -7  -2    3.00    2.10 
  13  -7  -2    4.20    2.00 
 -13   7   2    0.50    1.70 
  12  -7  -2    1.70    1.80 
 -12   7   2    7.40    1.60 
  11  -7  -2   39.90    3.80 
  11  -7  -2   45.30    3.80 
 -11   7   2   49.30    3.80 
  10  -7  -2   22.70    2.50 
  10  -7  -2   25.50    2.70 
 -10   7   2   25.00    2.60 
   9  -7  -2   25.50    2.60 
   9  -7  -2   31.00    2.70 
  -9   7   2   26.30    2.70 
   8  -7  -2    3.30    1.30 
   8  -7  -2    4.60    1.10 
  -8   7   2    3.70    1.20 
   7  -7  -2   15.10    1.80 
   7  -7  -2   20.60    1.90 
  -7   7   2   19.60    2.00 
  -7   7   2   17.50    1.50 
   6  -7  -2    2.70    0.80 
   6  -7  -2    1.90    1.00 
  -6   7   2    3.00    0.70 
  -6   7   2    2.20    1.00 
   5  -7  -2   40.70    2.70 
   5  -7  -2   32.80    2.80 
  -5   7   2   37.20    2.90 
  -5   7   2   38.10    2.60 
   4  -7  -2   25.80    2.00 
   4  -7  -2   22.80    1.80 
  -4   7   2   22.30    1.80 
   3  -7  -2    7.40    0.80 
   3  -7  -2    9.00    1.10 
   3  -7  -2    8.40    1.00 
   3  -7  -2    7.00    1.20 
  -3   7   2    7.60    1.00 
   2  -7  -2   54.09    3.70 
   2  -7  -2   52.29    3.50 
   2  -7  -2   51.59    3.50 
   2  -7  -2   54.19    3.60 
  -2   7   2   51.39    3.50 
   1  -7  -2   92.49    7.10 
   1  -7  -2  111.29    7.00 
   1  -7  -2  106.59    7.00 
   1  -7  -2  108.59    7.00 
  -1   7   2  121.39    7.10 
   0  -7  -2  272.87   17.20 
   0  -7  -2  276.27   17.10 
   0  -7  -2  256.77   17.10 
   0  -7  -2  276.97   17.20 
   0   7   2  262.47   17.20 
  -1  -7  -2   93.79    6.50 
  -1  -7  -2   99.29    6.30 
  -1  -7  -2   98.89    6.30 
  -1  -7  -2   92.09    6.20 
   1   7   2  104.89    6.40 
  -2  -7  -2   52.59    3.50 
  -2  -7  -2   50.59    3.40 
  -2  -7  -2   52.79    3.40 
  -2  -7  -2   46.90    3.60 
   2   7   2   59.89    3.70 
  -3  -7  -2    7.60    1.00 
  -3  -7  -2    5.90    0.70 
  -3  -7  -2    6.70    0.70 
   3   7   2    4.70    1.00 
   3   7   2    8.20    1.00 
  -4  -7  -2   19.50    1.80 
  -4  -7  -2   17.90    1.50 
  -4  -7  -2   19.90    1.50 
   4   7   2   22.60    1.60 
  -5  -7  -2   40.80    2.90 
  -5  -7  -2   43.90    3.20 
  -5  -7  -2   40.40    2.90 
  -5  -7  -2   42.80    3.10 
   5   7   2   45.00    2.90 
  -6  -7  -2    3.00    1.00 
  -6  -7  -2    3.60    0.70 
  -6  -7  -2    2.60    1.00 
  -6  -7  -2    2.80    0.60 
   6   7   2    3.20    0.80 
  -7  -7  -2    4.90    0.80 
  -7  -7  -2    4.70    1.00 
  -7  -7  -2    6.90    1.30 
   7   7   2    6.10    0.90 
  -8  -7  -2    4.70    1.30 
  -8  -7  -2    3.40    1.00 
  -8  -7  -2    4.30    0.80 
   8   7   2    2.00    1.00 
  -9  -7  -2   26.80    2.40 
  -9  -7  -2   23.90    2.30 
  -9  -7  -2   23.60    2.20 
   9   7   2   25.70    2.30 
 -10  -7  -2   19.10    2.30 
 -10  -7  -2   21.60    2.20 
 -10  -7  -2   24.60    2.40 
  10   7   2   22.40    2.20 
 -11  -7  -2   42.60    3.50 
 -11  -7  -2   42.50    3.40 
 -11  -7  -2   45.70    3.80 
 -12  -7  -2    4.40    1.70 
 -12  -7  -2    3.00    1.30 
 -13  -7  -2   -2.70    1.80 
 -13  -7  -2    0.60    1.40 
 -14  -7  -2    0.60    1.60 
 -14  -7  -2    0.60    2.00 
 -15  -7  -2    0.50    1.80 
 -15  -7  -2    6.40    2.40 
 -16  -7  -2    9.30    2.30 
  15  -8  -2    0.30    2.40 
  14  -8  -2   12.70    2.60 
  13  -8  -2    0.70    2.00 
 -13   8   2    3.60    1.80 
  12  -8  -2    3.00    1.80 
  12  -8  -2    1.40    2.20 
 -12   8   2    1.70    1.70 
  11  -8  -2    8.20    1.80 
  11  -8  -2    5.30    1.50 
 -11   8   2    5.60    1.70 
  10  -8  -2    4.80    1.40 
  10  -8  -2    3.40    1.50 
 -10   8   2    3.80    1.50 
   9  -8  -2   12.80    1.60 
   9  -8  -2   12.40    1.80 
  -9   8   2   12.20    1.70 
   8  -8  -2    0.40    1.20 
   8  -8  -2    1.10    1.00 
  -8   8   2    1.60    1.10 
   7  -8  -2   14.50    1.80 
   7  -8  -2   10.60    1.60 
  -7   8   2   17.30    2.00 
   6  -8  -2   33.90    2.90 
   6  -8  -2   38.80    2.80 
  -6   8   2   34.30    2.50 
  -6   8   2   35.10    2.90 
   5  -8  -2    3.80    1.00 
   5  -8  -2    4.10    0.90 
  -5   8   2    3.40    1.10 
  -5   8   2    4.80    0.80 
   4  -8  -2   33.80    2.60 
   4  -8  -2   33.70    2.50 
   4  -8  -2   33.00    2.60 
  -4   8   2   34.70    2.40 
   3  -8  -2    3.90    1.10 
   3  -8  -2    3.60    0.70 
   3  -8  -2    4.30    0.70 
   3  -8  -2    3.70    0.90 
  -3   8   2    5.50    0.80 
   2  -8  -2   15.50    1.30 
   2  -8  -2   13.70    1.30 
   2  -8  -2   13.10    1.50 
   2  -8  -2   14.70    1.70 
  -2   8   2   13.10    1.30 
   1  -8  -2   51.59    4.20 
   1  -8  -2   62.19    3.90 
   1  -8  -2   65.39    4.00 
   1  -8  -2   57.49    3.90 
  -1   8   2   58.49    4.00 
   0  -8  -2   66.39    4.30 
   0  -8  -2   65.19    4.00 
   0  -8  -2   61.99    4.10 
   0  -8  -2   63.99    4.00 
   0   8   2   49.10    4.10 
  -1  -8  -2   82.99    5.00 
  -1  -8  -2   72.89    4.80 
  -1  -8  -2   71.99    4.80 
  -1  -8  -2   77.69    4.90 
   1   8   2   62.49    4.90 
  -2  -8  -2   20.20    1.50 
  -2  -8  -2   19.80    1.60 
  -2  -8  -2   16.80    1.80 
  -2  -8  -2   20.30    1.40 
   2   8   2   18.30    1.80 
  -3  -8  -2    2.00    0.90 
  -3  -8  -2    3.90    0.50 
  -3  -8  -2    2.70    0.50 
   3   8   2    3.30    1.00 
  -4  -8  -2   40.70    2.80 
  -4  -8  -2   43.50    2.70 
  -4  -8  -2   33.10    3.00 
   4   8   2   42.60    3.10 
   4   8   2   41.40    2.90 
  -5  -8  -2    8.10    0.80 
  -5  -8  -2    7.10    1.20 
  -5  -8  -2    7.00    0.80 
   5   8   2   10.50    1.40 
   5   8   2    8.00    1.00 
  -6  -8  -2   28.60    2.70 
  -6  -8  -2   35.80    2.40 
   6   8   2   34.00    2.50 
  -7  -8  -2   15.70    1.50 
  -7  -8  -2   15.50    1.90 
   7   8   2   17.40    1.60 
  -8  -8  -2    0.30    1.10 
  -8  -8  -2   -0.50    0.70 
  -8  -8  -2    2.00    1.30 
   8   8   2   -0.20    1.40 
  -9  -8  -2   11.20    1.30 
  -9  -8  -2   13.00    1.60 
  -9  -8  -2   13.40    1.80 
 -10  -8  -2    1.10    1.50 
 -10  -8  -2    2.10    1.00 
 -10  -8  -2    2.10    1.20 
 -11  -8  -2    6.70    1.60 
 -11  -8  -2    5.10    1.30 
 -11  -8  -2    8.60    1.90 
 -12  -8  -2    2.00    1.30 
 -12  -8  -2    3.50    1.90 
 -13  -8  -2    1.40    1.40 
 -14  -8  -2    9.90    1.90 
 -15  -8  -2    3.40    1.90 
  14  -9  -2    1.40    2.30 
  13  -9  -2    1.20    2.20 
 -13   9   2    3.50    2.00 
  12  -9  -2    0.70    1.80 
  12  -9  -2    2.20    1.90 
 -12   9   2    5.90    1.90 
  11  -9  -2    3.10    1.80 
  11  -9  -2    2.00    1.50 
 -11   9   2    0.90    1.60 
  10  -9  -2   32.10    3.00 
  10  -9  -2   29.70    3.10 
 -10   9   2   31.00    3.10 
   9  -9  -2   17.40    2.20 
   9  -9  -2   19.80    2.30 
  -9   9   2   20.10    2.60 
   8  -9  -2   20.80    2.40 
   8  -9  -2   18.50    2.20 
  -8   9   2   19.20    2.30 
   7  -9  -2    0.70    1.00 
   7  -9  -2    1.80    1.20 
  -7   9   2    1.00    1.20 
   6  -9  -2    0.90    0.90 
   6  -9  -2    1.00    1.00 
  -6   9   2   -0.20    1.10 
   5  -9  -2    4.80    0.90 
   5  -9  -2    6.50    1.20 
  -5   9   2    5.50    1.30 
  -5   9   2    5.10    0.90 
   4  -9  -2   38.80    2.50 
   4  -9  -2   31.60    2.80 
   4  -9  -2   33.10    2.60 
  -4   9   2   29.00    2.40 
   3  -9  -2    9.30    1.40 
   3  -9  -2    6.40    1.10 
   3  -9  -2    9.70    1.00 
  -3   9   2    8.30    1.00 
   2  -9  -2    8.20    1.10 
   2  -9  -2    9.70    1.10 
   2  -9  -2    9.60    1.40 
   2  -9  -2   10.20    1.20 
  -2   9   2    8.80    1.10 
   1  -9  -2    0.00    0.70 
   1  -9  -2    1.00    1.00 
   1  -9  -2    0.90    0.50 
   1  -9  -2    1.40    0.60 
  -1   9   2    0.50    0.80 
   0  -9  -2  200.28   13.10 
   0  -9  -2  236.18   13.40 
   0  -9  -2  190.78   13.20 
   0  -9  -2  199.88   13.20 
   0   9   2  209.48   13.30 
  -1  -9  -2    1.50    0.50 
  -1  -9  -2    1.90    0.50 
  -1  -9  -2    2.00    0.70 
  -1  -9  -2    2.60    1.00 
   1   9   2    0.90    0.90 
  -2  -9  -2    8.90    1.20 
  -2  -9  -2   11.30    1.00 
  -2  -9  -2   10.40    1.40 
  -2  -9  -2   10.70    1.10 
   2   9   2   12.20    1.40 
  -3  -9  -2    4.30    0.60 
  -3  -9  -2    3.20    1.10 
  -3  -9  -2    5.30    0.60 
   3   9   2    4.80    1.10 
  -4  -9  -2   30.10    2.20 
  -4  -9  -2   30.40    2.20 
  -4  -9  -2   31.50    2.60 
   4   9   2   31.40    2.60 
   4   9   2   31.20    2.30 
  -5  -9  -2    6.80    0.80 
  -5  -9  -2    9.20    1.30 
   5   9   2    5.30    1.20 
   5   9   2    7.00    1.00 
  -6  -9  -2    1.20    0.60 
  -6  -9  -2    1.70    1.10 
   6   9   2    0.60    1.20 
  -7  -9  -2    2.50    1.20 
  -7  -9  -2    2.50    0.70 
   7   9   2    3.00    1.40 
  -8  -9  -2   19.40    2.10 
  -8  -9  -2   18.20    1.80 
   8   9   2   18.60    2.40 
  -9  -9  -2   22.50    2.40 
  -9  -9  -2   20.10    2.10 
   9   9   2   26.40    2.70 
 -10  -9  -2   35.60    2.80 
 -10  -9  -2   33.20    3.00 
  10   9   2   29.70    3.30 
 -11  -9  -2    3.10    1.20 
  11   9   2    3.10    1.80 
 -12  -9  -2    0.60    1.30 
  12   9   2    3.50    2.00 
 -13  -9  -2    4.30    1.60 
  13   9   2    9.60    2.30 
 -14  -9  -2    4.10    1.70 
  14   9   2    4.90    2.30 
 -15  -9  -2    0.90    2.10 
  15   9   2    7.30    3.10 
  14 -10  -2    1.20    2.50 
  13 -10  -2    2.90    2.30 
 -13  10   2    5.20    2.30 
  12 -10  -2    5.10    2.20 
  12 -10  -2    8.20    2.00 
 -12  10   2    7.20    2.20 
  11 -10  -2    8.50    2.00 
  11 -10  -2    4.80    1.70 
 -11  10   2    5.30    1.90 
  10 -10  -2    2.20    1.50 
  10 -10  -2    3.20    1.70 
 -10  10   2    4.50    1.70 
   9 -10  -2    2.90    1.60 
   9 -10  -2    5.50    1.40 
  -9  10   2    5.10    1.60 
   8 -10  -2    1.90    1.50 
   8 -10  -2    0.70    1.20 
  -8  10   2    2.70    1.50 
   7 -10  -2   -0.90    1.30 
   7 -10  -2    0.20    1.10 
  -7  10   2   -0.10    1.40 
   6 -10  -2   16.40    1.90 
   6 -10  -2   15.80    2.10 
  -6  10   2   15.70    1.90 
   5 -10  -2    8.20    1.40 
   5 -10  -2    8.80    1.20 
  -5  10   2   11.70    1.70 
   4 -10  -2    8.10    1.10 
   4 -10  -2    7.20    1.20 
   4 -10  -2    7.00    1.50 
  -4  10   2    7.30    1.10 
   3 -10  -2    8.30    1.10 
   3 -10  -2   11.90    1.60 
   3 -10  -2   10.00    1.30 
  -3  10   2    9.80    1.20 
   2 -10  -2    7.20    0.90 
   2 -10  -2    7.90    1.20 
   2 -10  -2    9.00    1.40 
  -2  10   2    9.20    1.20 
   1 -10  -2   16.80    1.70 
   1 -10  -2   19.90    1.50 
   1 -10  -2   15.10    2.00 
  -1  10   2   13.90    1.70 
   0 -10  -2   35.20    2.70 
   0 -10  -2   36.70    2.50 
   0 -10  -2   33.40    2.90 
   0  10   2   37.60    2.80 
  -1 -10  -2   16.00    2.00 
  -1 -10  -2   18.70    1.40 
  -1 -10  -2   18.50    1.60 
  -1 -10  -2   15.70    1.50 
   1  10   2   14.10    1.90 
  -2 -10  -2    6.40    0.80 
  -2 -10  -2    5.50    0.80 
  -2 -10  -2    8.50    1.40 
  -2 -10  -2    7.40    1.00 
   2  10   2    7.50    1.20 
  -3 -10  -2    7.70    1.00 
  -3 -10  -2    7.50    1.40 
  -3 -10  -2    8.00    1.00 
   3  10   2    6.30    1.30 
  -4 -10  -2    5.50    1.30 
  -4 -10  -2    8.10    0.80 
   4  10   2    5.80    1.40 
  -5 -10  -2    7.90    1.40 
  -5 -10  -2    9.30    1.20 
   5  10   2   10.30    1.60 
  -6 -10  -2   18.00    2.20 
  -6 -10  -2   21.80    1.70 
   6  10   2   19.40    2.40 
  -7 -10  -2    1.40    0.70 
  -7 -10  -2   -0.20    1.20 
   7  10   2    0.10    1.40 
  -8 -10  -2   -0.80    0.80 
  -8 -10  -2    0.50    1.30 
   8  10   2    0.60    1.50 
  -9 -10  -2    3.80    1.40 
  -9 -10  -2    3.20    1.00 
   9  10   2    3.00    1.70 
 -10 -10  -2    0.20    1.00 
 -10 -10  -2    0.90    1.50 
  10  10   2   -2.20    1.70 
 -11 -10  -2    5.00    1.30 
  11  10   2    3.00    1.80 
 -12 -10  -2    2.90    1.30 
  12  10   2    3.30    2.20 
 -13 -10  -2    3.20    1.50 
  13  10   2    0.10    2.20 
 -14 -10  -2    3.20    1.70 
  14  10   2    4.50    2.40 
  13 -11  -2   11.00    2.70 
 -13  11   2   18.10    2.80 
  12 -11  -2    3.10    2.30 
  12 -11  -2    1.10    1.80 
 -12  11   2    5.90    2.30 
  11 -11  -2    1.10    1.70 
  11 -11  -2   -1.60    1.90 
 -11  11   2    5.80    2.10 
  10 -11  -2    6.50    1.70 
  10 -11  -2    1.70    1.80 
 -10  11   2   -1.70    1.80 
   9 -11  -2    1.70    1.70 
   9 -11  -2    2.40    1.40 
  -9  11   2    2.40    1.70 
   8 -11  -2    0.70    1.30 
   8 -11  -2    1.60    1.60 
  -8  11   2    1.20    1.60 
   7 -11  -2    9.50    1.80 
   7 -11  -2   12.30    1.60 
  -7  11   2   12.90    2.00 
   6 -11  -2    4.60    1.50 
   6 -11  -2    7.40    1.30 
  -6  11   2    5.40    1.50 
   5 -11  -2   59.09    4.40 
   5 -11  -2   53.69    4.20 
  -5  11   2   67.99    4.60 
   4 -11  -2  209.58   11.80 
   4 -11  -2  187.58   11.50 
   4 -11  -2  173.28   11.60 
  -4  11   2  146.39   11.60 
   3 -11  -2    4.20    1.40 
   3 -11  -2    4.10    1.10 
   3 -11  -2    6.30    1.00 
  -3  11   2    3.40    1.10 
   2 -11  -2    2.10    1.40 
   2 -11  -2    2.10    0.80 
   2 -11  -2    1.10    1.00 
  -2  11   2    1.10    1.00 
   1 -11  -2    8.00    1.50 
   1 -11  -2    9.80    1.30 
   1 -11  -2   10.10    1.20 
  -1  11   2    6.70    1.20 
   0 -11  -2   44.60    2.80 
   0 -11  -2   36.50    2.90 
   0 -11  -2   40.60    3.30 
   0  11   2   33.90    3.10 
  -1 -11  -2   11.70    1.30 
  -1 -11  -2   13.80    1.70 
   1  11   2   13.80    1.60 
  -2 -11  -2    2.00    1.20 
  -2 -11  -2    2.30    0.70 
   2  11   2    1.60    1.20 
  -3 -11  -2    0.50    0.60 
  -3 -11  -2    4.50    1.20 
   3  11   2    0.30    1.20 
  -4 -11  -2  162.18   10.80 
  -4 -11  -2  160.28   10.50 
   4  11   2  168.68   10.80 
  -5 -11  -2   47.70    4.10 
  -5 -11  -2   51.89    3.70 
   5  11   2   66.29    4.30 
  -6 -11  -2    7.10    1.00 
  -6 -11  -2    8.60    1.60 
   6  11   2   10.40    1.80 
  -7 -11  -2    9.40    1.60 
  -7 -11  -2   11.40    1.40 
   7  11   2   10.20    1.90 
  -8 -11  -2    4.50    1.40 
  -8 -11  -2    0.50    0.90 
   8  11   2    1.60    1.70 
  -9 -11  -2    2.20    1.00 
  -9 -11  -2    2.10    1.50 
   9  11   2    2.00    1.80 
 -10 -11  -2    1.50    1.60 
 -10 -11  -2    2.60    1.10 
  10  11   2    1.30    1.70 
 -11 -11  -2    5.20    1.40 
  11  11   2    1.00    2.10 
 -12 -11  -2    1.00    1.30 
  12  11   2    4.70    2.30 
 -13 -11  -2   15.90    2.10 
  13  11   2   10.10    2.60 
 -13  12   2    6.00    2.70 
  12 -12  -2    9.10    2.40 
  12 -12  -2    6.70    2.10 
 -12  12   2    4.80    2.50 
  11 -12  -2    0.50    1.90 
  11 -12  -2    2.20    2.10 
 -11  12   2   -1.40    2.10 
  10 -12  -2   20.80    2.50 
  10 -12  -2   22.70    2.80 
 -10  12   2   19.00    2.80 
   9 -12  -2    0.50    1.60 
   9 -12  -2    1.50    1.80 
  -9  12   2    1.00    1.80 
   8 -12  -2    1.60    1.50 
   8 -12  -2    1.80    1.60 
  -8  12   2    4.50    1.90 
   7 -12  -2    4.10    1.60 
   7 -12  -2    2.00    1.40 
  -7  12   2    2.20    1.70 
   6 -12  -2   -0.10    1.30 
   6 -12  -2   -0.30    1.20 
  -6  12   2    1.20    1.60 
   5 -12  -2    5.40    1.20 
   5 -12  -2    6.50    1.50 
  -5  12   2    4.30    1.60 
   4 -12  -2    5.80    1.40 
   4 -12  -2    4.70    1.10 
   4 -12  -2    4.60    1.70 
   3 -12  -2    3.00    1.60 
   3 -12  -2    4.10    1.30 
   3 -12  -2    2.30    0.90 
  -3  12   2    2.40    1.10 
   2 -12  -2   10.70    1.90 
   2 -12  -2    9.80    1.50 
   2 -12  -2   10.80    1.30 
  -2  12   2   13.60    1.50 
   1 -12  -2    9.30    1.20 
   1 -12  -2   11.90    1.90 
  -1  12   2   10.20    1.50 
   0 -12  -2    3.90    0.80 
   0 -12  -2    1.40    1.40 
   0  12   2    1.20    1.20 
  -1 -12  -2   10.70    1.10 
  -1 -12  -2   12.60    1.80 
   1  12   2    7.60    1.60 
  -2 -12  -2    7.10    1.60 
  -2 -12  -2   10.70    1.30 
   2  12   2    8.00    1.60 
  -3 -12  -2    0.60    1.40 
  -3 -12  -2    2.80    0.70 
   3  12   2    0.70    1.30 
  -4 -12  -2    2.00    0.80 
  -4 -12  -2    4.00    1.50 
   4  12   2    3.40    1.50 
  -5 -12  -2    6.40    1.00 
  -5 -12  -2    7.10    1.70 
   5  12   2    6.70    1.70 
  -6 -12  -2    1.30    1.50 
  -6 -12  -2    2.20    0.90 
   6  12   2    2.10    1.60 
  -7 -12  -2    1.40    0.90 
  -7 -12  -2    5.40    1.60 
   7  12   2    2.30    1.70 
  -8 -12  -2    1.70    1.60 
  -8 -12  -2    0.30    0.90 
   8  12   2    3.70    1.90 
  -9 -12  -2    0.50    1.00 
  -9 -12  -2   -0.50    1.70 
   9  12   2    1.60    1.90 
 -10 -12  -2   17.60    2.50 
 -10 -12  -2   17.20    2.10 
  10  12   2   15.60    2.70 
 -11 -12  -2    2.70    1.30 
  11  12   2   -1.20    2.10 
 -12 -12  -2    1.80    1.40 
  12  12   2   -1.20    2.10 
  12 -13  -2   -0.30    2.20 
  12 -13  -2    2.00    2.50 
 -12  13   2   -0.90    2.60 
  11 -13  -2    2.80    2.20 
  11 -13  -2    1.20    2.00 
 -11  13   2    3.30    2.40 
  10 -13  -2    3.80    1.90 
  10 -13  -2    3.20    2.20 
 -10  13   2    1.50    2.20 
   9 -13  -2    2.20    1.90 
   9 -13  -2    0.50    1.70 
  -9  13   2   -0.40    2.00 
   8 -13  -2    1.90    1.60 
   8 -13  -2    1.00    1.80 
  -8  13   2    1.00    2.00 
   7 -13  -2    1.40    1.50 
   7 -13  -2   -2.30    1.60 
  -7  13   2    0.90    1.90 
   6 -13  -2    2.50    1.60 
   6 -13  -2   -2.90    1.30 
  -6  13   2   -0.90    1.70 
   5 -13  -2    0.40    1.50 
   5 -13  -2   -2.20    1.20 
  -5  13   2   -0.20    1.70 
   4 -13  -2    0.40    1.40 
   4 -13  -2    1.80    1.80 
   4 -13  -2    0.10    1.00 
   3 -13  -2   -1.80    1.60 
   3 -13  -2    1.30    1.00 
   2 -13  -2    0.30    0.90 
   2 -13  -2    3.20    1.70 
  -2  13   2    2.90    1.20 
   1 -13  -2    8.40    1.10 
   1 -13  -2    7.90    1.80 
  -1  13   2    5.20    1.40 
   0 -13  -2   37.20    3.30 
   0 -13  -2   33.00    2.60 
   0  13   2   30.00    2.90 
  -1 -13  -2    4.40    1.70 
  -1 -13  -2    6.20    1.00 
   1  13   2    4.10    1.50 
  -2 -13  -2    0.40    0.80 
  -2 -13  -2   -0.50    1.40 
   2  13   2   -1.70    1.30 
  -3 -13  -2    0.60    0.80 
  -3 -13  -2    0.50    1.40 
   3  13   2   -0.40    1.50 
  -4 -13  -2   -2.60    1.50 
  -4 -13  -2    3.40    0.80 
   4  13   2    1.20    1.60 
  -5 -13  -2    1.00    1.60 
  -5 -13  -2    1.70    0.90 
   5  13   2    0.40    1.60 
  -6 -13  -2    1.20    0.90 
  -6 -13  -2    0.20    1.60 
   6  13   2   -3.10    1.50 
  -7 -13  -2    2.40    1.00 
  -7 -13  -2    0.80    1.60 
   7  13   2   -1.70    1.70 
  -8 -13  -2    2.20    1.80 
  -8 -13  -2    1.40    1.10 
   8  13   2    0.40    2.00 
  -9 -13  -2    3.30    2.00 
  -9 -13  -2    3.90    1.20 
   9  13   2    1.80    2.10 
 -10 -13  -2    1.00    1.20 
 -10 -13  -2   -0.40    2.90 
  10  13   2    2.50    2.30 
 -11 -13  -2    4.90    1.50 
  11  13   2    5.40    2.60 
  11 -14  -2    3.20    2.60 
  11 -14  -2    6.70    2.30 
 -11  14   2    2.90    2.50 
  10 -14  -2    0.90    2.00 
  10 -14  -2    0.50    2.20 
 -10  14   2    6.60    2.50 
   9 -14  -2    0.40    1.90 
   9 -14  -2   -0.70    2.10 
  -9  14   2    0.60    2.20 
   8 -14  -2    5.20    2.00 
   8 -14  -2    4.40    1.90 
  -8  14   2    6.20    2.30 
   7 -14  -2    1.00    2.30 
   7 -14  -2    2.20    1.60 
  -7  14   2    1.00    2.00 
   6 -14  -2   24.30    2.80 
  -6  14   2   17.40    2.60 
   5 -14  -2    3.40    1.40 
  -5  14   2    3.90    2.00 
   4 -14  -2    3.00    1.30 
   4 -14  -2    6.90    2.00 
   3 -14  -2    0.70    1.90 
   3 -14  -2    5.20    1.20 
   2 -14  -2   17.50    2.60 
   2 -14  -2   20.60    2.10 
   1 -14  -2    4.30    1.90 
   1 -14  -2    3.50    1.10 
  -1  14   2    4.70    1.50 
   0 -14  -2   18.50    2.40 
   0 -14  -2   16.60    1.90 
   0  14   2   17.80    2.30 
  -1 -14  -2    6.00    1.90 
  -1 -14  -2    4.70    1.00 
   1  14   2    5.20    1.70 
  -2 -14  -2   19.00    2.00 
  -2 -14  -2   18.20    2.40 
   2  14   2   18.40    2.30 
  -3 -14  -2    1.80    1.80 
  -3 -14  -2    1.40    0.90 
   3  14   2    1.10    1.60 
  -4 -14  -2    0.40    1.80 
  -4 -14  -2    3.30    1.00 
   4  14   2    1.80    1.70 
  -5 -14  -2    5.60    1.10 
  -5 -14  -2    9.40    2.00 
   5  14   2    3.90    1.90 
  -6 -14  -2   23.70    2.30 
  -6 -14  -2   23.60    3.20 
   6  14   2   26.60    3.20 
  -7 -14  -2    1.60    1.90 
  -7 -14  -2    1.20    1.10 
   7  14   2    1.30    2.00 
  -8 -14  -2    5.00    2.00 
  -8 -14  -2    4.80    1.30 
   8  14   2    2.90    2.20 
  -9 -14  -2    2.50    1.30 
  -9 -14  -2    0.30    2.20 
   9  14   2    2.70    2.20 
 -10 -14  -2    3.90    1.40 
  10  14   2    1.70    2.30 
   9 -15  -2    3.10    2.10 
  -9  15   2    2.80    2.50 
   8 -15  -2   -1.30    1.90 
  -8  15   2    1.10    2.40 
   7 -15  -2    4.30    1.90 
  -7  15   2    4.20    2.40 
   6 -15  -2    9.70    1.90 
  -6  15   2    6.10    2.30 
   5 -15  -2   15.10    1.90 
  -5  15   2    8.90    2.30 
   3 -15  -2    1.70    1.20 
   3 -15  -2    1.10    2.10 
   2 -15  -2    3.50    2.10 
   2 -15  -2    4.70    1.20 
   1 -15  -2    1.80    1.10 
   1 -15  -2    1.30    2.10 
   0 -15  -2   12.60    1.60 
   0 -15  -2   14.30    2.50 
   0  15   2   15.80    2.30 
  -1 -15  -2    2.70    2.10 
  -1 -15  -2    1.60    1.10 
   1  15   2    0.90    1.70 
  -2 -15  -2    6.30    2.20 
  -2 -15  -2    6.10    1.30 
   2  15   2    8.40    1.90 
  -3 -15  -2    2.20    2.00 
  -3 -15  -2    4.40    1.10 
   3  15   2    1.60    1.90 
  -4 -15  -2    1.90    1.00 
  -4 -15  -2    0.10    1.90 
   4  15   2   -1.50    1.90 
  -5 -15  -2    9.50    1.30 
  -5 -15  -2    8.50    2.30 
   5  15   2   10.00    2.30 
  -6 -15  -2    7.60    1.30 
  -6 -15  -2    7.60    2.30 
   6  15   2    7.80    2.30 
  -7 -15  -2    8.00    1.40 
  -7 -15  -2    7.70    2.20 
   7  15   2    4.40    2.30 
  -8 -15  -2    1.90    2.20 
  -8 -15  -2   -2.30    1.20 
   8  15   2    0.20    2.30 
  -9 -15  -2    4.70    2.40 
  -7  16   2    2.00    3.90 
   6 -16  -2    8.70    2.10 
  -6  16   2    6.70    2.70 
   5 -16  -2   24.90    3.00 
  -5  16   2   19.60    3.20 
   3 -16  -2   15.50    2.70 
   3 -16  -2   14.40    1.90 
   2 -16  -2    3.40    1.40 
   2 -16  -2   -1.00    2.30 
   1 -16  -2    3.30    2.40 
   1 -16  -2    2.00    1.30 
   0 -16  -2    3.50    2.40 
   0 -16  -2    2.20    1.30 
  -1 -16  -2    4.10    1.30 
  -1 -16  -2    3.70    2.30 
  -2 -16  -2   -1.20    1.10 
  -2 -16  -2   -2.50    2.10 
   2  16   2    1.70    2.00 
  -3 -16  -2   18.80    2.70 
  -3 -16  -2   13.30    1.70 
   3  16   2   15.30    2.50 
  -4 -16  -2    8.80    2.60 
  -4 -16  -2   13.40    1.60 
   4  16   2   11.40    2.50 
  -5 -16  -2   24.30    2.60 
  -5 -16  -2   24.00    3.20 
   5  16   2   26.70    3.60 
  -6 -16  -2    6.80    1.40 
  -6 -16  -2    7.70    2.50 
   6  16   2   10.20    2.60 
  -7 -16  -2   -0.80    2.30 
   7  16   2   -1.40    2.40 
  -8 -16  -2   10.70    2.80 
   3 -17  -2   11.80    2.30 
   2 -17  -2    3.60    1.50 
   2 -17  -2   -1.20    2.70 
   1 -17  -2    7.40    2.70 
   1 -17  -2    1.90    1.40 
   0 -17  -2    3.10    2.40 
   0 -17  -2    5.10    1.50 
  -1 -17  -2    1.10    1.40 
  -1 -17  -2    0.90    2.60 
  -2 -17  -2    4.70    1.40 
  -2 -17  -2    5.90    2.80 
  -3 -17  -2   12.10    2.70 
  -3 -17  -2   11.00    1.60 
   3  17   2    7.70    2.40 
  -4 -17  -2    3.70    2.60 
   4  17   2    3.70    2.40 
  -5 -17  -2   41.50    5.50 
   5  17   2   33.60    4.50 
   5  17  -3   14.90    3.40 
   4  17  -3    5.70    2.50 
   3  17  -3   17.70    2.80 
  -3 -17   3   10.30    2.90 
   2  17  -3    6.90    2.40 
  -2 -17   3   -1.40    2.60 
  -2 -17   3    4.30    1.50 
   1  17  -3    4.70    2.20 
  -1 -17   3    1.60    1.50 
  -1 -17   3    3.80    2.60 
   0 -17   3    0.50    1.50 
   0 -17   3    3.00    2.60 
   1 -17   3    3.20    2.70 
   1 -17   3    6.60    1.60 
   2 -17   3    4.00    1.70 
   2 -17   3    3.60    2.60 
   3 -17   3   13.30    4.20 
   3 -17   3   12.10    2.50 
   7  16  -3   18.60    3.90 
  -7 -16   3   27.30    3.40 
   6  16  -3    5.80    2.40 
  -6 -16   3    3.40    1.40 
  -6 -16   3    4.20    2.30 
   5  16  -3   29.60    3.70 
  -5 -16   3   27.10    2.70 
  -5 -16   3   21.30    3.20 
   4  16  -3    2.00    2.10 
  -4 -16   3    1.80    1.30 
  -4 -16   3   -1.20    2.10 
   3  16  -3    9.10    2.30 
  -3 -16   3    8.00    1.50 
  -3 -16   3    6.90    2.40 
   2  16  -3    6.50    2.10 
  -2 -16   3    0.30    2.20 
  -2 -16   3    5.00    1.40 
   1  16  -3   10.40    2.20 
  -1 -16   3    6.70    1.50 
  -1 -16   3    1.60    2.30 
   0  16  -3    2.90    1.90 
   0 -16   3    0.40    1.30 
   0 -16   3    3.20    2.20 
   1 -16   3   10.90    1.70 
   1 -16   3    9.80    2.50 
   2 -16   3    5.10    2.50 
   2 -16   3    3.50    1.50 
   3 -16   3    5.70    2.30 
   3 -16   3    5.90    1.60 
   4 -16   3    0.40    2.40 
   4 -16   3    2.30    1.50 
  -6  16  -3    7.00    2.60 
   6 -16   3    7.20    2.10 
  -7  16  -3   25.00    3.40 
   7 -16   3   24.00    3.40 
 -10 -15   3    5.70    2.60 
  -9 -15   3    3.90    2.30 
   8  15  -3   -1.00    2.30 
  -8 -15   3    0.20    2.20 
  -8 -15   3    0.60    1.40 
   7  15  -3    6.00    2.50 
  -7 -15   3    8.20    2.30 
  -7 -15   3    8.40    1.50 
   6  15  -3    2.50    2.20 
  -6 -15   3    6.50    2.20 
  -6 -15   3    0.80    1.20 
   5  15  -3    4.90    2.20 
  -5 -15   3    5.80    2.20 
  -5 -15   3    4.80    1.30 
   4  15  -3    2.10    1.90 
  -4 -15   3    1.50    1.10 
  -4 -15   3    3.50    1.90 
   3  15  -3    4.90    2.00 
  -3 -15   3   -1.10    1.10 
  -3 -15   3   -2.90    1.90 
   2  15  -3    2.90    1.90 
  -2 -15   3    0.00    1.90 
  -2 -15   3    2.40    1.20 
   1  15  -3   12.30    2.10 
  -1 -15   3   10.50    1.50 
  -1 -15   3    6.40    2.20 
   0  15  -3   -0.50    1.70 
   0 -15   3   -0.90    1.90 
   0 -15   3    1.60    1.20 
  -1  15  -3   11.40    2.00 
   1 -15   3   11.90    1.60 
   1 -15   3    8.90    2.30 
   2 -15   3    1.40    2.10 
   2 -15   3    3.10    1.30 
   3 -15   3    2.20    2.10 
   3 -15   3    2.20    1.40 
   4 -15   3   -1.50    1.40 
   4 -15   3   -3.60    2.10 
   5 -15   3    6.90    2.20 
   5 -15   3    2.50    1.60 
  -6  15  -3    3.00    2.20 
   6 -15   3    1.60    1.70 
  -7  15  -3    6.50    2.40 
   7 -15   3   12.80    2.20 
  -8  15  -3    0.80    2.30 
   8 -15   3    2.60    2.00 
  -9  15  -3   11.80    2.70 
   9 -15   3    4.90    2.30 
 -11 -14   3    7.50    2.60 
  10  14  -3    1.60    2.60 
 -10 -14   3    0.10    1.60 
 -10 -14   3    3.10    2.20 
   9  14  -3    7.00    2.50 
  -9 -14   3    4.90    2.30 
  -9 -14   3    7.70    1.70 
   8  14  -3    4.00    2.20 
  -8 -14   3    3.90    2.10 
  -8 -14   3    3.80    1.30 
   7  14  -3    4.20    2.20 
  -7 -14   3    3.70    1.30 
  -7 -14   3    3.60    2.00 
   6  14  -3   16.20    2.50 
  -6 -14   3   13.20    1.60 
  -6 -14   3   15.70    2.40 
   5  14  -3    1.70    1.90 
  -5 -14   3    2.70    1.10 
  -5 -14   3    4.40    1.80 
   4  14  -3    6.20    2.00 
  -4 -14   3    6.60    1.20 
  -4 -14   3    7.40    2.10 
   3  14  -3    1.60    1.70 
  -3 -14   3    1.60    1.00 
  -3 -14   3    3.90    1.70 
   2  14  -3   10.00    2.00 
  -2 -14   3   14.90    1.90 
  -2 -14   3   15.70    2.30 
   1  14  -3    5.30    1.70 
  -1 -14   3    5.50    1.20 
  -1 -14   3   12.20    2.00 
   0  14  -3    2.50    1.50 
   0 -14   3   -2.00    1.50 
   0 -14   3    0.80    1.10 
  -1  14  -3    8.30    1.70 
   1 -14   3   10.00    2.00 
   1 -14   3    7.10    1.30 
  -2  14  -3   11.70    1.90 
   2 -14   3   12.20    1.60 
   2 -14   3   14.90    2.30 
   3 -14   3   -0.70    1.20 
   3 -14   3    1.10    1.90 
   4 -14   3    9.80    1.60 
   4 -14   3   13.60    2.30 
   5 -14   3    6.70    1.50 
   5 -14   3    1.00    2.00 
  -6  14  -3    9.70    2.20 
  -7  14  -3   -0.70    1.90 
   7 -14   3    1.50    1.60 
  -8  14  -3    7.10    2.20 
   8 -14   3    7.30    2.00 
  -9  14  -3    6.00    2.30 
   9 -14   3    6.70    2.10 
 -10  14  -3   -1.50    2.20 
  10 -14   3   -1.90    2.00 
 -11  14  -3    7.10    2.60 
  11 -14   3    7.70    2.90 
  11 -14   3    8.60    2.50 
  11  13  -3    9.30    2.60 
 -11 -13   3    6.60    2.30 
 -11 -13   3    8.90    1.80 
  10  13  -3    6.30    2.30 
 -10 -13   3    4.70    1.50 
 -10 -13   3    1.00    2.10 
   9  13  -3    3.20    2.20 
  -9 -13   3    3.00    1.30 
  -9 -13   3    0.90    1.80 
   8  13  -3    1.10    2.00 
  -8 -13   3    6.20    1.80 
  -8 -13   3    3.40    1.20 
   7  13  -3   -0.10    1.90 
  -7 -13   3    1.00    1.10 
  -7 -13   3   -0.90    1.70 
   6  13  -3    3.40    1.90 
  -6 -13   3    1.10    1.80 
  -6 -13   3    0.80    1.00 
   5  13  -3    0.10    1.70 
  -5 -13   3    1.60    1.60 
  -5 -13   3    1.90    0.90 
   4  13  -3   -1.10    1.60 
  -4 -13   3    0.90    0.90 
  -4 -13   3    1.80    1.60 
   3  13  -3   11.00    1.90 
  -3 -13   3   13.00    2.00 
  -3 -13   3    9.10    1.20 
   2  13  -3   15.70    2.00 
  -2 -13   3   12.00    1.40 
  -2 -13   3   12.90    2.00 
   1  13  -3   12.00    1.80 
  -1 -13   3    9.60    1.90 
  -1 -13   3   14.70    1.50 
   0  13  -3    1.20    1.40 
   0 -13   3    0.90    1.40 
   0 -13   3   -0.30    0.90 
  -1  13  -3    9.50    1.60 
   1 -13   3    8.10    1.30 
   1 -13   3   11.40    2.00 
  -2  13  -3   11.20    1.70 
   2 -13   3   10.50    1.40 
   2 -13   3    9.70    1.90 
  -3  13  -3    9.00    1.60 
   3 -13   3   10.90    1.50 
   3 -13   3   14.70    2.10 
   4 -13   3    1.70    1.70 
   4 -13   3    0.90    1.20 
   5 -13   3    3.60    1.30 
   5 -13   3    1.00    1.90 
  -7  13  -3    1.30    1.80 
   7 -13   3    1.20    1.60 
   7 -13   3    3.60    1.50 
  -8  13  -3    3.40    2.00 
   8 -13   3    4.00    1.90 
   8 -13   3    3.50    1.70 
  -9  13  -3    2.30    2.10 
   9 -13   3    1.90    1.90 
   9 -13   3    3.10    1.90 
 -10  13  -3    6.60    2.20 
  10 -13   3    7.30    2.00 
  10 -13   3    4.10    2.20 
 -11  13  -3    5.90    2.40 
  11 -13   3    5.20    2.40 
  11 -13   3    7.00    2.30 
  12 -13   3   -1.70    2.50 
  12  12  -3   11.70    2.70 
 -12 -12   3    9.80    1.80 
  11  12  -3   -1.00    2.10 
 -11 -12   3    3.40    1.50 
 -11 -12   3    0.90    2.00 
  10  12  -3   -1.10    1.90 
 -10 -12   3    2.00    1.90 
 -10 -12   3    0.40    1.30 
   9  12  -3    3.70    2.00 
  -9 -12   3    3.80    1.20 
  -9 -12   3    4.20    1.80 
   8  12  -3    3.50    1.90 
  -8 -12   3    0.90    1.60 
  -8 -12   3    0.60    1.10 
   7  12  -3   -0.50    1.60 
  -7 -12   3    1.50    1.50 
  -7 -12   3    1.10    1.00 
   6  12  -3    0.60    1.60 
  -6 -12   3    0.10    0.90 
  -6 -12   3    1.80    1.50 
   5  12  -3   14.30    2.10 
  -5 -12   3   11.10    1.80 
  -5 -12   3   14.00    1.40 
   4  12  -3    5.50    1.70 
  -4 -12   3    5.90    1.00 
  -4 -12   3    6.90    1.60 
   3  12  -3    4.90    1.50 
  -3 -12   3    5.60    1.00 
  -3 -12   3    5.30    1.60 
   2  12  -3   75.69    5.80 
  -2 -12   3   83.79    5.50 
  -2 -12   3   85.29    5.90 
   1  12  -3   22.90    2.60 
  -1 -12   3   23.10    2.70 
  -1 -12   3   27.60    2.20 
   0  12  -3    0.10    1.20 
   0 -12   3    0.20    0.90 
   0 -12   3   -0.10    1.20 
  -1  12  -3   22.40    2.30 
   1 -12   3   21.30    2.50 
   1 -12   3   19.60    2.00 
  -2  12  -3   79.29    5.80 
   2 -12   3   94.69    6.00 
   2 -12   3   78.29    5.70 
  -3  12  -3    3.80    1.20 
   3 -12   3    5.30    1.70 
   3 -12   3    4.10    1.10 
  -4  12  -3    6.00    1.30 
   4 -12   3    4.00    1.30 
   4 -12   3    6.60    1.20 
   4 -12   3    6.80    1.70 
   5 -12   3   12.00    1.60 
   5 -12   3   11.60    1.70 
   5 -12   3   13.00    2.10 
   6 -12   3    2.20    1.40 
  -7  12  -3   -2.30    1.50 
   7 -12   3   -0.20    1.30 
   7 -12   3    0.40    1.50 
  -8  12  -3    4.30    1.80 
   8 -12   3   -0.70    1.60 
   8 -12   3    3.70    1.50 
  -9  12  -3    3.20    1.90 
   9 -12   3    3.00    1.80 
   9 -12   3    4.90    1.80 
 -10  12  -3    2.40    1.90 
  10 -12   3    0.80    2.00 
  10 -12   3    3.90    1.80 
 -11  12  -3   -1.80    2.00 
  11 -12   3    0.70    1.90 
  11 -12   3    3.60    2.20 
 -12  12  -3   15.50    4.10 
  12 -12   3   16.40    2.90 
  13 -12   3    2.70    2.60 
  13  11  -3    7.00    2.50 
 -13 -11   3    5.70    1.70 
  12  11  -3   -0.20    2.10 
 -12 -11   3    1.30    1.50 
 -12 -11   3    2.10    2.10 
  11  11  -3    1.70    2.10 
 -11 -11   3    2.20    1.80 
 -11 -11   3    1.00    1.30 
  10  11  -3    8.50    2.10 
 -10 -11   3    8.80    1.90 
 -10 -11   3    8.60    1.40 
   9  11  -3    4.60    1.90 
  -9 -11   3    4.30    1.60 
  -9 -11   3    4.60    1.20 
   8  11  -3   19.00    2.30 
  -8 -11   3   14.50    2.10 
  -8 -11   3   16.50    2.00 
   7  11  -3    1.00    1.40 
  -7 -11   3    2.60    1.00 
  -7 -11   3    1.40    1.40 
   6  11  -3   21.90    2.70 
  -6 -11   3   23.00    2.10 
  -6 -11   3   22.50    2.50 
   5  11  -3   92.59    6.20 
  -5 -11   3   85.69    6.10 
  -5 -11   3   85.79    5.90 
   4  11  -3   57.19    4.20 
  -4 -11   3   53.19    4.20 
  -4 -11   3   53.59    3.80 
   3  11  -3   30.90    2.70 
  -3 -11   3   26.80    2.20 
  -3 -11   3   27.90    2.70 
   2  11  -3   52.29    4.20 
  -2 -11   3   54.49    4.20 
  -2 -11   3   58.29    3.80 
   1  11  -3    4.30    1.30 
  -1 -11   3    8.60    1.00 
  -1 -11   3    7.90    1.40 
   0  11  -3    0.10    1.10 
   0 -11   3    0.20    0.70 
   0 -11   3   -0.60    1.10 
  -1  11  -3    6.40    1.30 
   1 -11   3    6.60    1.50 
   1 -11   3    7.30    1.00 
  -2  11  -3   49.99    3.70 
   2 -11   3   46.50    3.60 
   2 -11   3   50.99    3.60 
   2 -11   3   53.49    4.00 
  -3  11  -3   22.40    2.10 
   3 -11   3   18.40    2.00 
   3 -11   3   24.30    2.50 
   3 -11   3   17.50    2.00 
  -4  11  -3   38.40    3.10 
   4 -11   3   39.00    3.10 
   4 -11   3   42.50    3.40 
   4 -11   3   39.00    3.10 
  -5  11  -3   89.19    6.10 
   5 -11   3   89.29    6.30 
   5 -11   3   96.89    6.10 
   5 -11   3   82.89    6.10 
   6 -11   3   15.10    1.90 
  -7  11  -3    2.60    1.50 
   7 -11   3    2.10    1.40 
   7 -11   3    1.10    1.20 
  -8  11  -3   15.50    2.20 
   8 -11   3   16.60    2.00 
   8 -11   3   17.90    2.20 
  -9  11  -3    4.60    1.70 
   9 -11   3    1.40    1.50 
   9 -11   3    1.90    1.70 
 -10  11  -3    9.50    2.00 
  10 -11   3   10.90    1.90 
  10 -11   3    8.40    2.10 
 -11  11  -3   -2.30    1.90 
  11 -11   3    2.00    1.80 
  11 -11   3    2.30    2.00 
 -12  11  -3    1.60    2.30 
  12 -11   3    1.70    2.10 
  13 -11   3    7.60    2.70 
  14  10  -3   26.30    3.30 
 -14 -10   3   23.10    2.70 
  13  10  -3    3.00    2.30 
 -13 -10   3    2.60    1.70 
  12  10  -3    3.50    2.10 
 -12 -10   3    1.50    1.80 
 -12 -10   3    2.30    1.50 
  11  10  -3    3.90    2.00 
 -11 -10   3    3.40    1.70 
 -11 -10   3    0.90    1.30 
  10  10  -3    3.60    1.60 
 -10 -10   3    6.20    1.60 
 -10 -10   3    6.50    1.30 
   9  10  -3    9.10    1.90 
  -9 -10   3    6.60    1.70 
  -9 -10   3    8.10    1.30 
   8  10  -3    1.10    1.40 
  -8 -10   3    1.00    1.40 
  -8 -10   3    2.70    1.00 
   7  10  -3    5.80    1.60 
  -7 -10   3    2.50    0.90 
  -7 -10   3    2.70    1.40 
   6  10  -3    7.60    1.50 
  -6 -10   3   10.30    1.10 
  -6 -10   3    8.70    1.50 
   5  10  -3   29.10    2.70 
  -5 -10   3   27.70    2.30 
  -5 -10   3   32.70    2.70 
   4  10  -3   34.20    3.00 
  -4 -10   3   35.30    2.60 
  -4 -10   3   39.40    3.00 
   3  10  -3   45.90    3.30 
  -3 -10   3   40.50    3.30 
  -3 -10   3   40.40    3.00 
   2  10  -3  119.69    7.80 
  -2 -10   3  117.59    7.70 
  -2 -10   3  111.79    7.50 
   1  10  -3   18.30    2.10 
  -1 -10   3   23.80    2.30 
  -1 -10   3   23.70    1.80 
   0  10  -3    1.70    1.00 
   0 -10   3    1.10    0.70 
   0 -10   3    0.40    1.00 
   0 -10   3    1.20    0.70 
  -1  10  -3   26.90    2.30 
   1 -10   3   26.20    2.10 
   1 -10   3   26.60    2.10 
   1 -10   3   26.10    2.30 
  -2  10  -3  120.49    7.90 
   2 -10   3  116.99    8.00 
   2 -10   3  120.69    7.80 
   2 -10   3  116.09    7.80 
  -3  10  -3   33.70    2.70 
   3 -10   3   32.30    2.90 
   3 -10   3   37.10    2.70 
   3 -10   3   31.80    2.60 
  -4  10  -3   29.80    2.60 
   4 -10   3   37.20    2.70 
   4 -10   3   35.20    2.80 
   4 -10   3   34.70    3.00 
  -5  10  -3   24.60    2.20 
   5 -10   3   24.30    2.50 
   5 -10   3   23.80    2.20 
   5 -10   3   21.80    2.20 
  -6  10  -3    8.20    1.30 
   6 -10   3    9.40    1.40 
  -7  10  -3    1.40    1.30 
   7 -10   3    3.40    1.40 
   7 -10   3    1.50    1.20 
  -8  10  -3   -1.10    1.30 
   8 -10   3    1.00    1.40 
   8 -10   3   -0.20    1.20 
  -9  10  -3    7.70    1.80 
   9 -10   3    9.10    1.80 
   9 -10   3    9.50    1.70 
 -10  10  -3    6.60    1.70 
  10 -10   3    7.00    1.80 
  10 -10   3    5.90    1.70 
 -11  10  -3    1.70    1.80 
  11 -10   3    0.70    1.80 
  11 -10   3    2.00    1.60 
 -12  10  -3    0.80    1.90 
  12 -10   3    0.10    2.00 
  13 -10   3    4.30    2.30 
  14 -10   3   29.00    4.10 
  15   9  -3    1.50    2.60 
 -15  -9   3    0.00    1.90 
  14   9  -3    6.80    2.40 
 -14  -9   3    7.00    1.90 
  13   9  -3   -0.70    2.00 
 -13  -9   3    0.60    1.50 
  12   9  -3    1.30    1.90 
 -12  -9   3    0.90    1.40 
 -12  -9   3    1.80    1.60 
  11   9  -3    3.00    1.80 
 -11  -9   3    2.50    1.60 
 -11  -9   3    1.10    1.20 
  10   9  -3    1.40    1.60 
 -10  -9   3    1.20    1.10 
 -10  -9   3    1.70    1.40 
   9   9  -3    3.40    1.40 
  -9  -9   3    5.40    1.10 
  -9  -9   3    3.70    1.30 
   8   9  -3    1.80    1.50 
  -8  -9   3    2.00    0.90 
  -8  -9   3    4.50    1.30 
   7   9  -3   56.09    4.20 
  -7  -9   3   52.59    3.90 
  -7  -9   3   58.39    4.10 
   6   9  -3    5.50    1.40 
  -6  -9   3    2.60    0.80 
  -6  -9   3    2.20    1.20 
   5   9  -3    0.70    1.10 
  -5  -9   3    1.60    1.10 
  -5  -9   3    1.30    0.70 
   4   9  -3   24.50    2.40 
  -4  -9   3   29.90    2.40 
  -4  -9   3   25.30    2.00 
   3   9  -3    4.60    1.20 
  -3  -9   3    7.30    1.10 
  -3  -9   3    5.20    0.80 
   2   9  -3   38.00    2.80 
  -2  -9   3   35.00    2.40 
  -2  -9   3   35.30    2.80 
  -2  -9   3   32.00    2.60 
  -2  -9   3   33.10    2.50 
   1   9  -3   20.80    1.90 
  -1  -9   3   18.70    1.90 
  -1  -9   3   21.20    1.70 
  -1  -9   3   17.90    1.60 
  -1  -9   3   19.50    1.50 
   0   9  -3    0.80    0.90 
   0  -9   3    1.20    0.60 
   0  -9   3    1.30    0.90 
   0  -9   3    1.30    0.60 
   0  -9   3    2.60    1.10 
  -1   9  -3   12.70    1.50 
   1  -9   3   10.90    1.30 
   1  -9   3   12.60    1.70 
   1  -9   3   13.10    1.30 
  -2   9  -3   37.00    2.90 
   2  -9   3   45.30    2.90 
   2  -9   3   39.10    2.90 
   2  -9   3   37.40    3.10 
  -3   9  -3    7.00    1.00 
   3  -9   3    5.70    1.00 
   3  -9   3    6.30    0.90 
   3  -9   3    4.80    1.20 
  -4   9  -3   28.30    2.50 
   4  -9   3   34.90    2.80 
   4  -9   3   33.00    2.50 
   4  -9   3   33.60    2.60 
  -5   9  -3    1.50    0.90 
   5  -9   3    3.20    1.00 
   5  -9   3   -1.40    1.20 
   5  -9   3    1.10    0.90 
  -6   9  -3    3.50    1.00 
   6  -9   3    4.40    1.20 
  -7   9  -3   50.69    3.60 
  -7   9  -3   53.59    4.00 
   7  -9   3   50.19    3.90 
   7  -9   3   49.30    3.80 
  -8   9  -3    3.00    1.30 
   8  -9   3    1.60    1.30 
   8  -9   3    2.10    1.20 
  -9   9  -3    3.20    1.40 
   9  -9   3    4.80    1.40 
   9  -9   3    4.50    1.50 
 -10   9  -3    3.60    1.60 
  10  -9   3    1.50    1.70 
  10  -9   3    7.10    1.50 
 -11   9  -3    4.30    1.70 
  11  -9   3    5.90    1.90 
  11  -9   3    1.60    1.60 
 -12   9  -3    2.60    1.80 
  12  -9   3    4.20    2.00 
  13  -9   3    3.70    2.10 
  14  -9   3    7.90    2.50 
  16   8  -3    3.70    4.00 
  15   8  -3    4.00    2.30 
 -15  -8   3    3.40    2.00 
  14   8  -3    3.90    2.20 
 -14  -8   3    5.20    1.80 
  13   8  -3   15.00    2.40 
 -13  -8   3   13.50    2.00 
  12   8  -3   -1.40    1.70 
 -12  -8   3    0.80    1.50 
 -12  -8   3    2.20    1.30 
  11   8  -3    3.80    1.70 
 -11  -8   3    6.90    1.60 
 -11  -8   3    3.70    1.30 
  10   8  -3    1.50    1.50 
 -10  -8   3    1.60    1.30 
 -10  -8   3    1.80    1.10 
   9   8  -3   31.00    2.80 
  -9  -8   3   24.10    2.40 
  -9  -8   3   27.90    2.60 
   8   8  -3   26.10    2.60 
  -8  -8   3   25.20    2.20 
  -8  -8   3   23.40    2.50 
   7   8  -3    4.40    1.30 
  -7  -8   3    5.70    1.20 
  -7  -8   3    3.30    0.80 
   6   8  -3    2.00    1.00 
  -6  -8   3    4.20    1.10 
  -6  -8   3    2.40    0.70 
   5   8  -3    6.90    1.30 
  -5  -8   3   10.20    1.30 
  -5  -8   3    8.60    0.90 
   4   8  -3   81.99    5.60 
   4   8  -3   84.69    5.40 
  -4  -8   3   78.29    5.40 
  -4  -8   3   86.39    5.50 
  -4  -8   3   83.19    5.70 
   3   8  -3    1.90    0.90 
   3   8  -3    1.00    0.40 
  -3  -8   3    0.70    0.50 
  -3  -8   3    1.60    0.90 
  -3  -8   3    1.50    0.60 
   2   8  -3  122.59    7.60 
  -2  -8   3  113.29    7.40 
  -2  -8   3  103.89    7.40 
  -2  -8   3  117.29    7.60 
  -2  -8   3  117.09    7.30 
   1   8  -3   65.19    4.90 
  -1  -8   3   73.09    5.00 
  -1  -8   3   72.19    4.70 
  -1  -8   3   76.09    4.80 
  -1  -8   3   72.79    4.70 
   0   8  -3    0.70    0.80 
   0  -8   3   -0.70    0.50 
   0  -8   3    0.80    0.50 
   0  -8   3    0.60    0.50 
   0  -8   3    0.10    0.80 
  -1   8  -3   70.69    4.60 
   1  -8   3   59.89    4.70 
   1  -8   3   72.29    4.60 
   1  -8   3   67.69    4.50 
   1  -8   3   70.59    4.50 
  -2   8  -3  124.19    8.10 
   2  -8   3  116.79    8.10 
   2  -8   3  129.69    8.00 
   2  -8   3  126.69    8.00 
   2  -8   3  120.39    8.00 
  -3   8  -3    0.80    0.70 
   3  -8   3    1.10    0.70 
   3  -8   3    2.50    1.00 
   3  -8   3    0.90    0.60 
  -4   8  -3   72.29    4.90 
   4  -8   3   81.79    5.10 
   4  -8   3   69.49    4.90 
   4  -8   3   72.09    5.00 
  -5   8  -3   10.70    1.30 
   5  -8   3   12.20    1.60 
   5  -8   3    7.50    1.40 
   5  -8   3    8.50    1.10 
  -6   8  -3    9.90    1.10 
  -6   8  -3    8.70    1.40 
   6  -8   3   10.60    1.40 
   6  -8   3    8.50    1.20 
  -7   8  -3    4.00    1.20 
  -7   8  -3    4.40    1.00 
   7  -8   3    3.10    1.00 
   7  -8   3    3.30    1.10 
  -8   8  -3   23.50    2.40 
  -8   8  -3   25.20    2.10 
   8  -8   3   23.00    2.40 
   8  -8   3   22.60    2.40 
  -9   8  -3   17.50    2.20 
   9  -8   3   19.60    2.40 
   9  -8   3   19.80    2.30 
 -10   8  -3   -0.30    1.30 
  10  -8   3    1.90    1.30 
  10  -8   3    1.00    1.50 
 -11   8  -3    5.90    1.60 
  11  -8   3    3.90    1.50 
  11  -8   3    8.60    1.80 
 -12   8  -3    1.50    1.60 
  12  -8   3    0.50    1.60 
  13  -8   3   14.90    2.50 
  14  -8   3    3.60    2.20 
  15  -8   3    1.50    2.50 
  16   7  -3    9.40    2.70 
 -16  -7   3    9.60    2.40 
  15   7  -3    7.10    2.40 
 -15  -7   3    9.20    2.10 
  14   7  -3    5.70    2.20 
 -14  -7   3    7.50    1.80 
  13   7  -3    2.60    1.90 
 -13  -7   3    0.70    1.40 
  12   7  -3    0.20    1.60 
 -12  -7   3    2.20    1.30 
 -12  -7   3    2.30    1.50 
  11   7  -3    0.40    1.50 
 -11  -7   3    3.00    1.40 
 -11  -7   3    1.30    1.20 
  10   7  -3    6.10    1.60 
 -10  -7   3    4.30    1.30 
 -10  -7   3    3.10    1.10 
   9   7  -3   16.50    2.20 
  -9  -7   3   16.20    2.10 
  -9  -7   3   15.70    1.80 
   8   7  -3    8.00    1.50 
  -8  -7   3    9.80    1.10 
  -8  -7   3    8.30    1.30 
   7   7  -3  106.09    6.70 
   7   7  -3  112.49    7.00 
  -7  -7   3   97.79    6.70 
  -7  -7   3   94.09    6.80 
   6   7  -3   34.20    2.60 
   6   7  -3   33.50    2.40 
  -6  -7   3   34.50    2.50 
  -6  -7   3   31.20    2.60 
   5   7  -3   57.79    4.20 
   5   7  -3   58.19    3.90 
  -5  -7   3   61.39    4.00 
  -5  -7   3   59.39    4.00 
  -5  -7   3   65.39    4.20 
   4   7  -3   42.10    3.10 
   4   7  -3   42.20    2.80 
  -4  -7   3   41.20    2.80 
  -4  -7   3   44.50    3.10 
  -4  -7   3   38.70    2.80 
   3   7  -3   56.29    3.80 
   3   7  -3   52.49    3.50 
  -3  -7   3   55.29    3.60 
  -3  -7   3   52.59    3.60 
  -3  -7   3   55.29    3.80 
   2   7  -3   21.60    1.70 
  -2  -7   3   14.40    1.80 
  -2  -7   3   18.50    1.50 
  -2  -7   3   19.50    1.50 
  -2  -7   3   20.10    1.40 
  -1  -7   3  323.87   20.90 
  -1  -7   3  314.37   20.90 
  -1  -7   3  340.67   21.00 
  -1  -7   3  338.87   20.90 
   0   7  -3    1.00    0.70 
   0  -7   3    0.60    0.80 
   0  -7   3    0.70    0.50 
   0  -7   3    0.60    0.50 
   0  -7   3    0.10    0.50 
  -1   7  -3  341.57   21.90 
   1  -7   3  362.86   21.80 
   1  -7   3  345.97   21.80 
   1  -7   3  321.47   21.90 
   1  -7   3  342.17   21.80 
  -2   7  -3   25.10    2.20 
   2  -7   3   28.90    2.10 
   2  -7   3   29.60    2.10 
   2  -7   3   31.00    2.30 
   2  -7   3   27.20    2.10 
  -3   7  -3   49.50    3.40 
   3  -7   3   49.20    3.50 
   3  -7   3   52.19    3.40 
   3  -7   3   46.50    3.40 
   3  -7   3   48.90    3.40 
  -4   7  -3   42.70    3.10 
  -4   7  -3   43.90    3.10 
   4  -7   3   44.80    3.20 
   4  -7   3   48.80    3.20 
   4  -7   3   45.70    3.30 
  -5   7  -3   41.70    3.00 
   5  -7   3   49.99    3.20 
   5  -7   3   41.00    3.10 
   5  -7   3   38.00    3.00 
  -6   7  -3   30.70    2.50 
  -6   7  -3   29.70    2.20 
   6  -7   3   30.40    2.40 
   6  -7   3   26.90    2.50 
  -7   7  -3  106.99    6.70 
  -7   7  -3   98.29    6.80 
   7  -7   3  100.09    6.80 
   7  -7   3   97.29    6.70 
  -8   7  -3   11.70    1.50 
  -8   7  -3   13.00    1.60 
   8  -7   3   12.90    1.70 
   8  -7   3   13.60    1.50 
  -9   7  -3   10.20    1.30 
  -9   7  -3    9.60    1.50 
   9  -7   3   11.90    1.70 
   9  -7   3   10.50    1.50 
 -10   7  -3    6.90    1.40 
  10  -7   3    2.80    1.40 
  10  -7   3    7.40    1.30 
 -11   7  -3    3.90    1.40 
  11  -7   3   -0.60    1.30 
  11  -7   3    4.20    1.50 
 -12   7  -3    2.20    1.50 
  12  -7   3    0.80    1.70 
  13  -7   3    2.70    1.80 
  14  -7   3    3.90    2.20 
  15  -7   3    5.70    2.30 
  17   6  -3    1.90    2.60 
 -17  -6   3    3.60    2.40 
  16   6  -3    1.70    2.40 
 -16  -6   3    1.70    2.10 
  15   6  -3    0.60    2.10 
 -15  -6   3    3.40    1.90 
  14   6  -3    0.00    1.90 
 -14  -6   3    2.40    1.70 
 -13  -6   3   -0.20    1.70 
 -13  -6   3    4.70    1.50 
 -12  -6   3    1.00    1.30 
 -12  -6   3    0.90    1.30 
 -11  -6   3   25.10    2.50 
 -11  -6   3   23.20    2.50 
  10   6  -3   22.40    2.10 
 -10  -6   3   22.90    2.20 
 -10  -6   3   21.80    2.20 
   9   6  -3   23.60    2.20 
  -9  -6   3   26.00    2.40 
  -9  -6   3   26.40    2.20 
   8   6  -3    0.70    0.80 
  -8  -6   3    1.10    1.00 
  -8  -6   3    1.30    0.80 
   7   6  -3   52.79    3.90 
   7   6  -3   56.59    3.70 
  -7  -6   3   53.19    3.70 
  -7  -6   3   50.19    3.80 
   6   6  -3    0.60    0.50 
   6   6  -3    0.10    0.80 
  -6  -6   3    1.30    0.80 
  -6  -6   3    0.30    0.60 
  -6  -6   3    0.10    0.60 
   5   6  -3   43.20    2.90 
   5   6  -3   45.60    3.20 
  -5  -6   3   44.00    3.10 
  -5  -6   3   40.90    2.90 
  -5  -6   3   42.70    3.00 
   4   6  -3   19.10    1.80 
   4   6  -3   20.70    1.40 
  -4  -6   3   18.70    1.50 
  -4  -6   3   16.80    1.70 
  -4  -6   3   18.50    1.50 
   3   6  -3   43.70    3.30 
   3   6  -3   47.10    3.10 
  -3  -6   3   51.09    3.30 
  -3  -6   3   43.50    3.10 
  -3  -6   3   49.40    3.10 
   2   6  -3  339.67   20.60 
  -2  -6   3  304.87   20.50 
  -2  -6   3  317.37   20.60 
  -2  -6   3  328.27   20.50 
   1   6  -3   57.79    3.80 
  -1  -6   3   48.30    3.80 
  -1  -6   3   54.99    3.70 
  -1  -6   3   59.39    3.70 
  -1  -6   3   56.09    3.60 
   0   6  -3    0.80    0.60 
   0  -6   3    1.50    0.50 
   0  -6   3    1.10    0.70 
   0  -6   3    1.20    0.40 
   0  -6   3    0.00    0.40 
  -1   6  -3   34.20    2.60 
   1  -6   3   37.00    2.50 
   1  -6   3   37.40    2.50 
   1  -6   3   37.90    2.70 
   1  -6   3   34.70    2.50 
  -2   6  -3  333.27   21.50 
   2  -6   3  311.77   21.40 
   2  -6   3  351.56   21.50 
   2  -6   3  351.26   21.50 
   2  -6   3  339.27   21.50 
  -3   6  -3   65.89    4.10 
  -3   6  -3   63.49    4.10 
   3  -6   3   52.99    4.20 
   3  -6   3   61.89    4.10 
   3  -6   3   59.19    4.10 
   3  -6   3   65.19    4.10 
  -4   6  -3   13.90    1.40 
  -4   6  -3   15.50    1.40 
   4  -6   3   15.60    1.40 
   4  -6   3   12.70    1.40 
   4  -6   3   14.90    1.50 
  -5   6  -3   33.70    2.40 
  -5   6  -3   31.40    2.40 
   5  -6   3   34.30    2.50 
  -6   6  -3    1.80    0.70 
  -6   6  -3    2.00    0.80 
  -6   6  -3    1.40    0.80 
   6  -6   3    0.60    0.90 
   6  -6   3    2.20    0.80 
  -7   6  -3   52.29    3.60 
  -7   6  -3   47.80    3.40 
   7  -6   3   45.50    3.60 
   7  -6   3   51.49    3.60 
  -8   6  -3    1.80    0.80 
  -8   6  -3    1.10    0.90 
   8  -6   3    2.20    1.00 
   8  -6   3    1.20    1.10 
  -9   6  -3   15.60    1.90 
  -9   6  -3   13.40    1.70 
   9  -6   3   18.20    2.00 
   9  -6   3   14.90    2.10 
 -10   6  -3   22.90    2.30 
 -10   6  -3   22.80    2.10 
  10  -6   3   22.50    2.50 
  10  -6   3   20.60    2.40 
 -11   6  -3   33.90    2.90 
  11  -6   3   29.20    2.90 
 -12   6  -3    2.90    1.30 
  12  -6   3    0.10    1.60 
  13  -6   3    2.70    1.80 
  14  -6   3    1.70    1.90 
  15  -6   3    1.40    2.20 
  16  -6   3   -0.60    2.10 
  16   5  -3    3.30    2.30 
 -16  -5   3    4.00    2.20 
 -15  -5   3    0.60    1.80 
 -14  -5   3    1.60    1.60 
 -13  -5   3   12.10    1.80 
 -13  -5   3   14.50    2.00 
 -13  -5   3   11.80    2.10 
  12   5  -3   19.40    2.30 
 -12  -5   3   17.80    2.20 
 -12  -5   3   17.20    2.20 
 -12  -5   3   14.60    1.90 
  11   5  -3   18.30    2.10 
 -11  -5   3   16.50    2.10 
 -11  -5   3   16.80    1.90 
 -11  -5   3   17.90    2.30 
  10   5  -3    6.10    1.20 
 -10  -5   3    4.30    1.10 
 -10  -5   3    4.90    1.20 
 -10  -5   3    4.50    1.30 
   9   5  -3   30.10    2.30 
  -9  -5   3   28.90    2.40 
  -9  -5   3   26.90    2.40 
  -9  -5   3   26.30    2.40 
   8   5  -3    2.40    0.80 
  -8  -5   3    1.60    0.90 
  -8  -5   3    0.00    0.70 
  -8  -5   3    1.10    0.90 
   7   5  -3    2.20    0.70 
  -7  -5   3    2.00    0.90 
  -7  -5   3    2.70    0.70 
  -7  -5   3    1.50    1.00 
   6   5  -3    3.90    0.70 
  -6  -5   3    4.20    0.90 
  -6  -5   3    3.90    0.70 
  -6  -5   3    4.40    0.70 
   5   5  -3   31.00    2.10 
   5   5  -3   25.80    1.80 
  -5  -5   3   24.30    1.90 
  -5  -5   3   25.50    1.90 
  -5  -5   3   23.70    2.10 
   4   5  -3    1.60    0.70 
   4   5  -3    1.30    0.40 
  -4  -5   3    1.90    0.50 
  -4  -5   3    1.50    0.70 
  -4  -5   3    1.40    0.50 
   3   5  -3   41.00    2.60 
   3   5  -3   40.20    2.90 
  -3  -5   3   38.80    2.70 
  -3  -5   3   40.50    2.70 
  -3  -5   3   40.50    2.90 
   2   5  -3   12.60    0.90 
   2   5  -3   13.00    1.30 
  -2  -5   3    9.70    1.30 
  -2  -5   3   13.80    1.10 
  -2  -5   3   12.90    1.10 
   1   5  -3  124.49    8.30 
  -1  -5   3  125.69    8.20 
  -1  -5   3  131.99    8.20 
  -1  -5   3  131.49    8.20 
   0   5  -3    2.20    0.70 
   0  -5   3    1.00    0.50 
   0  -5   3    0.20    0.60 
   0  -5   3    0.40    0.40 
   0  -5   3    0.10    0.40 
  -1   5  -3  136.39    8.10 
   1  -5   3  119.99    8.10 
   1  -5   3  124.69    8.10 
   1  -5   3  117.59    8.10 
   1  -5   3  130.29    8.10 
  -2   5  -3    6.30    0.80 
  -2   5  -3    8.10    0.90 
   2  -5   3    7.00    1.00 
   2  -5   3    8.80    0.90 
   2  -5   3    9.10    1.00 
   2  -5   3    8.20    1.00 
  -3   5  -3   44.80    2.90 
  -3   5  -3   40.90    2.90 
   3  -5   3   44.20    3.00 
   3  -5   3   41.50    2.90 
   3  -5   3   44.20    3.00 
  -4   5  -3    2.60    0.60 
  -4   5  -3    1.90    0.60 
   4  -5   3    1.50    0.70 
   4  -5   3    2.00    0.60 
   4  -5   3    0.90    0.70 
  -5   5  -3   30.60    2.30 
  -5   5  -3   29.70    2.40 
  -5   5  -3   33.70    2.30 
   5  -5   3   35.00    2.40 
   5  -5   3   31.80    2.40 
  -6   5  -3    3.40    0.70 
  -6   5  -3    4.20    0.80 
  -6   5  -3    4.80    0.90 
   6  -5   3    4.40    0.90 
   6  -5   3    5.30    0.90 
  -7   5  -3    1.10    0.70 
  -7   5  -3    2.20    0.80 
  -7   5  -3    2.90    0.80 
   7  -5   3    3.10    1.00 
   7  -5   3    1.90    0.80 
  -8   5  -3    1.70    0.80 
  -8   5  -3    0.70    0.90 
  -8   5  -3    0.30    0.90 
   8  -5   3   -0.20    0.90 
   8  -5   3   -0.10    0.90 
  -9   5  -3   25.40    2.10 
  -9   5  -3   21.50    2.10 
   9  -5   3   24.00    2.20 
   9  -5   3   22.80    2.30 
 -10   5  -3    3.80    1.10 
 -10   5  -3    5.80    1.20 
  10  -5   3    4.90    1.40 
  10  -5   3    7.20    1.30 
 -11   5  -3   20.90    2.20 
 -11   5  -3   21.20    2.20 
  11  -5   3   19.30    2.50 
 -12   5  -3   19.00    2.30 
  12  -5   3   16.50    2.30 
  13  -5   3   12.00    2.20 
  14  -5   3   -1.50    1.80 
  15  -5   3   -0.40    1.80 
  16  -5   3    3.50    2.30 
 -16  -4   3    2.30    2.20 
 -15  -4   3    3.40    1.80 
  14   4  -3    0.00    1.60 
 -14  -4   3   -0.90    1.70 
 -14  -4   3   -2.90    1.50 
  13   4  -3   12.90    1.90 
 -13  -4   3    9.20    1.70 
 -13  -4   3    7.70    1.60 
 -13  -4   3    7.90    1.80 
  12   4  -3    3.30    1.40 
 -12  -4   3    0.90    1.20 
 -12  -4   3    1.40    1.40 
 -12  -4   3    4.00    1.30 
  11   4  -3   13.10    1.60 
 -11  -4   3   13.00    1.60 
 -11  -4   3   11.80    1.70 
 -11  -4   3   17.30    1.70 
  10   4  -3   10.30    1.30 
 -10  -4   3    6.90    1.20 
 -10  -4   3    9.60    1.30 
 -10  -4   3    7.60    1.40 
   9   4  -3    0.70    0.80 
  -9  -4   3   -0.30    0.80 
  -9  -4   3    0.80    0.90 
  -9  -4   3    0.10    0.90 
   8   4  -3    2.00    0.80 
  -8  -4   3    2.40    0.80 
  -8  -4   3    1.70    1.00 
  -8  -4   3    3.80    0.90 
   7   4  -3   14.10    1.40 
  -7  -4   3   13.80    1.40 
  -7  -4   3   15.50    1.40 
  -7  -4   3   13.50    1.50 
  -7  -4   3   14.50    1.60 
   6   4  -3   60.09    4.10 
  -6  -4   3   66.29    4.20 
  -6  -4   3   62.59    4.20 
  -6  -4   3   54.59    4.10 
  -6  -4   3   62.89    4.10 
   5   4  -3   20.00    1.50 
  -5  -4   3   19.50    1.60 
  -5  -4   3   19.00    1.60 
  -5  -4   3   20.80    1.70 
  -5  -4   3   20.50    1.70 
   4   4  -3   23.20    2.20 
   4   4  -3   29.40    2.00 
  -4  -4   3   31.00    2.20 
  -4  -4   3   30.10    2.10 
  -4  -4   3   35.20    2.10 
   3   4  -3   82.39    5.30 
   3   4  -3   82.69    5.50 
  -3  -4   3   82.49    5.40 
  -3  -4   3   82.79    5.40 
  -3  -4   3   86.99    5.50 
   2   4  -3  636.14   42.70 
   2   4  -3  696.63   42.80 
   2   4  -3  654.43   42.70 
  -2  -4   3  689.63   42.70 
  -2  -4   3  678.43   42.80 
  -2  -4   3  694.33   42.70 
   1   4  -3  207.98   14.70 
   1   4  -3  242.08   14.60 
  -1  -4   3  226.68   14.70 
  -1  -4   3  237.18   14.60 
  -1  -4   3  222.38   14.60 
  -1  -4   3  242.38   14.60 
   0   4  -3    0.60    0.50 
   0   4  -3   -0.30    0.50 
   0  -4   3    0.30    0.40 
   0  -4   3    0.50    0.40 
   0  -4   3    1.40    0.60 
   0  -4   3    0.50    0.40 
  -1   4  -3  228.28   14.00 
  -1   4  -3  236.38   14.10 
   1  -4   3  210.28   14.00 
   1  -4   3  222.58   14.00 
   1  -4   3  213.58   14.00 
   1  -4   3  212.48   14.10 
  -2   4  -3  690.63   45.10 
  -2   4  -3  709.93   45.10 
   2  -4   3  737.83   45.10 
   2  -4   3  674.43   45.10 
   2  -4   3  713.13   45.10 
   2  -4   3  744.33   45.10 
  -3   4  -3   79.99    5.80 
  -3   4  -3   89.99    5.80 
   3  -4   3   94.79    5.90 
   3  -4   3   96.09    5.90 
   3  -4   3   91.09    5.90 
  -4   4  -3   20.70    1.60 
  -4   4  -3   17.00    1.60 
   4  -4   3   21.30    1.70 
   4  -4   3   23.50    1.70 
   4  -4   3   20.10    1.70 
  -5   4  -3   18.90    1.50 
  -5   4  -3   19.00    1.50 
  -5   4  -3   17.00    1.50 
   5  -4   3   14.30    1.60 
   5  -4   3   18.50    1.60 
  -6   4  -3   62.69    4.20 
  -6   4  -3   64.09    4.30 
  -6   4  -3   65.49    4.30 
   6  -4   3   57.39    4.40 
   6  -4   3   67.19    4.30 
  -7   4  -3   17.30    1.50 
  -7   4  -3   15.60    1.60 
  -7   4  -3   15.80    1.50 
   7  -4   3   14.90    1.60 
   7  -4   3   15.00    1.60 
  -8   4  -3    3.60    0.80 
  -8   4  -3    2.80    0.90 
  -8   4  -3    4.50    0.90 
   8  -4   3    2.30    1.10 
   8  -4   3    5.10    0.90 
  -9   4  -3    5.60    1.00 
  -9   4  -3    4.10    0.90 
  -9   4  -3    4.40    1.10 
   9  -4   3    3.10    1.10 
   9  -4   3    5.60    1.00 
 -10   4  -3    9.90    1.30 
 -10   4  -3   10.60    1.30 
  10  -4   3   14.30    1.50 
  10  -4   3   10.50    1.60 
 -11   4  -3   15.20    1.90 
 -11   4  -3   16.00    1.90 
  11  -4   3   16.80    2.30 
 -12   4  -3    0.80    1.40 
 -12   4  -3    2.50    1.30 
  12  -4   3    2.50    1.50 
  13  -4   3   17.00    2.30 
  14  -4   3    4.80    2.00 
  15  -4   3    0.80    2.00 
  16  -4   3   -0.10    2.00 
  16   3  -3    2.00    2.20 
  15   3  -3    4.00    2.00 
 -15  -3   3    0.60    2.00 
 -15  -3   3   -0.80    1.90 
  14   3  -3    3.60    1.70 
 -14  -3   3    3.40    1.70 
 -14  -3   3    5.60    1.80 
  13   3  -3    7.30    1.70 
 -13  -3   3    8.90    1.60 
 -13  -3   3    9.10    1.70 
 -13  -3   3   10.80    1.80 
  12   3  -3   -0.90    1.20 
 -12  -3   3    3.00    1.30 
 -12  -3   3    2.00    1.40 
 -12  -3   3    0.20    1.20 
  11   3  -3    0.40    1.10 
 -11  -3   3   -0.40    1.00 
 -11  -3   3    0.20    1.20 
 -11  -3   3   -0.10    1.10 
  10   3  -3   16.00    1.80 
 -10  -3   3   13.70    1.80 
 -10  -3   3   14.10    1.80 
 -10  -3   3   13.80    1.70 
   9   3  -3    3.90    1.00 
  -9  -3   3    3.10    0.90 
  -9  -3   3    3.60    1.00 
  -9  -3   3    3.30    1.00 
   8   3  -3   78.79    5.40 
  -8  -3   3   84.69    5.40 
  -8  -3   3   74.79    5.40 
  -8  -3   3   84.09    5.40 
   7   3  -3   16.00    1.50 
   7   3  -3   16.50    1.50 
  -7  -3   3   14.40    1.50 
  -7  -3   3   15.20    1.60 
  -7  -3   3   17.30    1.50 
   6   3  -3   17.20    1.50 
   6   3  -3   19.20    1.50 
  -6  -3   3   15.60    1.50 
  -6  -3   3   19.00    1.60 
  -6  -3   3   20.10    1.60 
   5   3  -3   10.70    1.10 
   5   3  -3   10.90    1.10 
  -5  -3   3    9.90    1.20 
  -5  -3   3   11.70    1.20 
  -5  -3   3   10.20    1.10 
  -5  -3   3   11.80    1.10 
   4   3  -3  257.77   16.50 
   4   3  -3  252.37   16.50 
  -4  -3   3  261.87   16.50 
  -4  -3   3  272.27   16.50 
  -4  -3   3  266.47   16.60 
  -4  -3   3  245.28   16.50 
   3   3  -3  313.97   20.00 
   3   3  -3  318.07   19.90 
   3   3  -3  313.57   19.90 
  -3  -3   3  310.77   19.90 
  -3  -3   3  317.27   19.90 
  -3  -3   3  310.07   20.00 
   2   3  -3  279.97   17.40 
   2   3  -3  267.37   17.40 
   2   3  -3  276.97   17.50 
  -2  -3   3  278.87   17.50 
  -2  -3   3  273.87   17.40 
  -2  -3   3  270.17   17.40 
   1   3  -3   68.39    4.10 
   1   3  -3   60.99    4.20 
  -1  -3   3   66.69    4.20 
  -1  -3   3   58.79    4.20 
  -1  -3   3   64.69    4.20 
   0   3  -3    0.10    0.40 
   0   3  -3   -1.30    0.50 
   0  -3   3   -1.50    0.40 
   0  -3   3   -0.60    0.40 
   0  -3   3   -1.30    0.50 
   0  -3   3   -0.80    0.30 
  -1   3  -3   69.09    4.30 
  -1   3  -3   66.79    4.30 
   1  -3   3   67.99    4.30 
   1  -3   3   65.69    4.40 
   1  -3   3   64.59    4.30 
   1  -3   3   65.99    4.30 
  -2   3  -3  255.87   16.60 
  -2   3  -3  259.47   16.60 
   2  -3   3  281.27   16.60 
   2  -3   3  285.57   16.60 
   2  -3   3  229.58   16.60 
   2  -3   3  246.68   16.60 
  -3   3  -3  356.36   22.10 
  -3   3  -3  343.57   22.10 
   3  -3   3  355.16   22.10 
   3  -3   3  364.26   22.10 
   3  -3   3  318.17   22.10 
  -4   3  -3  186.68   13.20 
  -4   3  -3  213.68   13.20 
  -4   3  -3  215.18   13.20 
   4  -3   3  203.38   13.20 
   4  -3   3  213.18   13.20 
  -5   3  -3   13.40    1.40 
  -5   3  -3   18.60    1.30 
  -5   3  -3   13.70    1.30 
   5  -3   3   14.00    1.50 
   5  -3   3   15.40    1.40 
  -6   3  -3    9.20    1.10 
  -6   3  -3    9.80    1.20 
  -6   3  -3   10.00    1.10 
   6  -3   3    9.20    1.20 
   6  -3   3    9.40    1.20 
  -7   3  -3   19.40    1.70 
  -7   3  -3   22.50    1.80 
  -7   3  -3   19.10    1.70 
   7  -3   3   18.90    1.90 
   7  -3   3   21.10    1.70 
  -8   3  -3   75.19    4.90 
  -8   3  -3   78.89    4.90 
  -8   3  -3   77.19    5.00 
   8  -3   3   68.49    5.00 
   8  -3   3   68.09    5.00 
  -9   3  -3    3.90    0.90 
  -9   3  -3    2.50    1.00 
  -9   3  -3    3.60    0.80 
   9  -3   3    2.80    1.00 
   9  -3   3    1.10    1.10 
 -10   3  -3   12.90    1.70 
 -10   3  -3   16.70    2.00 
 -10   3  -3   14.30    1.60 
  10  -3   3   11.50    1.70 
  10  -3   3   16.50    1.90 
 -11   3  -3    2.50    1.20 
 -11   3  -3    1.10    0.90 
 -11   3  -3    0.00    1.10 
  11  -3   3   -0.30    1.20 
 -12   3  -3    1.70    1.20 
  12  -3   3    1.30    1.40 
 -13   3  -3    6.00    1.60 
  13  -3   3   12.50    2.00 
  14  -3   3    3.00    2.00 
  15  -3   3    1.90    2.00 
  16  -3   3    1.90    2.30 
  17  -3   3    3.00    2.40 
  17   2  -3   -1.10    2.20 
  16   2  -3    5.40    2.10 
  15   2  -3    1.30    1.90 
 -15  -2   3   -1.00    1.80 
  14   2  -3    0.60    1.70 
 -14  -2   3    0.70    1.60 
 -14  -2   3    2.00    1.60 
  13   2  -3    3.50    1.50 
 -13  -2   3    1.60    1.40 
 -13  -2   3    1.00    1.30 
 -13  -2   3    1.20    1.40 
  12   2  -3   10.50    1.70 
 -12  -2   3   10.10    1.60 
 -12  -2   3   10.40    1.50 
 -12  -2   3   11.30    1.70 
  11   2  -3    2.80    1.20 
 -11  -2   3    3.60    1.20 
 -11  -2   3    3.00    1.10 
 -11  -2   3    2.60    1.20 
  10   2  -3   39.20    2.90 
 -10  -2   3   31.00    2.90 
 -10  -2   3   36.40    2.80 
 -10  -2   3   39.70    2.90 
   9   2  -3    3.10    0.90 
  -9  -2   3    1.10    0.80 
  -9  -2   3    1.90    0.80 
  -9  -2   3    0.60    0.90 
   8   2  -3    6.80    1.00 
   8   2  -3    7.90    1.00 
  -8  -2   3    8.60    1.10 
  -8  -2   3    8.40    1.00 
  -8  -2   3   10.90    1.20 
   7   2  -3   11.30    1.20 
   7   2  -3   11.00    1.20 
  -7  -2   3   10.40    1.20 
  -7  -2   3   12.50    1.30 
  -7  -2   3    9.60    1.30 
   6   2  -3   14.30    1.30 
   6   2  -3   13.60    1.30 
  -6  -2   3   16.50    1.40 
  -6  -2   3   13.50    1.30 
  -6  -2   3   12.80    1.30 
   5   2  -3   50.59    3.40 
   5   2  -3   57.39    3.50 
  -5  -2   3   50.09    3.50 
  -5  -2   3   50.79    3.50 
  -5  -2   3   48.90    3.50 
   4   2  -3   29.90    2.10 
   4   2  -3   30.60    2.10 
  -4  -2   3   28.40    2.10 
  -4  -2   3   35.00    2.20 
  -4  -2   3   30.90    2.20 
  -4  -2   3   27.70    2.20 
   3   2  -3   39.70    2.60 
   3   2  -3   39.90    2.60 
  -3  -2   3   35.00    2.70 
  -3  -2   3   38.90    2.70 
  -3  -2   3   40.60    2.60 
  -3  -2   3   38.90    2.60 
   2   2  -3  203.28   12.90 
   2   2  -3  186.98   12.80 
   2   2  -3  201.18   12.80 
  -2  -2   3  206.38   12.80 
  -2  -2   3  211.98   12.90 
  -2  -2   3  200.38   12.80 
   1   2  -3  537.25   34.00 
   1   2  -3  551.84   34.00 
  -1  -2   3  550.84   34.00 
  -1  -2   3  508.45   34.00 
  -1  -2   3  537.65   34.00 
   0   2  -3    0.20    0.40 
   0   2  -3    0.90    0.30 
   0   2  -3    0.40    0.20 
   0  -2   3    0.20    0.30 
   0  -2   3    0.30    0.30 
   0  -2   3    0.50    0.20 
   0  -2   3   -0.10    0.40 
  -1   2  -3  538.85   33.40 
  -1   2  -3  526.35   33.40 
   1  -2   3  500.35   33.40 
   1  -2   3  537.75   33.40 
   1  -2   3  523.35   33.40 
   1  -2   3  534.25   33.40 
  -2   2  -3  220.68   15.20 
  -2   2  -3  244.98   15.30 
   2  -2   3  240.18   15.30 
   2  -2   3  250.37   15.30 
   2  -2   3  241.78   15.30 
  -3   2  -3   36.80    2.50 
  -3   2  -3   35.80    2.50 
   3  -2   3   35.70    2.50 
  -4   2  -3   35.60    2.50 
  -4   2  -3   37.40    2.50 
  -4   2  -3   34.70    2.50 
   4  -2   3   38.20    2.60 
   4  -2   3   34.10    2.50 
  -5   2  -3   48.90    3.10 
  -5   2  -3   46.20    3.10 
  -5   2  -3   44.30    3.10 
   5  -2   3   41.50    3.20 
   5  -2   3   47.50    3.10 
  -6   2  -3   14.00    1.40 
  -6   2  -3   19.00    1.40 
  -6   2  -3   13.90    1.50 
   6  -2   3   16.20    1.50 
   6  -2   3   15.00    1.60 
  -7   2  -3   13.90    1.40 
  -7   2  -3   12.10    1.20 
  -7   2  -3   11.80    1.20 
   7  -2   3   12.30    1.40 
   7  -2   3   10.80    1.50 
  -8   2  -3    3.80    0.80 
  -8   2  -3    4.20    0.80 
  -8   2  -3    4.70    0.90 
   8  -2   3    3.50    1.00 
   8  -2   3    2.70    0.80 
  -9   2  -3   -0.30    0.90 
  -9   2  -3    1.20    0.90 
  -9   2  -3    2.20    0.70 
   9  -2   3    1.50    0.90 
   9  -2   3    1.80    0.90 
 -10   2  -3   36.10    3.00 
 -10   2  -3   38.60    2.90 
 -10   2  -3   43.40    3.20 
  10  -2   3   38.10    3.20 
 -11   2  -3    3.00    1.00 
 -11   2  -3    7.80    1.30 
 -11   2  -3    4.80    1.20 
  11  -2   3    6.70    1.50 
 -12   2  -3   10.60    1.70 
 -12   2  -3   10.10    1.60 
  12  -2   3   10.80    1.80 
 -13   2  -3    2.40    1.40 
  13  -2   3    1.90    1.60 
  14  -2   3   -0.80    1.80 
  15  -2   3   -0.60    1.90 
  16  -2   3    6.90    2.40 
  17  -2   3    2.10    2.40 
  18   1  -3    1.80    2.70 
  17   1  -3    5.00    2.50 
  16   1  -3    5.90    2.20 
  15   1  -3    0.10    1.80 
  14   1  -3   19.70    2.50 
 -14  -1   3   25.40    3.00 
 -14  -1   3   22.60    2.80 
  13   1  -3    1.60    1.50 
 -13  -1   3    0.00    1.20 
 -13  -1   3    3.30    1.60 
 -13  -1   3    1.00    1.40 
  12   1  -3   26.60    2.50 
 -12  -1   3   21.10    2.30 
 -12  -1   3   23.10    2.50 
 -12  -1   3   24.80    2.60 
  11   1  -3    8.40    1.40 
 -11  -1   3    7.20    1.20 
 -11  -1   3    6.60    1.30 
 -11  -1   3    6.20    1.30 
  10   1  -3   13.10    1.70 
 -10  -1   3   11.40    1.40 
 -10  -1   3   13.80    1.50 
 -10  -1   3   11.10    1.40 
   9   1  -3    3.30    1.00 
   9   1  -3    3.90    1.00 
  -9  -1   3    3.30    0.90 
  -9  -1   3    2.40    0.90 
  -9  -1   3    3.80    1.00 
   8   1  -3   42.30    2.90 
   8   1  -3   42.10    3.00 
  -8  -1   3   43.90    2.90 
  -8  -1   3   37.80    2.90 
  -8  -1   3   38.10    3.00 
   7   1  -3    9.20    1.00 
   7   1  -3    9.20    1.20 
  -7  -1   3    9.60    1.20 
  -7  -1   3   10.40    1.10 
  -7  -1   3    8.60    1.00 
   6   1  -3   33.70    2.40 
   6   1  -3   35.30    2.40 
  -6  -1   3   32.70    2.40 
  -6  -1   3   31.60    2.40 
  -6  -1   3   33.90    2.40 
   5   1  -3   66.09    4.50 
   5   1  -3   68.89    4.50 
  -5  -1   3   71.59    4.50 
  -5  -1   3   64.89    4.50 
  -5  -1   3   71.79    4.50 
   4   1  -3   26.00    2.00 
   4   1  -3   32.10    2.00 
  -4  -1   3   24.30    2.00 
  -4  -1   3   30.60    2.10 
  -4  -1   3   29.00    2.00 
   3   1  -3   33.50    2.40 
   3   1  -3   38.10    2.40 
  -3  -1   3   31.40    2.40 
  -3  -1   3   34.70    2.40 
  -3  -1   3   37.50    2.40 
   2   1  -3  412.66   28.70 
   2   1  -3  512.95   28.70 
   2   1  -3  441.86   28.70 
  -2  -1   3  393.16   28.70 
  -2  -1   3  449.66   28.70 
  -2  -1   3  510.75   28.70 
   1   1  -3  429.56   27.50 
   1   1  -3  449.86   27.60 
   1   1  -3  417.66   27.60 
  -1  -1   3  430.06   27.60 
  -1  -1   3  442.16   27.60 
  -1  -1   3  422.16   27.50 
  -1  -1   3  455.65   27.60 
   0   1  -3    0.70    0.30 
   0   1  -3    1.10    0.20 
   0   1  -3    0.50    0.20 
   0  -1   3    1.10    0.20 
   0  -1   3    0.90    0.30 
   0  -1   3    0.70    0.30 
   0  -1   3    0.70    0.20 
  -1   1  -3  410.16   27.60 
  -1   1  -3  441.76   27.60 
   1  -1   3  436.46   27.60 
   1  -1   3  438.66   27.60 
   1  -1   3  451.35   27.60 
  -2   1  -3  352.06   22.50 
   2  -1   3  345.87   22.50 
   2  -1   3  364.46   22.50 
   2  -1   3  355.86   22.50 
  -3   1  -3   32.50    2.20 
  -3   1  -3   29.20    2.10 
  -3   1  -3   31.00    2.20 
   3  -1   3   29.20    2.20 
   3  -1   3   35.50    2.20 
  -4   1  -3   23.40    1.70 
  -4   1  -3   18.80    1.60 
  -4   1  -3   26.30    1.70 
   4  -1   3   23.50    1.70 
   4  -1   3   21.50    1.70 
  -5   1  -3   72.79    4.70 
  -5   1  -3   74.69    4.80 
  -5   1  -3   73.69    4.70 
   5  -1   3   74.39    4.70 
   5  -1   3   64.39    4.80 
  -6   1  -3   41.40    2.60 
  -6   1  -3   35.50    2.70 
  -6   1  -3   39.20    2.70 
   6  -1   3   38.00    2.70 
   6  -1   3   35.00    2.80 
  -7   1  -3   10.00    1.30 
  -7   1  -3   15.40    1.40 
  -7   1  -3   13.00    1.20 
   7  -1   3   10.50    1.40 
   7  -1   3   12.90    1.30 
  -8   1  -3   51.29    3.50 
  -8   1  -3   49.40    3.40 
  -8   1  -3   48.60    3.50 
   8  -1   3   52.49    3.60 
   8  -1   3   45.10    3.40 
  -9   1  -3    2.50    0.90 
  -9   1  -3    3.30    0.80 
  -9   1  -3    3.60    0.90 
   9  -1   3    5.20    1.10 
   9  -1   3    5.60    0.90 
 -10   1  -3   12.70    1.60 
 -10   1  -3   13.50    1.50 
 -10   1  -3   14.30    1.60 
  10  -1   3   13.70    1.90 
 -11   1  -3    7.70    1.30 
 -11   1  -3   10.00    1.40 
 -11   1  -3    7.20    1.10 
  11  -1   3    6.20    1.40 
 -12   1  -3   33.90    3.10 
 -12   1  -3   32.70    2.90 
  12  -1   3   32.20    3.10 
 -13   1  -3    1.30    1.40 
 -13   1  -3    2.20    1.30 
  13  -1   3    2.00    1.60 
 -14   1  -3   20.80    2.60 
  14  -1   3   22.20    2.70 
  15  -1   3    0.00    1.90 
  16  -1   3    5.90    2.30 
  17  -1   3    5.20    2.60 
  18   0  -3    2.90    4.20 
  17   0  -3   -2.00    2.20 
  16   0  -3   32.70    3.80 
  15   0  -3    1.00    1.80 
  14   0  -3   14.60    2.20 
  13   0  -3   -0.70    1.40 
 -13   0   3    1.70    1.30 
 -13   0   3   -0.70    1.20 
 -13   0   3    2.00    1.50 
  12   0  -3   25.00    2.70 
 -12   0   3   26.40    2.50 
 -12   0   3   27.20    2.70 
 -12   0   3   24.50    2.40 
  11   0  -3    2.10    1.20 
 -11   0   3    1.40    1.20 
 -11   0   3    0.80    1.00 
 -11   0   3    1.70    1.10 
  10   0  -3   45.70    3.60 
 -10   0   3   47.20    3.50 
 -10   0   3   48.60    3.50 
 -10   0   3   52.09    3.60 
   9   0  -3    1.00    0.90 
   9   0  -3   -0.20    0.80 
  -9   0   3    0.60    0.80 
  -9   0   3   -0.20    0.80 
  -9   0   3    2.00    0.90 
   8   0  -3  159.08   10.80 
   8   0  -3  158.98   10.70 
  -8   0   3  171.48   10.70 
  -8   0   3  171.18   10.70 
  -8   0   3  168.68   10.70 
   7   0  -3    1.60    0.80 
   7   0  -3    0.50    0.60 
  -7   0   3    1.30    0.70 
  -7   0   3    0.50    0.60 
  -7   0   3    0.10    0.70 
   6   0  -3  210.58   13.90 
   6   0  -3  214.38   13.80 
  -6   0   3  196.68   13.80 
  -6   0   3  228.48   13.80 
  -6   0   3  228.58   13.80 
   5   0  -3    0.90    0.60 
   5   0  -3   -1.30    0.50 
  -5   0   3   -0.10    0.60 
  -5   0   3    0.20    0.60 
  -5   0   3   -0.60    0.50 
   4   0  -3   75.49    5.20 
   4   0  -3   79.09    5.20 
  -4   0   3   88.79    5.30 
  -4   0   3   84.39    5.20 
  -4   0   3   74.29    5.20 
   3   0  -3    1.20    0.50 
   3   0  -3    0.30    0.40 
  -3   0   3    0.50    0.40 
  -3   0   3    0.10    0.50 
  -3   0   3    0.50    0.50 
   2   0  -3 9013.60  575.34 
   2   0  -3 8574.14  574.74 
  -2   0   3 9384.06  573.54 
  -2   0   3 8212.78  575.64 
  -2   0   3 9999.00  574.54 
   1   0  -3   -1.60    0.20 
   1   0  -3   -1.40    0.30 
   1   0  -3   -1.90    0.20 
   1   0  -3   -1.30    0.20 
  -1   0   3   -0.90    0.30 
  -1   0   3   -1.60    0.20 
  -1   0   3   -1.30    0.20 
   0   0  -3   -2.80    0.30 
   0   0  -3   -3.40    0.30 
   0   0   3   -2.10    0.30 
   0   0   3   -3.40    0.30 
  -1   0  -3   -1.40    0.30 
  -1   0  -3   -1.40    0.20 
   1   0   3   -1.20    0.20 
   1   0   3   -0.80    0.30 
  -2   0  -3 9217.28  581.14 
  -2   0  -3 9353.06  582.64 
  -2   0  -3 9859.21  582.14 
   2   0   3 8934.61  584.04 
   2   0   3 9064.09  580.84 
   2   0   3 8602.94  582.44 
  -3   0  -3    0.50    0.30 
  -3   0  -3    0.50    0.50 
  -3   0  -3   -0.80    0.40 
  -3   0  -3   -0.40    0.40 
   3   0   3    0.50    0.40 
   3   0   3    0.80    0.50 
  -4   0  -3   89.79    5.80 
  -4   0  -3   94.99    5.70 
   4   0   3   90.89    5.70 
   4   0   3   77.99    5.80 
  -5   0  -3    1.00    0.60 
  -5   0  -3   -0.30    0.40 
  -5   0  -3    1.00    0.60 
   5   0   3   -0.80    0.50 
   5   0   3    0.60    0.60 
  -6   0  -3  207.68   12.20 
  -6   0  -3  188.48   12.30 
  -6   0  -3  164.88   12.30 
   6   0   3  202.38   12.30 
   6   0   3  192.08   12.30 
  -7   0  -3    0.60    0.70 
  -7   0  -3    0.60    0.70 
  -7   0  -3    1.00    0.60 
   7   0   3    0.10    0.70 
   7   0   3   -0.40    0.60 
  -8   0  -3  181.58   11.90 
  -8   0  -3  177.18   11.80 
  -8   0  -3  207.88   11.90 
   8   0   3  179.88   12.00 
   8   0   3  176.78   11.80 
  -9   0  -3    0.80    0.90 
  -9   0  -3    1.10    0.90 
  -9   0  -3    0.40    0.70 
   9   0   3    0.50    1.00 
   9   0   3    3.50    1.40 
 -10   0  -3   34.30    2.40 
 -10   0  -3   28.80    2.70 
 -10   0  -3   30.10    2.70 
  10   0   3   34.20    2.80 
 -11   0  -3    1.10    1.10 
 -11   0  -3    0.30    0.90 
 -11   0  -3    2.00    1.10 
  11   0   3    1.00    1.20 
 -12   0  -3   21.50    2.30 
 -12   0  -3   21.80    2.20 
  12   0   3   19.30    2.50 
 -13   0  -3    1.10    1.40 
 -13   0  -3    2.10    1.40 
  13   0   3   -1.10    1.40 
 -14   0  -3   13.40    2.00 
 -14   0  -3   12.40    2.00 
  14   0   3   14.90    2.30 
 -15   0  -3   -1.40    1.80 
  15   0   3   -0.70    2.00 
  16   0   3   41.70    4.30 
  17   0   3    3.80    2.50 
  17  -1  -3    5.00    2.40 
  16  -1  -3    1.30    2.10 
  15  -1  -3    2.60    1.80 
  14  -1  -3   18.20    2.40 
  13  -1  -3    0.40    1.50 
 -13   1   3   -0.30    1.20 
  12  -1  -3   28.60    2.80 
 -12   1   3   27.60    2.50 
 -12   1   3   20.10    2.40 
 -12   1   3   30.90    2.80 
  11  -1  -3    8.90    1.50 
 -11   1   3    5.30    1.20 
 -11   1   3    7.70    1.20 
 -11   1   3    6.30    1.40 
  10  -1  -3   11.40    1.50 
  10  -1  -3   13.60    1.60 
 -10   1   3   11.70    1.50 
 -10   1   3   11.90    1.50 
 -10   1   3   12.10    1.50 
   9  -1  -3    2.20    0.80 
   9  -1  -3    3.40    1.10 
  -9   1   3    3.70    0.80 
  -9   1   3    1.10    0.80 
  -9   1   3    4.90    1.00 
   8  -1  -3   43.70    3.10 
   8  -1  -3   42.20    3.20 
  -8   1   3   43.70    3.00 
  -8   1   3   39.50    3.00 
  -8   1   3   48.30    3.20 
   7  -1  -3    5.90    1.00 
   7  -1  -3    7.50    0.90 
  -7   1   3    8.70    1.00 
  -7   1   3    8.00    1.00 
  -7   1   3    9.80    1.00 
   6  -1  -3   33.20    2.50 
   6  -1  -3   35.80    2.40 
  -6   1   3   36.10    2.40 
  -6   1   3   29.60    2.40 
  -6   1   3   33.20    2.30 
   5  -1  -3   67.49    4.70 
   5  -1  -3   66.99    4.60 
  -5   1   3   73.29    4.60 
  -5   1   3   63.39    4.60 
  -5   1   3   81.29    4.70 
   4  -1  -3   26.80    2.00 
   4  -1  -3   26.50    2.10 
  -4   1   3   28.90    2.00 
  -4   1   3   28.50    1.90 
  -4   1   3   30.20    2.00 
   3  -1  -3   30.50    2.20 
   3  -1  -3   32.00    2.20 
  -3   1   3   33.10    2.20 
  -3   1   3   32.40    2.10 
  -3   1   3   27.50    2.20 
   2  -1  -3  430.46   26.40 
   2  -1  -3  417.66   26.40 
   2  -1  -3  414.56   26.40 
   2  -1  -3  416.36   26.50 
  -2   1   3  409.66   26.40 
  -2   1   3  415.46   26.40 
   1  -1  -3  398.06   25.30 
   1  -1  -3  400.96   25.30 
   1  -1  -3  393.56   25.30 
  -1   1   3  398.86   25.30 
  -1   1   3  406.66   25.30 
   0  -1  -3    1.10    0.20 
   0  -1  -3    1.20    0.20 
   0   1   3    0.70    0.20 
   0   1   3    0.70    0.20 
  -1  -1  -3  433.56   26.50 
  -1  -1  -3  406.26   26.60 
  -1  -1  -3  429.56   26.60 
   1   1   3  408.56   26.60 
  -2  -1  -3  344.37   21.30 
  -2  -1  -3  341.87   21.30 
  -2  -1  -3  340.67   21.40 
   2   1   3  338.77   21.30 
   2   1   3  317.17   21.30 
  -3  -1  -3   35.30    2.40 
  -3  -1  -3   32.20    2.30 
  -3  -1  -3   33.70    2.30 
   3   1   3   31.90    2.30 
   3   1   3   41.70    2.40 
  -4  -1  -3   20.50    1.60 
  -4  -1  -3   24.70    1.60 
  -4  -1  -3   21.80    1.60 
  -4  -1  -3   21.40    1.70 
   4   1   3   22.00    1.60 
   4   1   3   20.80    1.70 
  -5  -1  -3   83.19    5.00 
  -5  -1  -3   73.49    5.00 
  -5  -1  -3   82.49    5.00 
  -5  -1  -3   72.49    5.10 
   5   1   3   76.39    5.10 
   5   1   3   73.19    5.00 
  -6  -1  -3   39.90    2.70 
  -6  -1  -3   37.50    2.80 
  -6  -1  -3   42.30    2.80 
   6   1   3   41.80    2.90 
   6   1   3   37.20    2.70 
  -7  -1  -3   10.60    1.30 
  -7  -1  -3   10.80    1.10 
  -7  -1  -3    9.70    1.30 
   7   1   3   10.30    1.00 
   7   1   3   11.90    1.40 
  -8  -1  -3   46.90    3.40 
  -8  -1  -3   51.39    3.40 
  -8  -1  -3   50.59    3.30 
   8   1   3   47.30    3.50 
   8   1   3   43.80    3.30 
  -9  -1  -3    3.70    0.80 
  -9  -1  -3    4.60    0.90 
  -9  -1  -3    3.90    1.00 
   9   1   3    2.70    1.00 
 -10  -1  -3   12.20    1.50 
 -10  -1  -3   14.10    1.50 
 -10  -1  -3   14.50    1.80 
  10   1   3   18.50    2.00 
 -11  -1  -3    8.70    1.20 
 -11  -1  -3    7.30    1.30 
 -11  -1  -3   10.40    1.50 
  11   1   3    9.40    1.50 
 -12  -1  -3   32.20    2.90 
 -12  -1  -3   27.60    2.80 
  12   1   3   30.60    2.90 
 -13  -1  -3   -0.50    1.30 
 -13  -1  -3    2.80    1.50 
  13   1   3   -0.20    1.50 
 -14  -1  -3   23.30    3.00 
 -14  -1  -3   22.10    2.90 
  14   1   3   21.10    3.00 
 -15  -1  -3   -1.70    1.80 
 -15  -1  -3    0.60    1.80 
  15   1   3    0.50    1.90 
 -16  -1  -3    7.80    2.60 
  16   1   3    8.00    2.40 
  17   1   3    0.50    2.40 
  17  -2  -3   -1.10    2.40 
  16  -2  -3    6.70    2.40 
  15  -2  -3    1.50    2.00 
  14  -2  -3    0.00    1.60 
  13  -2  -3    3.80    1.70 
 -13   2   3    2.90    1.30 
  12  -2  -3   11.70    1.80 
 -12   2   3    7.80    1.40 
  11  -2  -3    3.40    1.40 
 -11   2   3    4.80    1.30 
 -11   2   3    2.70    1.00 
 -11   2   3    1.40    1.00 
  10  -2  -3   32.20    2.80 
  10  -2  -3   33.70    2.90 
 -10   2   3   37.00    2.60 
 -10   2   3   31.90    2.90 
 -10   2   3   32.90    2.60 
   9  -2  -3    2.80    1.10 
   9  -2  -3    0.70    0.80 
  -9   2   3    2.00    0.90 
  -9   2   3    1.30    0.70 
  -9   2   3    2.10    0.90 
   8  -2  -3    6.50    1.10 
   8  -2  -3    6.20    1.00 
  -8   2   3    8.20    1.00 
  -8   2   3    9.50    1.10 
  -8   2   3    8.20    0.90 
   7  -2  -3   10.30    1.40 
   7  -2  -3    8.70    1.00 
  -7   2   3   10.20    1.00 
  -7   2   3    9.70    1.30 
  -7   2   3   10.50    1.30 
   6  -2  -3   14.20    1.60 
   6  -2  -3   16.70    1.40 
  -6   2   3   15.60    1.50 
  -6   2   3   16.60    1.40 
  -6   2   3   15.60    1.30 
   5  -2  -3   53.19    3.60 
   5  -2  -3   49.10    3.50 
  -5   2   3   52.89    3.50 
  -5   2   3   56.49    3.60 
  -5   2   3   51.99    3.60 
   4  -2  -3   28.90    2.10 
   4  -2  -3   28.20    2.10 
  -4   2   3   32.50    2.10 
  -4   2   3   29.70    2.10 
  -4   2   3   30.10    2.00 
   3  -2  -3   32.30    2.40 
   3  -2  -3   40.00    2.50 
  -3   2   3   37.70    2.40 
  -3   2   3   33.60    2.40 
  -3   2   3   33.80    2.30 
   2  -2  -3  172.28   12.40 
   2  -2  -3  198.78   12.50 
   2  -2  -3  206.18   12.50 
   2  -2  -3  212.28   12.40 
  -2   2   3  189.08   12.50 
  -2   2   3  188.28   12.40 
  -2   2   3  200.38   12.40 
   1  -2  -3  494.35   30.80 
   1  -2  -3  515.45   30.80 
   1  -2  -3  497.75   30.80 
  -1   2   3  522.75   30.80 
  -1   2   3  488.35   30.80 
  -1   2   3  465.85   30.80 
  -1   2   3  420.36   30.80 
   0  -2  -3   -0.10    0.40 
   0  -2  -3   -0.30    0.40 
   0  -2  -3    0.70    0.30 
  -1  -2  -3  484.95   32.00 
  -1  -2  -3  502.15   32.00 
  -1  -2  -3  528.85   32.00 
  -2  -2  -3  225.18   13.90 
  -2  -2  -3  201.88   13.90 
  -2  -2  -3  203.88   14.00 
  -2  -2  -3  214.78   14.00 
   2   2   3  253.47   14.00 
  -3  -2  -3   36.00    2.30 
  -3  -2  -3   29.60    2.30 
  -3  -2  -3   38.80    2.40 
  -3  -2  -3   35.60    2.50 
   3   2   3   38.40    2.40 
  -4  -2  -3   35.50    2.50 
  -4  -2  -3   38.80    2.50 
  -4  -2  -3   34.00    2.60 
  -4  -2  -3   38.50    2.50 
   4   2   3   40.90    2.60 
  -5  -2  -3   39.40    3.00 
  -5  -2  -3   46.50    3.00 
  -5  -2  -3   43.10    3.00 
  -5  -2  -3   47.90    3.00 
   5   2   3   46.60    3.10 
  -6  -2  -3   16.40    1.30 
  -6  -2  -3   13.80    1.30 
  -6  -2  -3   16.30    1.50 
  -6  -2  -3   16.20    1.40 
   6   2   3   15.60    1.30 
   6   2   3   16.10    1.50 
  -7  -2  -3   11.90    1.20 
  -7  -2  -3   12.70    1.40 
  -7  -2  -3   12.00    1.30 
   7   2   3   11.50    1.20 
   7   2   3   11.10    1.40 
  -8  -2  -3    4.30    0.80 
  -8  -2  -3    5.20    0.90 
  -8  -2  -3    4.50    0.80 
   8   2   3    3.50    0.70 
   8   2   3    2.80    0.90 
  -9  -2  -3    0.60    0.80 
  -9  -2  -3    0.80    0.70 
  -9  -2  -3   -0.40    0.90 
   9   2   3    0.80    0.90 
 -10  -2  -3   38.10    2.80 
 -10  -2  -3   34.20    3.00 
 -10  -2  -3   42.40    3.00 
  10   2   3   39.80    3.20 
 -11  -2  -3    2.30    1.10 
 -11  -2  -3    4.80    1.30 
 -11  -2  -3    5.80    1.10 
  11   2   3    3.30    1.30 
 -12  -2  -3   10.20    1.50 
 -12  -2  -3    8.90    1.60 
  12   2   3   10.50    1.70 
 -13  -2  -3    3.80    1.50 
 -13  -2  -3    1.80    1.40 
  13   2   3    1.70    1.50 
 -14  -2  -3    2.20    1.70 
 -14  -2  -3    1.00    1.60 
  14   2   3   -0.80    1.70 
 -15  -2  -3    1.60    1.80 
 -15  -2  -3   -1.70    1.90 
  15   2   3    1.50    2.00 
 -16  -2  -3    9.80    2.40 
 -16  -2  -3   10.80    2.50 
  16   2   3    8.60    2.50 
  17   2   3   -0.40    2.40 
  17  -3  -3    0.90    2.50 
  16  -3  -3    1.60    2.30 
  15  -3  -3    2.40    2.00 
  14  -3  -3    3.10    1.90 
  13  -3  -3    8.20    1.80 
 -13   3   3    8.30    1.60 
  12  -3  -3    1.40    1.40 
 -12   3   3    1.50    1.20 
  11  -3  -3    0.70    1.30 
 -11   3   3    0.80    1.30 
 -11   3   3   -0.30    1.00 
  10  -3  -3   12.70    1.70 
  10  -3  -3   16.20    1.80 
 -10   3   3   12.30    1.70 
 -10   3   3   13.60    1.70 
 -10   3   3   12.90    1.50 
   9  -3  -3    3.20    0.90 
   9  -3  -3    2.30    1.00 
  -9   3   3    4.10    0.80 
  -9   3   3    5.10    1.10 
  -9   3   3    3.60    1.00 
   8  -3  -3   73.69    5.30 
   8  -3  -3   75.29    5.40 
  -8   3   3   79.09    5.20 
  -8   3   3   76.99    5.30 
  -8   3   3   91.29    5.40 
   7  -3  -3   16.70    1.50 
   7  -3  -3   14.90    1.70 
  -7   3   3   14.20    1.60 
  -7   3   3   18.90    1.50 
  -7   3   3   13.70    1.30 
   6  -3  -3   17.20    1.70 
   6  -3  -3   20.10    1.60 
  -6   3   3   18.70    1.60 
  -6   3   3   17.50    1.40 
   5  -3  -3   10.00    1.20 
   5  -3  -3    9.60    1.00 
  -5   3   3    8.90    1.10 
  -5   3   3   11.30    1.10 
  -5   3   3   10.00    0.90 
   4  -3  -3  242.08   16.00 
   4  -3  -3  255.37   16.00 
  -4   3   3  252.57   15.90 
  -4   3   3  259.17   16.00 
  -4   3   3  243.38   16.00 
   3  -3  -3  300.97   19.50 
   3  -3  -3  290.97   19.50 
   3  -3  -3  317.97   19.50 
  -3   3   3  297.97   19.40 
  -3   3   3  301.67   19.50 
  -3   3   3  326.77   19.40 
   2  -3  -3  264.67   16.80 
   2  -3  -3  262.17   16.80 
   2  -3  -3  269.87   16.80 
  -2   3   3  276.17   16.80 
  -2   3   3  237.88   16.80 
  -2   3   3  274.07   16.80 
   1  -3  -3   59.09    3.60 
   1  -3  -3   61.59    3.70 
   1  -3  -3   47.60    3.70 
   1  -3  -3   60.89    3.60 
  -1   3   3   51.99    3.60 
   0  -3  -3   -1.20    0.40 
   0  -3  -3    0.30    0.40 
   0  -3  -3   -0.20    0.60 
  -1  -3  -3   72.49    4.40 
  -1  -3  -3   64.69    4.40 
  -1  -3  -3   64.19    4.40 
  -2  -3  -3  250.57   15.30 
  -2  -3  -3  229.58   15.20 
   2   3   3  237.78   15.20 
  -3  -3  -3  309.07   19.30 
  -3  -3  -3  314.07   19.20 
  -3  -3  -3  295.07   19.20 
  -3  -3  -3  325.97   19.30 
   3   3   3  269.87   19.30 
  -4  -3  -3  201.98   12.80 
  -4  -3  -3  200.78   12.80 
  -4  -3  -3  209.58   12.80 
  -4  -3  -3  204.68   12.80 
   4   3   3  184.68   12.80 
  -5  -3  -3   15.40    1.20 
  -5  -3  -3   13.40    1.40 
  -5  -3  -3   14.80    1.20 
  -5  -3  -3   15.50    1.30 
   5   3   3   13.40    1.30 
  -6  -3  -3   10.60    1.10 
  -6  -3  -3   10.60    1.10 
  -6  -3  -3   13.10    1.10 
  -6  -3  -3    9.30    1.20 
   6   3   3    8.80    1.20 
  -7  -3  -3   20.90    1.70 
  -7  -3  -3   21.30    1.60 
  -7  -3  -3   20.70    1.80 
  -7  -3  -3   16.80    1.60 
   7   3   3   21.00    1.80 
  -8  -3  -3   67.19    4.50 
  -8  -3  -3   56.99    4.40 
  -8  -3  -3   70.49    4.40 
   8   3   3   63.89    4.50 
  -9  -3  -3    2.90    0.90 
  -9  -3  -3    4.00    0.90 
  -9  -3  -3    3.00    1.10 
   9   3   3    3.50    1.00 
 -10  -3  -3   15.60    1.60 
 -10  -3  -3   10.10    1.50 
 -10  -3  -3   13.20    1.40 
  10   3   3   12.60    1.60 
 -11  -3  -3    1.50    1.10 
 -11  -3  -3    1.20    1.00 
 -11  -3  -3    2.40    1.30 
  11   3   3    0.80    1.20 
 -12  -3  -3    1.70    1.20 
 -12  -3  -3    2.20    1.40 
  12   3   3    0.70    1.30 
 -13  -3  -3    7.60    1.60 
 -13  -3  -3    6.40    1.70 
  13   3   3   11.60    1.90 
 -14  -3  -3    0.80    1.70 
 -14  -3  -3    1.40    1.60 
  14   3   3    3.60    1.70 
 -15  -3  -3    5.10    2.10 
 -15  -3  -3    5.20    1.80 
  15   3   3    2.50    2.00 
 -16  -3  -3    2.90    2.20 
 -16  -3  -3    1.00    2.00 
  16   3   3    2.30    2.20 
 -17  -3  -3   -0.60    2.50 
  17   3   3    3.50    2.60 
  16  -4  -3    0.50    2.30 
  15  -4  -3    0.60    2.00 
  14  -4  -3    1.60    1.70 
 -14   4   3   -0.30    2.30 
  13  -4  -3    8.00    1.90 
 -13   4   3   12.10    1.80 
  12  -4  -3    1.60    1.60 
 -12   4   3    2.80    1.30 
  11  -4  -3   13.30    1.90 
  11  -4  -3   11.20    1.60 
 -11   4   3   18.10    2.00 
  10  -4  -3    7.20    1.40 
  10  -4  -3    9.60    1.30 
 -10   4   3    6.30    1.30 
 -10   4   3    7.50    1.30 
   9  -4  -3    1.20    1.10 
   9  -4  -3    0.70    0.90 
  -9   4   3    2.00    1.00 
  -9   4   3    1.10    0.70 
   8  -4  -3    2.80    0.90 
   8  -4  -3    1.40    0.90 
  -8   4   3    2.90    0.90 
  -8   4   3    0.40    0.80 
  -8   4   3    1.00    0.60 
   7  -4  -3   14.50    1.60 
   7  -4  -3   13.60    1.50 
  -7   4   3   13.50    1.20 
  -7   4   3   11.60    1.40 
  -7   4   3   16.00    1.50 
   6  -4  -3   62.59    4.30 
   6  -4  -3   59.69    4.40 
  -6   4   3   70.19    4.40 
  -6   4   3   68.49    4.30 
  -6   4   3   60.79    4.20 
   5  -4  -3   21.00    1.70 
   5  -4  -3   20.00    1.60 
  -5   4   3   20.70    1.60 
  -5   4   3   19.50    1.40 
  -5   4   3   17.10    1.70 
   4  -4  -3   26.10    2.00 
   4  -4  -3   29.70    2.10 
   4  -4  -3   26.10    2.00 
  -4   4   3   28.50    2.00 
  -4   4   3   28.50    1.80 
  -4   4   3   21.40    2.10 
   3  -4  -3   82.99    5.30 
   3  -4  -3   76.59    5.40 
   3  -4  -3   79.89    5.30 
  -3   4   3   77.09    5.40 
  -3   4   3   90.19    5.30 
  -3   4   3   82.09    5.20 
   2  -4  -3  727.73   42.50 
   2  -4  -3  657.23   42.50 
   2  -4  -3  635.14   42.50 
   2  -4  -3  631.34   42.50 
  -2   4   3  701.23   42.50 
   1  -4  -3  226.38   14.10 
   1  -4  -3  225.48   14.20 
   1  -4  -3  236.28   14.10 
  -1   4   3  202.28   14.20 
   0  -4  -3    0.70    0.20 
   0  -4  -3    1.00    0.60 
   0  -4  -3    0.10    0.20 
   0  -4  -3   -0.10    0.50 
   0   4   3    1.00    0.50 
  -1  -4  -3  193.18   12.90 
  -1  -4  -3  218.68   12.90 
  -1  -4  -3  193.58   12.90 
  -2  -4  -3  702.93   42.70 
  -2  -4  -3  714.93   42.70 
  -2  -4  -3  603.14   42.70 
  -3  -4  -3   82.09    5.40 
  -3  -4  -3   86.99    5.30 
  -3  -4  -3   83.89    5.30 
   3   4   3   77.49    5.40 
  -4  -4  -3   23.10    1.70 
  -4  -4  -3   22.70    1.80 
  -4  -4  -3   19.50    1.50 
  -4  -4  -3   20.60    1.50 
   4   4   3   21.80    1.60 
  -5  -4  -3   14.40    1.30 
  -5  -4  -3   15.50    1.40 
  -5  -4  -3   15.30    1.20 
  -5  -4  -3   14.00    1.20 
   5   4   3   12.90    1.40 
  -6  -4  -3   60.19    4.40 
  -6  -4  -3   60.99    4.30 
  -6  -4  -3   65.89    4.30 
  -6  -4  -3   64.29    4.30 
   6   4   3   71.49    4.40 
  -7  -4  -3   13.70    1.30 
  -7  -4  -3   13.00    1.40 
  -7  -4  -3   12.90    1.40 
  -7  -4  -3   17.90    1.60 
   7   4   3   14.40    1.50 
  -8  -4  -3    2.50    1.00 
  -8  -4  -3    4.90    0.90 
  -8  -4  -3    3.80    0.80 
   8   4   3    3.80    1.00 
  -9  -4  -3    3.80    1.20 
  -9  -4  -3    3.00    0.90 
  -9  -4  -3    3.60    0.90 
   9   4   3    5.20    1.10 
 -10  -4  -3   10.10    1.30 
 -10  -4  -3   11.40    1.60 
 -10  -4  -3   11.20    1.30 
  10   4   3    9.60    1.40 
 -11  -4  -3   13.20    1.60 
 -11  -4  -3   15.70    1.70 
 -11  -4  -3   19.50    2.20 
  11   4   3   13.40    1.80 
 -12  -4  -3    4.00    1.50 
 -12  -4  -3    3.00    1.30 
  12   4   3    1.50    1.40 
 -13  -4  -3   20.10    2.40 
 -13  -4  -3   17.30    2.10 
  13   4   3   16.90    2.20 
 -14  -4  -3   -1.50    1.40 
 -14  -4  -3   -2.30    1.70 
  14   4   3    0.10    1.70 
 -15  -4  -3    1.10    1.80 
 -15  -4  -3   -2.50    2.00 
  15   4   3    2.50    2.00 
 -16  -4  -3    7.50    2.50 
 -16  -4  -3    1.70    2.10 
  16   4   3    6.40    2.30 
 -17  -4  -3    0.20    2.40 
 -17  -4  -3   -0.80    2.50 
  16  -5  -3    2.30    2.30 
  15  -5  -3    4.00    2.20 
  14  -5  -3    0.90    1.80 
 -14   5   3    2.10    2.10 
  13  -5  -3   13.20    2.30 
 -13   5   3   17.00    2.10 
  12  -5  -3   16.80    2.30 
 -12   5   3   16.00    2.10 
  11  -5  -3   13.20    1.90 
  11  -5  -3   13.10    1.70 
 -11   5   3   15.80    1.80 
  10  -5  -3    3.30    1.40 
  10  -5  -3    5.50    1.20 
 -10   5   3    5.40    1.20 
   9  -5  -3   27.10    2.30 
   9  -5  -3   28.40    2.40 
  -9   5   3   31.40    2.40 
  -9   5   3   15.70    2.20 
   8  -5  -3    1.30    1.00 
   8  -5  -3    0.30    0.80 
  -8   5   3    2.10    0.60 
  -8   5   3    0.40    0.90 
   7  -5  -3    2.50    1.00 
   7  -5  -3    3.00    0.80 
  -7   5   3    1.90    0.60 
  -7   5   3    2.40    0.90 
  -7   5   3    2.10    0.80 
   6  -5  -3    4.60    0.80 
   6  -5  -3    4.80    1.00 
  -6   5   3    4.70    0.80 
  -6   5   3    4.50    0.90 
  -6   5   3    4.20    0.60 
   5  -5  -3   24.20    2.10 
   5  -5  -3   24.20    2.00 
  -5   5   3   26.30    1.80 
  -5   5   3   26.80    1.90 
  -5   5   3   25.90    2.10 
   4  -5  -3    3.00    0.60 
   4  -5  -3    1.50    0.60 
   4  -5  -3    1.30    0.80 
  -4   5   3    1.20    0.80 
  -4   5   3    1.20    0.50 
  -4   5   3    1.10    0.40 
   3  -5  -3   39.80    2.70 
   3  -5  -3   39.80    2.80 
  -3   5   3   39.20    2.60 
   2  -5  -3   11.40    1.20 
   2  -5  -3   11.30    1.30 
   2  -5  -3   12.70    1.00 
   2  -5  -3   11.70    1.00 
  -2   5   3   10.60    1.00 
   1  -5  -3  125.39    8.10 
   1  -5  -3  124.79    8.10 
   1  -5  -3  135.39    8.00 
   1  -5  -3  123.29    8.00 
  -1   5   3  115.39    8.00 
   0  -5  -3   -0.10    0.50 
   0  -5  -3    0.30    0.70 
   0  -5  -3   -0.20    0.30 
   0  -5  -3    0.10    0.30 
   0   5   3   -1.00    0.50 
  -1  -5  -3  126.59    8.20 
  -1  -5  -3  131.49    8.10 
   1   5   3  119.39    8.10 
  -2  -5  -3    8.10    0.90 
  -2  -5  -3    7.70    1.10 
  -2  -5  -3    9.70    1.10 
  -2  -5  -3    7.80    0.60 
  -3  -5  -3   40.30    3.00 
  -3  -5  -3   46.70    3.00 
  -3  -5  -3   40.10    2.70 
  -3  -5  -3   41.40    2.70 
   3   5   3   43.40    2.90 
  -4  -5  -3    1.00    0.70 
  -4  -5  -3    3.80    0.40 
  -4  -5  -3    2.10    0.70 
  -4  -5  -3    2.90    0.40 
   4   5   3    2.30    0.60 
  -5  -5  -3   34.80    2.30 
  -5  -5  -3   33.60    2.30 
  -5  -5  -3   33.20    2.50 
  -5  -5  -3   31.80    2.40 
   5   5   3   34.40    2.40 
  -6  -5  -3    4.10    0.60 
  -6  -5  -3    4.30    0.90 
  -6  -5  -3    2.70    0.60 
  -6  -5  -3    5.40    0.80 
   6   5   3    5.10    0.80 
  -7  -5  -3    2.80    0.90 
  -7  -5  -3    1.50    0.60 
  -7  -5  -3    4.00    0.80 
  -7  -5  -3    2.70    0.60 
   7   5   3    2.00    0.80 
  -8  -5  -3    0.50    0.70 
  -8  -5  -3   -0.70    1.00 
  -8  -5  -3    0.60    0.80 
   8   5   3   -0.70    0.80 
  -9  -5  -3   25.10    2.40 
  -9  -5  -3   27.30    2.10 
  -9  -5  -3   22.10    2.10 
   9   5   3   23.60    2.20 
 -10  -5  -3    5.50    1.10 
 -10  -5  -3    3.60    1.00 
 -10  -5  -3    4.30    1.40 
  10   5   3    3.50    1.20 
 -11  -5  -3   21.20    2.20 
 -11  -5  -3   18.00    2.40 
 -11  -5  -3   19.80    2.10 
  11   5   3   18.90    2.30 
 -12  -5  -3   13.20    1.80 
 -12  -5  -3   21.50    2.50 
  12   5   3   18.40    2.10 
 -13  -5  -3   14.80    2.20 
 -13  -5  -3   12.80    1.80 
  13   5   3   12.80    2.00 
 -14  -5  -3    0.30    1.50 
 -14  -5  -3    2.00    1.90 
  14   5   3    1.20    1.80 
 -15  -5  -3    2.30    2.00 
 -15  -5  -3    0.70    1.80 
 -16  -5  -3    0.80    2.30 
 -16  -5  -3    0.80    2.10 
 -17  -5  -3   -1.60    2.50 
 -17  -5  -3    4.10    2.30 
  16  -6  -3    0.80    2.50 
  15  -6  -3    1.70    2.30 
  14  -6  -3    0.30    1.70 
 -14   6   3   -0.30    1.90 
  13  -6  -3    0.90    1.80 
 -13   6   3    3.40    1.60 
  12  -6  -3   -0.40    1.70 
 -12   6   3    0.20    1.40 
  11  -6  -3   32.80    3.10 
  11  -6  -3   25.70    2.90 
 -11   6   3   33.60    2.90 
  10  -6  -3   27.70    2.50 
  10  -6  -3   22.20    2.40 
 -10   6   3   19.10    2.30 
   9  -6  -3   23.40    2.30 
   9  -6  -3   19.90    2.50 
  -9   6   3   28.20    2.40 
   8  -6  -3   -0.40    1.00 
   8  -6  -3    0.40    0.90 
  -8   6   3    1.70    1.00 
  -8   6   3    2.00    1.00 
   7  -6  -3   58.19    3.90 
   7  -6  -3   54.59    4.00 
  -7   6   3   52.09    4.00 
  -7   6   3   57.19    3.70 
   6  -6  -3    1.70    0.70 
   6  -6  -3    0.50    0.90 
  -6   6   3    0.80    0.50 
  -6   6   3    2.00    0.90 
   5  -6  -3   39.20    3.00 
   5  -6  -3   43.10    3.10 
  -5   6   3   43.20    3.00 
  -5   6   3   41.60    3.10 
  -5   6   3   44.00    2.90 
   4  -6  -3   20.30    1.70 
   4  -6  -3   18.20    1.60 
   4  -6  -3   19.90    1.60 
  -4   6   3   18.80    1.50 
  -4   6   3   20.10    1.70 
   3  -6  -3   48.90    3.30 
   3  -6  -3   49.90    3.30 
   3  -6  -3   49.80    3.40 
   3  -6  -3   52.19    3.50 
  -3   6   3   48.30    3.30 
   2  -6  -3  330.47   20.40 
   2  -6  -3  316.07   20.40 
   2  -6  -3  315.17   20.30 
   2  -6  -3  320.07   20.30 
  -2   6   3  316.17   20.30 
   1  -6  -3   51.49    3.60 
   1  -6  -3   59.09    3.50 
   1  -6  -3   45.60    3.70 
   1  -6  -3   52.19    3.50 
  -1   6   3   58.29    3.60 
   0  -6  -3    0.80    0.50 
   0  -6  -3    0.70    0.70 
   0  -6  -3    0.40    0.30 
   0  -6  -3    0.80    0.30 
   0   6   3    0.80    0.60 
  -1  -6  -3   37.50    2.40 
  -1  -6  -3   36.20    2.40 
  -1  -6  -3   37.00    2.60 
  -1  -6  -3   35.70    2.70 
   1   6   3   37.80    2.60 
  -2  -6  -3  322.77   20.50 
  -2  -6  -3  322.97   20.40 
  -2  -6  -3  345.17   20.30 
  -2  -6  -3  312.57   20.30 
   2   6   3  299.27   20.50 
  -3  -6  -3   58.29    3.70 
  -3  -6  -3   58.99    3.70 
  -3  -6  -3   53.49    3.90 
  -3  -6  -3   55.49    3.90 
   3   6   3   56.59    3.80 
  -4  -6  -3   14.00    1.40 
  -4  -6  -3   13.10    1.10 
  -4  -6  -3   14.00    1.10 
  -4  -6  -3   12.50    1.40 
   4   6   3   17.10    1.30 
  -5  -6  -3   29.30    2.10 
  -5  -6  -3   30.70    2.10 
  -5  -6  -3   31.20    2.40 
  -5  -6  -3   32.30    2.40 
   5   6   3   30.60    2.20 
  -6  -6  -3    1.90    0.50 
  -6  -6  -3    2.10    0.60 
  -6  -6  -3    2.20    0.80 
  -6  -6  -3    2.70    0.90 
   6   6   3    0.40    0.70 
  -7  -6  -3   47.80    3.60 
  -7  -6  -3   46.50    3.30 
  -7  -6  -3   51.39    3.50 
   7   6   3   48.40    3.40 
  -8  -6  -3    0.30    0.70 
  -8  -6  -3    1.00    1.10 
  -8  -6  -3    0.10    0.80 
   8   6   3    0.30    0.90 
  -9  -6  -3   15.60    2.10 
  -9  -6  -3   17.40    1.70 
  -9  -6  -3   13.20    1.80 
   9   6   3   17.80    1.90 
 -10  -6  -3   20.60    2.10 
 -10  -6  -3   20.80    2.50 
 -10  -6  -3   21.10    2.20 
  10   6   3   25.20    2.30 
 -11  -6  -3   26.40    3.10 
 -11  -6  -3   28.90    3.00 
 -11  -6  -3   28.10    2.60 
  11   6   3   29.30    2.70 
 -12  -6  -3    0.20    1.60 
 -12  -6  -3    2.80    1.20 
  12   6   3    0.50    1.40 
 -13  -6  -3    3.60    1.80 
 -13  -6  -3    1.80    1.40 
  13   6   3    5.90    2.70 
 -14  -6  -3    4.40    2.10 
 -14  -6  -3    1.80    1.60 
 -15  -6  -3    1.20    2.10 
 -15  -6  -3    1.70    1.80 
 -16  -6  -3   -3.50    2.40 
 -16  -6  -3    0.40    2.00 
  15  -7  -3    4.80    2.40 
  14  -7  -3    9.80    2.40 
 -14   7   3    6.30    2.20 
  13  -7  -3    1.80    1.90 
 -13   7   3    3.70    1.80 
  12  -7  -3   -0.80    1.70 
 -12   7   3    2.80    1.50 
  11  -7  -3    1.20    1.50 
  11  -7  -3    2.90    1.50 
 -11   7   3    3.00    1.50 
  10  -7  -3    5.60    1.60 
  10  -7  -3    4.90    1.30 
 -10   7   3    5.00    1.40 
   9  -7  -3   16.50    2.20 
   9  -7  -3   16.10    2.00 
  -9   7   3   13.20    1.80 
   8  -7  -3    8.40    1.50 
   8  -7  -3   11.00    1.40 
  -8   7   3   10.80    1.50 
   7  -7  -3   99.19    6.60 
   7  -7  -3  102.59    6.50 
  -7   7   3  107.39    6.70 
  -7   7   3   86.09    6.40 
   6  -7  -3   34.20    2.70 
   6  -7  -3   35.30    2.80 
  -6   7   3   30.60    2.80 
  -6   7   3   36.80    2.40 
   5  -7  -3   62.89    4.30 
   5  -7  -3   61.09    4.40 
  -5   7   3   61.49    4.20 
  -5   7   3   67.69    4.40 
   4  -7  -3   40.00    2.90 
   4  -7  -3   40.30    2.90 
   4  -7  -3   40.00    3.00 
  -4   7   3   47.60    3.10 
  -4   7   3   38.60    2.80 
   3  -7  -3   52.59    3.50 
   3  -7  -3   53.89    3.60 
   3  -7  -3   59.99    3.80 
   3  -7  -3   49.40    3.70 
  -3   7   3   50.69    3.50 
   2  -7  -3   19.10    1.60 
   2  -7  -3   26.60    1.90 
   2  -7  -3   19.00    1.50 
   2  -7  -3   18.50    1.50 
  -2   7   3   16.40    1.50 
   1  -7  -3  320.17   20.50 
   1  -7  -3  317.97   20.60 
   1  -7  -3  325.77   20.50 
  -1   7   3  328.87   20.60 
   0  -7  -3   -0.10    0.40 
   0  -7  -3    0.80    0.80 
   0  -7  -3    0.20    0.40 
   0  -7  -3   -0.30    0.60 
   0   7   3    0.20    0.70 
  -1  -7  -3  342.97   21.20 
  -1  -7  -3  343.37   21.10 
  -1  -7  -3  325.97   21.10 
  -1  -7  -3  317.87   21.30 
  -2  -7  -3   28.50    1.80 
  -2  -7  -3   24.80    1.80 
  -2  -7  -3   24.10    2.10 
  -2  -7  -3   29.40    2.00 
   2   7   3   27.60    2.10 
  -3  -7  -3   44.10    3.30 
  -3  -7  -3   45.50    3.00 
  -3  -7  -3   44.50    3.00 
   3   7   3   50.79    3.30 
  -4  -7  -3   48.80    3.20 
  -4  -7  -3   44.50    3.00 
  -4  -7  -3   42.10    3.00 
  -4  -7  -3   48.20    3.30 
   4   7   3   45.80    3.10 
  -5  -7  -3   39.00    2.90 
  -5  -7  -3   43.10    3.10 
  -5  -7  -3   45.30    2.90 
  -5  -7  -3   40.90    3.10 
   5   7   3   44.50    3.00 
  -6  -7  -3   25.30    2.30 
  -6  -7  -3   27.50    2.00 
  -6  -7  -3   31.90    2.30 
  -6  -7  -3   27.60    2.00 
   6   7   3   27.50    2.20 
  -7  -7  -3  104.09    7.00 
  -7  -7  -3  109.69    6.90 
  -7  -7  -3   96.89    6.80 
   7   7   3  108.19    6.90 
  -8  -7  -3   12.60    1.60 
  -8  -7  -3   12.60    1.40 
  -8  -7  -3   13.80    1.70 
   8   7   3   12.00    1.60 
  -9  -7  -3   11.80    1.70 
  -9  -7  -3   12.90    1.60 
  -9  -7  -3   12.40    1.50 
   9   7   3   13.60    1.80 
 -10  -7  -3    6.50    1.30 
 -10  -7  -3    2.70    1.00 
 -10  -7  -3    4.30    1.50 
  10   7   3    5.80    1.30 
 -11  -7  -3    2.90    1.50 
 -11  -7  -3    1.10    1.10 
 -12  -7  -3    1.40    1.60 
 -12  -7  -3    0.50    1.20 
 -13  -7  -3    2.40    1.90 
 -13  -7  -3    3.10    1.50 
 -14  -7  -3    6.30    2.20 
 -14  -7  -3    2.40    1.60 
 -15  -7  -3    6.10    2.40 
 -15  -7  -3    7.90    2.10 
 -16  -7  -3   11.70    3.00 
 -16  -7  -3   11.40    2.40 
  15  -8  -3    0.00    2.10 
  14  -8  -3    4.90    2.30 
 -14   8   3    4.40    2.50 
  13  -8  -3    9.80    2.20 
 -13   8   3   17.70    2.40 
  12  -8  -3    1.20    1.70 
  12  -8  -3   -0.70    1.80 
 -12   8   3    2.30    1.70 
  11  -8  -3    7.20    1.70 
  11  -8  -3    7.20    1.90 
 -11   8   3    8.00    1.80 
  10  -8  -3    0.40    1.40 
  10  -8  -3    2.40    1.40 
 -10   8   3    2.00    1.50 
   9  -8  -3   26.10    2.50 
   9  -8  -3   26.00    2.70 
  -9   8   3   21.70    2.50 
   8  -8  -3   24.00    2.30 
   8  -8  -3   21.60    2.50 
  -8   8   3   24.70    2.40 
   7  -8  -3    3.50    1.00 
   7  -8  -3    3.30    1.20 
  -7   8   3    0.80    1.10 
   6  -8  -3    3.20    1.10 
   6  -8  -3    4.00    0.90 
  -6   8   3    3.30    1.20 
  -6   8   3    3.10    0.70 
   5  -8  -3   11.80    1.60 
   5  -8  -3   10.10    1.10 
  -5   8   3   10.00    1.20 
  -5   8   3    8.20    1.40 
   4  -8  -3   84.89    5.50 
  -4   8   3   78.29    5.30 
   3  -8  -3    0.70    0.60 
   3  -8  -3    2.80    1.10 
   3  -8  -3    1.10    0.60 
   3  -8  -3    0.60    0.80 
  -3   8   3    0.70    0.60 
   2  -8  -3  126.49    7.90 
   2  -8  -3  116.29    7.60 
   2  -8  -3  119.39    7.70 
   2  -8  -3  118.59    7.60 
  -2   8   3  112.69    7.70 
   1  -8  -3   74.99    5.10 
   1  -8  -3   83.89    5.20 
   1  -8  -3   73.19    5.00 
   1  -8  -3   76.59    5.00 
  -1   8   3   75.69    5.10 
   0  -8  -3    1.30    0.90 
   0  -8  -3    0.30    0.60 
   0  -8  -3    0.70    0.40 
   0  -8  -3    0.10    0.40 
   0   8   3   -0.20    0.70 
  -1  -8  -3   67.49    4.50 
  -1  -8  -3   71.49    4.50 
  -1  -8  -3   70.59    4.60 
  -1  -8  -3   68.89    4.80 
   1   8   3   70.29    4.70 
  -2  -8  -3  123.69    8.20 
  -2  -8  -3  120.19    8.10 
  -2  -8  -3  120.69    8.30 
  -2  -8  -3  127.49    8.10 
   2   8   3  147.39    8.30 
  -3  -8  -3    1.80    0.40 
  -3  -8  -3    2.10    0.90 
  -3  -8  -3    0.40    0.40 
   3   8   3    1.80    0.90 
  -4  -8  -3   69.49    4.60 
  -4  -8  -3   69.19    4.60 
  -4  -8  -3   71.19    4.90 
   4   8   3   69.79    4.80 
   4   8   3   80.89    5.00 
  -5  -8  -3    8.30    1.00 
  -5  -8  -3    8.60    1.00 
  -5  -8  -3    8.80    1.20 
   5   8   3    8.60    1.00 
  -6  -8  -3   10.60    1.10 
  -6  -8  -3    9.70    1.30 
  -6  -8  -3    4.70    1.30 
   6   8   3    8.50    1.10 
  -7  -8  -3    3.10    0.70 
  -7  -8  -3    3.80    1.30 
  -7  -8  -3    3.50    1.10 
   7   8   3    3.50    0.90 
  -8  -8  -3   22.50    1.90 
  -8  -8  -3   19.60    2.20 
  -8  -8  -3   19.70    2.40 
   8   8   3   23.80    2.10 
  -9  -8  -3   20.80    2.50 
  -9  -8  -3   21.80    2.20 
  -9  -8  -3   17.50    1.90 
 -10  -8  -3   -1.30    1.20 
 -10  -8  -3    0.80    1.00 
 -10  -8  -3   -0.20    1.50 
 -11  -8  -3    2.40    1.60 
 -11  -8  -3    6.20    1.20 
 -12  -8  -3    3.10    1.80 
 -12  -8  -3    2.00    1.30 
 -13  -8  -3   12.50    2.30 
 -13  -8  -3   14.90    1.90 
 -14  -8  -3    4.90    2.30 
 -14  -8  -3    3.60    1.70 
 -15  -8  -3   -0.70    1.80 
  14  -9  -3    5.40    2.50 
 -14   9   3    1.30    3.60 
  13  -9  -3   -1.30    2.00 
 -13   9   3    2.20    1.90 
  12  -9  -3    2.60    2.00 
  12  -9  -3    1.10    1.80 
 -12   9   3    3.50    1.90 
  11  -9  -3    0.60    1.40 
  11  -9  -3    1.80    1.50 
 -11   9   3    2.30    1.70 
  10  -9  -3    1.40    1.60 
  10  -9  -3    2.40    1.40 
 -10   9   3    1.80    1.60 
   9  -9  -3    5.70    1.60 
   9  -9  -3    4.30    1.30 
  -9   9   3    1.80    1.50 
   8  -9  -3    4.40    1.40 
   8  -9  -3    3.40    1.20 
  -8   9   3    3.30    1.30 
   7  -9  -3   58.79    4.00 
   7  -9  -3   52.89    4.10 
  -7   9   3   53.09    4.20 
   6  -9  -3    3.60    1.00 
   6  -9  -3    6.10    1.30 
  -6   9   3    4.50    1.40 
   5  -9  -3    0.80    0.80 
   5  -9  -3    0.80    1.00 
  -5   9   3    1.10    1.20 
  -5   9   3    0.30    0.80 
   4  -9  -3   27.60    2.30 
   4  -9  -3   25.90    2.10 
  -4   9   3   25.40    2.00 
   3  -9  -3    5.90    1.10 
   3  -9  -3    6.10    0.90 
   3  -9  -3    4.90    1.30 
  -3   9   3    7.50    0.90 
   2  -9  -3   35.20    2.50 
   2  -9  -3   33.30    2.50 
   2  -9  -3   33.80    2.70 
   2  -9  -3   42.60    2.90 
  -2   9   3   34.80    2.60 
   1  -9  -3   19.30    1.60 
   1  -9  -3   20.70    1.60 
   1  -9  -3   25.60    2.10 
   1  -9  -3   21.00    1.80 
  -1   9   3   16.80    1.80 
   0  -9  -3    1.00    1.00 
   0  -9  -3    1.00    0.70 
   0  -9  -3    0.50    0.50 
   0  -9  -3    2.00    0.50 
   0   9   3   -0.30    0.80 
  -1  -9  -3   14.70    1.40 
  -1  -9  -3   14.00    1.20 
  -1  -9  -3   14.20    1.70 
  -1  -9  -3   14.80    1.20 
   1   9   3   11.10    1.50 
  -2  -9  -3   42.90    2.80 
  -2  -9  -3   40.60    2.90 
  -2  -9  -3   40.80    2.80 
  -2  -9  -3   36.50    3.10 
   2   9   3   44.80    3.20 
  -3  -9  -3    4.70    1.10 
  -3  -9  -3    4.90    0.60 
  -3  -9  -3    6.30    0.70 
   3   9   3    5.80    1.10 
  -4  -9  -3   29.20    2.20 
  -4  -9  -3   31.40    2.60 
  -4  -9  -3   30.50    2.20 
   4   9   3   31.40    2.40 
   4   9   3   33.80    2.60 
  -5  -9  -3    1.10    0.60 
  -5  -9  -3    2.00    0.60 
  -5  -9  -3    1.70    1.10 
   5   9   3    0.60    1.20 
   5   9   3    2.30    0.80 
  -6  -9  -3    2.80    0.70 
  -6  -9  -3    4.50    1.10 
   6   9   3    4.00    1.30 
   6   9   3    4.20    1.30 
  -7  -9  -3   49.50    3.40 
  -7  -9  -3   47.80    3.80 
   7   9   3   52.29    3.90 
  -8  -9  -3    4.80    1.30 
  -8  -9  -3    1.80    0.80 
  -9  -9  -3    3.70    1.00 
  -9  -9  -3    4.20    1.30 
 -10  -9  -3    1.30    1.00 
 -10  -9  -3    2.00    1.40 
 -11  -9  -3    3.60    1.20 
 -12  -9  -3    1.20    1.30 
 -13  -9  -3    1.00    1.40 
 -14  -9  -3    4.90    1.80 
  14   9   3    4.40    2.40 
  15   9   3    5.30    3.80 
  14 -10  -3   25.50    3.40 
  13 -10  -3    2.90    2.20 
 -13  10   3    2.20    2.20 
  12 -10  -3    0.50    2.00 
  12 -10  -3    4.50    1.90 
 -12  10   3    7.60    2.20 
  11 -10  -3   -0.70    1.50 
  11 -10  -3    0.30    1.80 
 -11  10   3    3.00    1.90 
  10 -10  -3    3.80    1.50 
  10 -10  -3    6.00    1.80 
 -10  10   3    7.40    1.80 
   9 -10  -3    6.10    1.80 
   9 -10  -3    5.20    1.50 
  -9  10   3    7.70    1.80 
   8 -10  -3    0.90    1.40 
   8 -10  -3    1.40    1.20 
  -8  10   3    1.20    1.50 
   7 -10  -3    1.60    1.30 
   7 -10  -3    0.90    1.10 
  -7  10   3    0.50    1.40 
   6 -10  -3    7.90    1.50 
   6 -10  -3    9.60    1.30 
  -6  10   3   10.90    1.70 
   5 -10  -3   31.30    2.60 
   5 -10  -3   33.20    2.50 
  -5  10   3   23.50    2.80 
   4 -10  -3   43.00    3.00 
   4 -10  -3   37.90    3.10 
   4 -10  -3   40.40    3.30 
  -4  10   3   37.70    2.90 
   3 -10  -3   43.00    3.60 
   3 -10  -3   45.70    3.40 
   3 -10  -3   46.70    3.20 
  -3  10   3   44.60    3.20 
   2 -10  -3  115.49    7.20 
   2 -10  -3  100.89    7.50
[truncated: 2,381,118 more chars]
