# Supplementary material for: From Beam Damage to Massive Reaction Amplification under the Electron Microscope: An Ionization-Induced Chain Reaction in Crystals of a Dewar Benzene
Source: ACS Cent Sci. 2024 Dec 6;10(12):2346–52. doi: 10.1021/acscentsci.4c01429 (PMC11672530; doi:10.1021/acscentsci.4c01429)
Supplement: Supplementary file 2 — oc4c01429_si_002.zip [file oc4c01429_si_002.zip › oc4c01429_si_002.cif]

data_3146342647
# start Validation Reply Form
_vrf_PLAT213_3146342647
;
PROBLEM: Atom C12             has ADP max/min Ratio .....        5.5 oblate
RESPONSE: Problematic ADP's refinment results from kinematical 
approximation for electron diffraction data.
;
# end Validation Reply Form
_audit_creation_date               2024-10-16
_audit_creation_method
;
Olex2 1.5
(compiled 2024.02.16 svn.r378c4104 for OlexSys, GUI svn.r6928)
;
_shelx_SHELXL_version_number       '2014/7'
_audit_contact_author_address      ?
_audit_contact_author_email        ?
_audit_contact_author_name         ''
_audit_contact_author_phone        ?
_publ_contact_author_id_orcid      ?
_publ_section_references
;
Dolomanov, O.V., Bourhis, L.J., Gildea, R.J, Howard, J.A.K. & Puschmann, H.
 (2009), J. Appl. Cryst. 42, 339-341.

Sheldrick, G.M. (2015). Acta Cryst. C71, 3-8.
;
_chemical_name_common              ?
_chemical_name_systematic          ?
_chemical_formula_moiety           'C32 H42 O4'
_chemical_formula_sum              'C32 H42 O4'
_chemical_formula_weight           490.68
_chemical_melting_point            ?
loop_
  _atom_type_symbol
  _atom_type_description
  _atom_type_scat_dispersion_real
  _atom_type_scat_dispersion_imag
  _atom_type_scat_source
 'C' 'C' 0.0000 0.0000 'International Tables Vol C Tables 4.2.6.8 and 6.1.1.4'
 'H' 'H' 0.0000 0.0000 'International Tables Vol C Tables 4.2.6.8 and 6.1.1.4'
 'O' 'O' 0.0000 0.0000 'International Tables Vol C Tables 4.2.6.8 and 6.1.1.4'

_diffrn_oxdiff_scatteringfactors_ed 
 'UCLA (2022) https://srv.mbi.ucla.edu/faes/data'
_shelx_space_group_comment
;
The symmetry employed for this shelxl refinement is uniquely defined
by the following loop, which should always be used as a source of
symmetry information in preference to the above space-group names.
They are only intended as comments.
;
_space_group_crystal_system        'monoclinic'
_space_group_IT_number             14
_space_group_name_H-M_alt          'P 1 21/c 1'
_space_group_name_Hall             '-P 2ybc'
loop_
  _space_group_symop_operation_xyz
 'x, y, z'
 '-x, y+1/2, -z+1/2'
 '-x, -y, -z'
 'x, -y-1/2, z-1/2'

_cell_length_a                     6.44(13)
_cell_length_b                     18.8(2)
_cell_length_c                     20.38(19)
_cell_angle_alpha                  90
_cell_angle_beta                   92.49(13)
_cell_angle_gamma                  90
_cell_volume                       2459(62)
_cell_formula_units_Z              4
_cell_measurement_reflns_used      3031
_cell_measurement_temperature      100.15
_cell_measurement_theta_max        0.6990
_cell_measurement_theta_min        0.0870
_shelx_estimated_absorpt_T_max     ?
_shelx_estimated_absorpt_T_min     ?
_exptl_absorpt_coefficient_mu      0.000
_exptl_absorpt_correction_T_max    1.00000
_exptl_absorpt_correction_T_min    0.22592
_exptl_absorpt_correction_type     multi-scan
_exptl_absorpt_process_details
;
CrysAlisPro 1.171.42.74a (Rigaku Oxford Diffraction, 2022)
Empirical absorption correction using spherical harmonics,
implemented in SCALE3 ABSPACK scaling algorithm.
;
_exptl_absorpt_special_details     ?
_exptl_crystal_colour              'colorless (bulk sample)'
_exptl_crystal_density_diffrn      1.325
_exptl_crystal_density_meas        ?
_exptl_crystal_density_method      ?
_exptl_crystal_description         'multiple crystals data'
_exptl_crystal_F_000               441
_exptl_crystal_size_max            ?
_exptl_crystal_size_mid            ?
_exptl_crystal_size_min            ?
_exptl_transmission_factor_max     ?
_exptl_transmission_factor_min     ?
_diffrn_reflns_av_R_equivalents    0.2266
_diffrn_reflns_av_unetI/netI       0.0832
_diffrn_reflns_Laue_measured_fraction_full  0.993
_diffrn_reflns_Laue_measured_fraction_max  0.990
_diffrn_reflns_limit_h_max         7
_diffrn_reflns_limit_h_min         -7
_diffrn_reflns_limit_k_max         23
_diffrn_reflns_limit_k_min         -23
_diffrn_reflns_limit_l_max         25
_diffrn_reflns_limit_l_min         -25
_diffrn_reflns_number              39219
_diffrn_reflns_point_group_measured_fraction_full  0.993
_diffrn_reflns_point_group_measured_fraction_max  0.990
_diffrn_reflns_theta_full          0.677
_diffrn_reflns_theta_max           0.700
_diffrn_reflns_theta_min           0.055
_diffrn_ambient_temperature        100.15
_diffrn_detector_area_resol_mean   ?
_diffrn_measured_fraction_theta_full  0.993
_diffrn_measured_fraction_theta_max  0.990
_diffrn_measurement_details
;
List of Runs (angles in degrees, time in seconds):

  # Type    Start    End  Width  t~exp~   \w     \q     \k     \f   Frames
--------------------------------------------------------------------------
  1  \f      0.00  92.00   1.00    3.00   0.00   0.00  90.00    --    92
  2  \f      0.00  65.00   1.00    3.00   0.00   0.00  90.00    --    65
  3  \f      0.00  99.00   1.00    3.00   0.00   0.00  90.00    --    99
  4  \f      0.00  64.00   1.00    3.00   0.00   0.00  90.00    --    64
  5  \f      0.00  98.00   1.00    3.00   0.00   0.00  90.00    --    98
;
_diffrn_measurement_device         'abstract diffractometer'
_diffrn_measurement_device_type   
 'esperanto-CrysAlisPro-abstract goniometer imported esperanto images'
_diffrn_radiation_monochromator    'transmission electron microscope'
_diffrn_measurement_method         '\f scans'
_diffrn_orient_matrix_type        
 'CrysAlisPro convention (1999,Acta A55,543-557)'
_diffrn_orient_matrix_UB_11        0.0023331000
_diffrn_orient_matrix_UB_12        -0.0005898000
_diffrn_orient_matrix_UB_13        -0.0002804000
_diffrn_orient_matrix_UB_21        -0.0019318000
_diffrn_orient_matrix_UB_22        -0.0005754000
_diffrn_orient_matrix_UB_23        -0.0005643000
_diffrn_orient_matrix_UB_31        0.0004115000
_diffrn_orient_matrix_UB_32        0.0006510000
_diffrn_orient_matrix_UB_33        -0.0007348000
_diffrn_radiation_type             '300 keV, electron'
_diffrn_radiation_wavelength       0.01969
_diffrn_source                     'TEM, TF Spectra 300C'
_reflns_Friedel_coverage           0.000
_reflns_Friedel_fraction_full      .
_reflns_Friedel_fraction_max       .
_reflns_number_gt                  4438
_reflns_number_total               4862
_reflns_special_details
;
 Reflections were merged by SHELXL according to the crystal
 class for the calculation of statistics and refinement.
 
 _reflns_Friedel_fraction is defined as the number of unique
 Friedel pairs measured divided by the number that would be
 possible theoretically, ignoring centric projections and
 systematic absences.
;
_reflns_threshold_expression       'I > 2\s(I)'
_computing_cell_refinement         'CrysAlisPro 1.171.42.74a (Rigaku OD, 2022)'
_computing_data_collection         'CrysAlisPro 1.171.42.74a (Rigaku OD, 2022)'
_computing_data_reduction          'CrysAlisPro 1.171.42.74a (Rigaku OD, 2022)'
_computing_molecular_graphics      'Olex2 1.5 (Dolomanov et al., 2009)'
_computing_publication_material    'Olex2 1.5 (Dolomanov et al., 2009)'
_computing_structure_refinement    'SHELXL 2014/7 (Sheldrick, 2015)'
_computing_structure_solution      'SHELXS  (Sheldrick, 2008)'
_refine_diff_density_max           0.168
_refine_diff_density_min           -0.218
_refine_diff_density_rms           0.043
_refine_ls_extinction_coef         795(40)
_refine_ls_extinction_expression  
 'Fc^*^=kFc[1+0.001xFc^2^\l^3^/sin(2\q)]^-1/4^'
_refine_ls_extinction_method       'SHELXL-2014/7 (Sheldrick 2014'
_refine_ls_goodness_of_fit_ref     1.196
_refine_ls_hydrogen_treatment      constr
_refine_ls_matrix_type             full
_refine_ls_number_parameters       330
_refine_ls_number_reflns           4862
_refine_ls_number_restraints       462
_refine_ls_R_factor_all            0.2026
_refine_ls_R_factor_gt             0.1931
_refine_ls_restrained_S_all        1.147
_refine_ls_shift/su_max            0.000
_refine_ls_shift/su_mean           0.000
_refine_ls_structure_factor_coef   Fsqd
_refine_ls_weighting_details      
 'w=1/[\s^2^(Fo^2^)+(0.0954P)^2^+3.1726P] where P=(Fo^2^+2Fc^2^)/3'
_refine_ls_weighting_scheme        calc
_refine_ls_wR_factor_gt            0.3979
_refine_ls_wR_factor_ref           0.4032
_refine_special_details            
;
The structure was determined using kinematic approximation.
;
_olex2_refinement_description
;
1. Fixed Uiso
 At 1.2 times of:
  All C(H) groups, All C(H,H) groups
 At 1.5 times of:
  All C(H,H,H) groups
2. Uiso/Uaniso restraints and constraints
C4 \\sim C5 \\sim C6 \\sim C1 \\sim C2 \\sim C3: within 4A with sigma of 0.01
and sigma for terminal atoms of 0.02 within 4A
C12 \\sim O3: within 2A with sigma of 0.01 and sigma for terminal atoms of 0.02
within 2A
C4 \\sim C12: within 4A with sigma of 0.01 and sigma for terminal atoms of 0.02
within 4A
Uanis(C13) \\sim Ueq, Uanis(C12) \\sim Ueq, Uanis(C2) \\sim Ueq: with sigma of
0.01 and sigma for terminal atoms of 0.02
Uanis(C20) \\sim Ueq: with sigma of 0.01 and sigma for terminal atoms of 0.02
Uanis(C27) \\sim Ueq, Uanis(C2) \\sim Ueq, Uanis(C12) \\sim Ueq: with sigma of
0.01 and sigma for terminal atoms of 0.02
Uanis(C12) \\sim Ueq: with sigma of 0.01 and sigma for terminal atoms of 0.02
3. Rigid body (RIGU) restrains
 All non-hydrogen atoms
 with sigma for 1-2 distances of 0.007 and sigma for 1-3 distances of 0.007
4.a Ternary CH refined with riding coordinates:
 C17(H17), C29(H29), C31(H31), C19(H19), C21(H21), C27(H27)
4.b Secondary CH2 refined with riding coordinates:
 C26(H26A,H26B), C25(H25A,H25B), C24(H24A,H24B), C32(H32A,H32B), C14(H14A,
 H14B), C30(H30A,H30B), C28(H28A,H28B), C18(H18A,H18B), C16(H16A,H16B),
 C20(H20A,H20B), C15(H15A,H15B), C22(H22A,H22B)
4.c Idealised Me refined as rotating group:
 C10(H10A,H10B,H10C), C8(H8A,H8B,H8C), C9(H9A,H9B,H9C), C7(H7A,H7B,H7C)
;
_atom_sites_solution_hydrogens     geom
_atom_sites_solution_primary       direct
_atom_sites_solution_secondary     ?
loop_
  _atom_site_label
  _atom_site_type_symbol
  _atom_site_fract_x
  _atom_site_fract_y
  _atom_site_fract_z
  _atom_site_U_iso_or_equiv
  _atom_site_adp_type
  _atom_site_occupancy
  _atom_site_site_symmetry_order
  _atom_site_calc_flag
  _atom_site_refinement_flags_posn
  _atom_site_refinement_flags_adp
  _atom_site_refinement_flags_occupancy
  _atom_site_disorder_assembly
  _atom_site_disorder_group
 O1 O 0.1429(9) 0.6255(4) 0.2289(3) 0.0168(14) Uani 1 1 d . U . . .
 C1 C 0.5857(12) 0.5769(4) 0.0639(4) 0.0155(15) Uani 1 1 d . U . . .
 C3 C 0.5352(12) 0.4799(4) 0.1388(4) 0.0153(15) Uani 1 1 d . U . . .
 O2 O 0.0031(10) 0.6426(4) 0.1281(3) 0.0180(14) Uani 1 1 d . U . . .
 C6 C 0.4203(12) 0.6107(4) 0.0890(4) 0.0150(14) Uani 1 1 d . U . . .
 C2 C 0.6439(12) 0.5123(4) 0.0899(4) 0.0142(14) Uani 1 1 d . U . . .
 O3 O 0.3757(10) 0.7306(3) 0.1074(3) 0.0131(13) Uani 1 1 d . U . . .
 C11 C 0.1363(11) 0.6197(4) 0.1657(4) 0.0119(16) Uani 1 1 d . U . . .
 C23 C 0.3370(11) 0.8031(4) 0.0927(4) 0.0105(15) Uani 1 1 d . U . . .
 C4 C 0.3650(12) 0.5141(4) 0.1639(4) 0.0180(15) Uani 1 1 d . U . . .
 C5 C 0.3161(12) 0.5802(4) 0.1409(4) 0.0142(14) Uani 1 1 d . U . . .
 C12 C 0.3601(12) 0.6808(4) 0.0625(3) 0.0117(15) Uani 1 1 d . U . . .
 C26 C 0.3723(12) 0.8418(4) 0.1570(4) 0.0162(17) Uani 1 1 d . U . . .
 H26A H 0.2650 0.8218 0.1927 0.019 Uiso 1 1 calc R U . . .
 H26B H 0.5309 0.8324 0.1763 0.019 Uiso 1 1 calc R U . . .
 C10 C 0.2400(12) 0.4782(5) 0.2127(5) 0.025(2) Uani 1 1 d . U . . .
 H10A H 0.1992 0.4255 0.1955 0.038 Uiso 1 1 calc R U . . .
 H10B H 0.1005 0.5084 0.2197 0.038 Uiso 1 1 calc R U . . .
 H10C H 0.3288 0.4744 0.2586 0.038 Uiso 1 1 calc R U . . .
 C17 C -0.2248(13) 0.7621(4) 0.2856(4) 0.0201(18) Uani 1 1 d . U . . .
 H17 H -0.2573 0.8174 0.2705 0.024 Uiso 1 1 calc R U . . .
 C25 C 0.1172(11) 0.8151(4) 0.0674(4) 0.0176(18) Uani 1 1 d . U . . .
 H25A H 0.0893 0.7858 0.0216 0.021 Uiso 1 1 calc R U . . .
 H25B H 0.0095 0.7952 0.1031 0.021 Uiso 1 1 calc R U . . .
 C29 C 0.0792(13) 0.8930(4) 0.0558(4) 0.0211(19) Uani 1 1 d . U . . .
 H29 H -0.0814 0.9017 0.0368 0.025 Uiso 1 1 calc R U . . .
 C13 C -0.0205(11) 0.6572(4) 0.2644(4) 0.0131(16) Uani 1 1 d . U . . .
 C31 C 0.3383(12) 0.9204(4) 0.1467(4) 0.0176(18) Uani 1 1 d . U . . .
 H31 H 0.3650 0.9492 0.1932 0.021 Uiso 1 1 calc R U . . .
 C19 C -0.3757(11) 0.6434(4) 0.2982(4) 0.0172(18) Uani 1 1 d . U . . .
 H19 H -0.5184 0.6115 0.2918 0.021 Uiso 1 1 calc R U . . .
 O4 O 0.3013(12) 0.6904(4) 0.0070(3) 0.0219(16) Uani 1 1 d . U . . .
 C24 C 0.4840(12) 0.8306(4) 0.0441(4) 0.0166(17) Uani 1 1 d . U . . .
 H24A H 0.6441 0.8216 0.0622 0.020 Uiso 1 1 calc R U . . .
 H24B H 0.4602 0.8022 -0.0024 0.020 Uiso 1 1 calc R U . . .
 C8 C 0.8218(13) 0.4746(5) 0.0638(4) 0.026(2) Uani 1 1 d . U . . .
 H8A H 0.8249 0.4833 0.0116 0.039 Uiso 1 1 calc R U . . .
 H8B H 0.8077 0.4184 0.0735 0.039 Uiso 1 1 calc R U . . .
 H8C H 0.9636 0.4944 0.0872 0.039 Uiso 1 1 calc R U . . .
 C32 C 0.4832(12) 0.9461(4) 0.0977(4) 0.0181(18) Uani 1 1 d . U . . .
 H32A H 0.6431 0.9373 0.1161 0.022 Uiso 1 1 calc R U . . .
 H32B H 0.4613 1.0032 0.0902 0.022 Uiso 1 1 calc R U . . .
 C14 C -0.0596(12) 0.7321(4) 0.2442(4) 0.0202(19) Uani 1 1 d . U . . .
 H14A H -0.1103 0.7341 0.1924 0.024 Uiso 1 1 calc R U . . .
 H14B H 0.0830 0.7633 0.2508 0.024 Uiso 1 1 calc R U . . .
 C30 C 0.1161(12) 0.9319(4) 0.1204(4) 0.0214(19) Uani 1 1 d . U . . .
 H30A H 0.0079 0.9123 0.1560 0.026 Uiso 1 1 calc R U . . .
 H30B H 0.0877 0.9888 0.1132 0.026 Uiso 1 1 calc R U . . .
 C21 C -0.1096(13) 0.6852(5) 0.3784(4) 0.026(2) Uani 1 1 d . U . . .
 H21 H -0.0524 0.6838 0.4300 0.032 Uiso 1 1 calc R U . . .
 C28 C 0.2318(12) 0.9207(4) 0.0069(4) 0.0177(18) Uani 1 1 d . U . . .
 H28A H 0.2075 0.8932 -0.0400 0.021 Uiso 1 1 calc R U . . .
 H28B H 0.2070 0.9776 -0.0013 0.021 Uiso 1 1 calc R U . . .
 C18 C -0.4175(12) 0.7189(4) 0.2758(4) 0.0215(19) Uani 1 1 d . U . . .
 H18A H -0.4678 0.7192 0.2239 0.026 Uiso 1 1 calc R U . . .
 H18B H -0.5417 0.7420 0.3038 0.026 Uiso 1 1 calc R U . . .
 C16 C 0.0527(12) 0.6550(5) 0.3349(4) 0.023(2) Uani 1 1 d . U . . .
 H16A H 0.1961 0.6858 0.3414 0.028 Uiso 1 1 calc R U . . .
 H16B H 0.0867 0.6000 0.3491 0.028 Uiso 1 1 calc R U . . .
 C9 C 0.6004(13) 0.4096(5) 0.1635(4) 0.024(2) Uani 1 1 d . U . . .
 H9A H 0.5953 0.3719 0.1236 0.036 Uiso 1 1 calc R U . . .
 H9B H 0.4971 0.3924 0.2006 0.036 Uiso 1 1 calc R U . . .
 H9C H 0.7567 0.4128 0.1844 0.036 Uiso 1 1 calc R U . . .
 C7 C 0.7007(13) 0.6099(5) 0.0103(4) 0.025(2) Uani 1 1 d . U . . .
 H7A H 0.6728 0.5800 -0.0343 0.038 Uiso 1 1 calc R U . . .
 H7B H 0.8647 0.6099 0.0233 0.038 Uiso 1 1 calc R U . . .
 H7C H 0.6481 0.6640 0.0029 0.038 Uiso 1 1 calc R U . . .
 C20 C -0.3014(13) 0.6430(5) 0.3702(4) 0.027(2) Uani 1 1 d . U . . .
 H20A H -0.4214 0.6656 0.4002 0.033 Uiso 1 1 calc R U . . .
 H20B H -0.2721 0.5883 0.3864 0.033 Uiso 1 1 calc R U . . .
 C15 C -0.2108(12) 0.6139(4) 0.2557(4) 0.0181(18) Uani 1 1 d . U . . .
 H15A H -0.1773 0.5587 0.2694 0.022 Uiso 1 1 calc R U . . .
 H15B H -0.2658 0.6149 0.2043 0.022 Uiso 1 1 calc R U . . .
 C27 C 0.4480(12) 0.9080(4) 0.0336(4) 0.0164(17) Uani 1 1 d . U . . .
 H27 H 0.5587 0.9281 -0.0015 0.020 Uiso 1 1 calc R U . . .
 C22 C -0.1514(14) 0.7610(5) 0.3573(4) 0.029(2) Uani 1 1 d . U . . .
 H22A H -0.0095 0.7926 0.3641 0.035 Uiso 1 1 calc R U . . .
 H22B H -0.2702 0.7844 0.3873 0.035 Uiso 1 1 calc R U . . .

loop_
  _atom_site_aniso_label
  _atom_site_aniso_U_11
  _atom_site_aniso_U_22
  _atom_site_aniso_U_33
  _atom_site_aniso_U_23
  _atom_site_aniso_U_13
  _atom_site_aniso_U_12
 O1 0.008(3) 0.031(4) 0.012(3) 0.000(3) 0.002(2) 0.001(3)
 C1 0.016(3) 0.021(3) 0.011(3) -0.005(3) 0.007(3) -0.001(3)
 C3 0.014(3) 0.018(3) 0.014(3) -0.005(3) 0.009(3) -0.001(3)
 O2 0.011(3) 0.033(4) 0.010(3) -0.001(3) 0.003(2) -0.002(3)
 C6 0.019(3) 0.017(3) 0.009(3) -0.002(2) 0.006(2) 0.000(3)
 C2 0.018(3) 0.017(3) 0.008(3) -0.006(2) 0.007(2) -0.001(2)
 O3 0.019(3) 0.016(3) 0.005(3) 0.001(2) 0.001(2) -0.004(2)
 C11 0.011(3) 0.018(4) 0.007(3) 0.001(3) -0.001(3) -0.004(3)
 C23 0.009(3) 0.013(4) 0.010(4) 0.002(3) 0.003(3) -0.002(3)
 C4 0.018(3) 0.018(3) 0.018(3) -0.002(3) 0.006(3) -0.001(2)
 C5 0.017(3) 0.016(3) 0.011(3) -0.003(2) 0.009(3) 0.000(2)
 C12 0.020(3) 0.014(3) 0.001(3) -0.002(2) 0.001(3) -0.002(3)
 C26 0.023(4) 0.012(4) 0.015(4) -0.002(3) 0.007(3) -0.001(3)
 C10 0.011(4) 0.022(5) 0.044(5) 0.013(4) 0.014(4) 0.001(3)
 C17 0.022(4) 0.014(4) 0.025(4) 0.000(3) 0.007(3) 0.005(3)
 C25 0.012(4) 0.014(4) 0.026(4) 0.003(3) 0.002(3) -0.008(3)
 C29 0.018(4) 0.017(4) 0.029(5) 0.009(3) 0.001(3) 0.000(3)
 C13 0.011(3) 0.019(4) 0.010(3) -0.001(3) 0.008(3) -0.004(3)
 C31 0.022(4) 0.012(4) 0.019(4) 0.000(3) 0.007(3) 0.001(3)
 C19 0.008(4) 0.020(4) 0.024(4) -0.002(3) 0.009(3) 0.001(3)
 O4 0.042(4) 0.012(3) 0.011(3) 0.001(3) 0.001(3) -0.002(3)
 C24 0.015(4) 0.024(4) 0.011(4) 0.005(3) 0.003(3) -0.002(3)
 C8 0.025(5) 0.023(5) 0.030(5) 0.004(4) 0.019(4) 0.004(4)
 C32 0.018(4) 0.023(4) 0.013(4) 0.002(3) 0.002(3) -0.007(3)
 C14 0.019(4) 0.022(4) 0.020(4) -0.006(3) 0.008(3) -0.001(3)
 C30 0.019(4) 0.011(4) 0.035(5) 0.005(3) 0.011(3) 0.001(3)
 C21 0.025(4) 0.043(5) 0.012(4) -0.007(4) 0.006(3) 0.006(4)
 C28 0.018(4) 0.015(4) 0.020(4) 0.011(3) -0.007(3) -0.004(3)
 C18 0.012(4) 0.022(4) 0.031(5) 0.001(4) 0.009(3) 0.005(3)
 C16 0.012(4) 0.045(6) 0.013(4) 0.002(4) 0.005(3) 0.008(4)
 C9 0.018(4) 0.019(4) 0.035(5) 0.001(4) 0.004(4) 0.005(3)
 C7 0.025(5) 0.039(6) 0.013(4) 0.001(4) 0.014(4) -0.007(4)
 C20 0.021(4) 0.039(5) 0.023(4) 0.003(4) 0.018(3) 0.007(3)
 C15 0.016(4) 0.019(4) 0.019(4) -0.006(3) 0.009(3) -0.001(3)
 C27 0.016(4) 0.018(4) 0.015(4) 0.006(3) 0.006(3) -0.006(3)
 C22 0.022(5) 0.040(5) 0.027(5) -0.011(4) 0.007(4) 0.000(4)

_geom_special_details
;
 All esds (except the esd in the dihedral angle between two l.s. planes)
 are estimated using the full covariance matrix.  The cell esds are taken
 into account individually in the estimation of esds in distances, angles
 and torsion angles; correlations between esds in cell parameters are only
 used when they are defined by crystal symmetry.  An approximate (isotropic)
 treatment of cell esds is used for estimating esds involving l.s. planes.
;
loop_
  _geom_bond_atom_site_label_1
  _geom_bond_atom_site_label_2
  _geom_bond_distance
  _geom_bond_site_symmetry_2
  _geom_bond_publ_flag
 O1 C11 1.293(16) . ?
 O1 C13 1.431(19) . ?
 C1 C6 1.36(2) . ?
 C1 C2 1.367(17) . ?
 C1 C7 1.482(16) . ?
 C3 C2 1.384(15) . ?
 C3 C4 1.39(2) . ?
 C3 C9 1.467(18) . ?
 O2 C11 1.204(16) . ?
 C6 C5 1.399(15) . ?
 C6 C12 1.467(17) . ?
 C2 C8 1.47(2) . ?
 O3 C23 1.413(18) . ?
 O3 C12 1.309(14) . ?
 C11 C5 1.48(2) . ?
 C23 C26 1.507(15) . ?
 C23 C25 1.50(3) . ?
 C23 C24 1.492(18) . ?
 C4 C5 1.359(17) . ?
 C4 C10 1.470(16) . ?
 C12 O4 1.190(14) . ?
 C26 H26A 1.0920 . ?
 C26 H26B 1.0920 . ?
 C26 C31 1.50(2) . ?
 C10 H10A 1.0770 . ?
 C10 H10B 1.0770 . ?
 C10 H10C 1.0770 . ?
 C17 H17 1.0990 . ?
 C17 C14 1.50(2) . ?
 C17 C18 1.49(2) . ?
 C17 C22 1.516(18) . ?
 C25 H25A 1.0920 . ?
 C25 H25B 1.0920 . ?
 C25 C29 1.50(2) . ?
 C29 H29 1.0990 . ?
 C29 C30 1.516(17) . ?
 C29 C28 1.521(19) . ?
 C13 C14 1.483(19) . ?
 C13 C16 1.492(17) . ?
 C13 C15 1.47(2) . ?
 C31 H31 1.0990 . ?
 C31 C32 1.476(18) . ?
 C31 C30 1.52(3) . ?
 C19 H19 1.0990 . ?
 C19 C18 1.511(19) . ?
 C19 C20 1.523(18) . ?
 C19 C15 1.50(2) . ?
 C24 H24A 1.0920 . ?
 C24 H24B 1.0920 . ?
 C24 C27 1.49(2) . ?
 C8 H8A 1.0770 . ?
 C8 H8B 1.0770 . ?
 C8 H8C 1.0770 . ?
 C32 H32A 1.0920 . ?
 C32 H32B 1.0920 . ?
 C32 C27 1.497(16) . ?
 C14 H14A 1.0920 . ?
 C14 H14B 1.0920 . ?
 C30 H30A 1.0920 . ?
 C30 H30B 1.0920 . ?
 C21 H21 1.0990 . ?
 C21 C16 1.51(2) . ?
 C21 C20 1.47(2) . ?
 C21 C22 1.51(2) . ?
 C28 H28A 1.0920 . ?
 C28 H28B 1.0920 . ?
 C28 C27 1.49(3) . ?
 C18 H18A 1.0920 . ?
 C18 H18B 1.0920 . ?
 C16 H16A 1.0920 . ?
 C16 H16B 1.0920 . ?
 C9 H9A 1.0770 . ?
 C9 H9B 1.0770 . ?
 C9 H9C 1.0770 . ?
 C7 H7A 1.0770 . ?
 C7 H7B 1.0770 . ?
 C7 H7C 1.0770 . ?
 C20 H20A 1.0920 . ?
 C20 H20B 1.0920 . ?
 C15 H15A 1.0920 . ?
 C15 H15B 1.0920 . ?
 C27 H27 1.0990 . ?
 C22 H22A 1.0920 . ?
 C22 H22B 1.0920 . ?

loop_
  _geom_angle_atom_site_label_1
  _geom_angle_atom_site_label_2
  _geom_angle_atom_site_label_3
  _geom_angle
  _geom_angle_site_symmetry_1
  _geom_angle_site_symmetry_3
  _geom_angle_publ_flag
 C11 O1 C13 123.1(8) . . ?
 C6 C1 C2 118.3(8) . . ?
 C6 C1 C7 120.4(10) . . ?
 C2 C1 C7 121.3(10) . . ?
 C2 C3 C4 119.6(10) . . ?
 C2 C3 C9 119.8(10) . . ?
 C4 C3 C9 120.6(8) . . ?
 C1 C6 C5 120.1(10) . . ?
 C1 C6 C12 118.6(8) . . ?
 C5 C6 C12 121.2(9) . . ?
 C1 C2 C3 122.0(10) . . ?
 C1 C2 C8 119.5(8) . . ?
 C3 C2 C8 118.4(10) . . ?
 C12 O3 C23 122.2(9) . . ?
 O1 C11 C5 112.9(8) . . ?
 O2 C11 O1 126.6(9) . . ?
 O2 C11 C5 120.4(11) . . ?
 O3 C23 C26 105.2(8) . . ?
 O3 C23 C25 111.9(6) . . ?
 O3 C23 C24 111.2(8) . . ?
 C25 C23 C26 109.3(7) . . ?
 C24 C23 C26 109.5(9) . . ?
 C24 C23 C25 109.6(12) . . ?
 C3 C4 C10 120.2(11) . . ?
 C5 C4 C3 118.1(8) . . ?
 C5 C4 C10 121.7(10) . . ?
 C6 C5 C11 117.4(10) . . ?
 C4 C5 C6 121.5(9) . . ?
 C4 C5 C11 120.8(8) . . ?
 O3 C12 C6 111.8(10) . . ?
 O4 C12 C6 123.6(7) . . ?
 O4 C12 O3 124.6(9) . . ?
 C23 C26 H26A 109.7 . . ?
 C23 C26 H26B 109.7 . . ?
 H26A C26 H26B 108.2 . . ?
 C31 C26 C23 109.7(8) . . ?
 C31 C26 H26A 109.7 . . ?
 C31 C26 H26B 109.7 . . ?
 C4 C10 H10A 109.5 . . ?
 C4 C10 H10B 109.5 . . ?
 C4 C10 H10C 109.5 . . ?
 H10A C10 H10B 109.5 . . ?
 H10A C10 H10C 109.5 . . ?
 H10B C10 H10C 109.5 . . ?
 C14 C17 H17 109.2 . . ?
 C14 C17 C22 109.8(11) . . ?
 C18 C17 H17 109.2 . . ?
 C18 C17 C14 109.1(13) . . ?
 C18 C17 C22 110.2(8) . . ?
 C22 C17 H17 109.2 . . ?
 C23 C25 H25A 109.6 . . ?
 C23 C25 H25B 109.6 . . ?
 H25A C25 H25B 108.1 . . ?
 C29 C25 C23 110.2(6) . . ?
 C29 C25 H25A 109.6 . . ?
 C29 C25 H25B 109.6 . . ?
 C25 C29 H29 110.1 . . ?
 C25 C29 C30 108.2(8) . . ?
 C25 C29 C28 109.4(9) . . ?
 C30 C29 H29 110.1 . . ?
 C30 C29 C28 108.9(10) . . ?
 C28 C29 H29 110.1 . . ?
 O1 C13 C14 111.9(7) . . ?
 O1 C13 C16 105.5(10) . . ?
 O1 C13 C15 109.6(13) . . ?
 C14 C13 C16 109.6(7) . . ?
 C15 C13 C14 111.1(10) . . ?
 C15 C13 C16 109.1(7) . . ?
 C26 C31 H31 110.1 . . ?
 C26 C31 C30 108.5(7) . . ?
 C32 C31 C26 108.7(8) . . ?
 C32 C31 H31 110.1 . . ?
 C32 C31 C30 109.2(12) . . ?
 C30 C31 H31 110.1 . . ?
 C18 C19 H19 109.8 . . ?
 C18 C19 C20 109.9(8) . . ?
 C20 C19 H19 109.8 . . ?
 C15 C19 H19 109.8 . . ?
 C15 C19 C18 107.0(8) . . ?
 C15 C19 C20 110.7(11) . . ?
 C23 C24 H24A 109.8 . . ?
 C23 C24 H24B 109.8 . . ?
 H24A C24 H24B 108.2 . . ?
 C27 C24 C23 109.5(8) . . ?
 C27 C24 H24A 109.8 . . ?
 C27 C24 H24B 109.8 . . ?
 C2 C8 H8A 109.5 . . ?
 C2 C8 H8B 109.5 . . ?
 C2 C8 H8C 109.5 . . ?
 H8A C8 H8B 109.5 . . ?
 H8A C8 H8C 109.5 . . ?
 H8B C8 H8C 109.5 . . ?
 C31 C32 H32A 109.4 . . ?
 C31 C32 H32B 109.4 . . ?
 C31 C32 C27 111.0(9) . . ?
 H32A C32 H32B 108.0 . . ?
 C27 C32 H32A 109.4 . . ?
 C27 C32 H32B 109.4 . . ?
 C17 C14 H14A 110.0 . . ?
 C17 C14 H14B 110.0 . . ?
 C13 C14 C17 108.4(8) . . ?
 C13 C14 H14A 110.0 . . ?
 C13 C14 H14B 110.0 . . ?
 H14A C14 H14B 108.4 . . ?
 C29 C30 C31 110.3(7) . . ?
 C29 C30 H30A 109.6 . . ?
 C29 C30 H30B 109.6 . . ?
 C31 C30 H30A 109.6 . . ?
 C31 C30 H30B 109.6 . . ?
 H30A C30 H30B 108.1 . . ?
 C16 C21 H21 110.0 . . ?
 C20 C21 H21 110.0 . . ?
 C20 C21 C16 109.3(13) . . ?
 C20 C21 C22 109.7(11) . . ?
 C22 C21 H21 110.0 . . ?
 C22 C21 C16 107.7(8) . . ?
 C29 C28 H28A 109.9 . . ?
 C29 C28 H28B 109.9 . . ?
 H28A C28 H28B 108.3 . . ?
 C27 C28 C29 109.0(12) . . ?
 C27 C28 H28A 109.9 . . ?
 C27 C28 H28B 109.9 . . ?
 C17 C18 C19 109.5(10) . . ?
 C17 C18 H18A 109.8 . . ?
 C17 C18 H18B 109.8 . . ?
 C19 C18 H18A 109.8 . . ?
 C19 C18 H18B 109.8 . . ?
 H18A C18 H18B 108.2 . . ?
 C13 C16 C21 111.0(11) . . ?
 C13 C16 H16A 109.4 . . ?
 C13 C16 H16B 109.4 . . ?
 C21 C16 H16A 109.4 . . ?
 C21 C16 H16B 109.4 . . ?
 H16A C16 H16B 108.0 . . ?
 C3 C9 H9A 109.5 . . ?
 C3 C9 H9B 109.5 . . ?
 C3 C9 H9C 109.5 . . ?
 H9A C9 H9B 109.5 . . ?
 H9A C9 H9C 109.5 . . ?
 H9B C9 H9C 109.5 . . ?
 C1 C7 H7A 109.5 . . ?
 C1 C7 H7B 109.5 . . ?
 C1 C7 H7C 109.5 . . ?
 H7A C7 H7B 109.5 . . ?
 H7A C7 H7C 109.5 . . ?
 H7B C7 H7C 109.5 . . ?
 C19 C20 H20A 109.8 . . ?
 C19 C20 H20B 109.8 . . ?
 C21 C20 C19 109.6(8) . . ?
 C21 C20 H20A 109.8 . . ?
 C21 C20 H20B 109.8 . . ?
 H20A C20 H20B 108.2 . . ?
 C13 C15 C19 109.3(12) . . ?
 C13 C15 H15A 109.8 . . ?
 C13 C15 H15B 109.8 . . ?
 C19 C15 H15A 109.8 . . ?
 C19 C15 H15B 109.8 . . ?
 H15A C15 H15B 108.3 . . ?
 C24 C27 C32 109.0(8) . . ?
 C24 C27 C28 110.2(7) . . ?
 C24 C27 H27 109.1 . . ?
 C32 C27 H27 109.1 . . ?
 C28 C27 C32 110.3(7) . . ?
 C28 C27 H27 109.1 . . ?
 C17 C22 H22A 109.8 . . ?
 C17 C22 H22B 109.8 . . ?
 C21 C22 C17 109.4(8) . . ?
 C21 C22 H22A 109.8 . . ?
 C21 C22 H22B 109.8 . . ?
 H22A C22 H22B 108.2 . . ?

loop_
  _geom_torsion_atom_site_label_1
  _geom_torsion_atom_site_label_2
  _geom_torsion_atom_site_label_3
  _geom_torsion_atom_site_label_4
  _geom_torsion
  _geom_torsion_site_symmetry_1
  _geom_torsion_site_symmetry_2
  _geom_torsion_site_symmetry_3
  _geom_torsion_site_symmetry_4
  _geom_torsion_publ_flag
 O1 C11 C5 C6 -131.7(9) . . . . ?
 O1 C11 C5 C4 54.1(11) . . . . ?
 O1 C13 C14 C17 -177.4(7) . . . . ?
 O1 C13 C16 C21 -178.3(7) . . . . ?
 O1 C13 C15 C19 174.6(6) . . . . ?
 C1 C6 C5 C11 -179.6(7) . . . . ?
 C1 C6 C5 C4 -5.5(12) . . . . ?
 C1 C6 C12 O3 -118.0(11) . . . . ?
 C1 C6 C12 O4 63.1(14) . . . . ?
 C3 C4 C5 C6 6.2(12) . . . . ?
 C3 C4 C5 C11 -180.0(7) . . . . ?
 O2 C11 C5 C6 48.3(12) . . . . ?
 O2 C11 C5 C4 -125.8(10) . . . . ?
 C6 C1 C2 C3 2.5(12) . . . . ?
 C6 C1 C2 C8 -179.9(8) . . . . ?
 C2 C1 C6 C5 1.1(12) . . . . ?
 C2 C1 C6 C12 178.5(7) . . . . ?
 C2 C3 C4 C5 -2.6(12) . . . . ?
 C2 C3 C4 C10 176.0(8) . . . . ?
 O3 C23 C26 C31 179.1(6) . . . . ?
 O3 C23 C25 C29 177.1(6) . . . . ?
 O3 C23 C24 C27 -176.0(6) . . . . ?
 C11 O1 C13 C14 -59.1(11) . . . . ?
 C11 O1 C13 C16 -178.3(8) . . . . ?
 C11 O1 C13 C15 64.5(11) . . . . ?
 C23 O3 C12 C6 176.5(7) . . . . ?
 C23 O3 C12 O4 -4.6(12) . . . . ?
 C23 C26 C31 C32 -58.8(12) . . . . ?
 C23 C26 C31 C30 59.9(8) . . . . ?
 C23 C25 C29 C30 -60.1(9) . . . . ?
 C23 C25 C29 C28 58.4(13) . . . . ?
 C23 C24 C27 C32 59.9(12) . . . . ?
 C23 C24 C27 C28 -61.2(13) . . . . ?
 C4 C3 C2 C1 -1.7(12) . . . . ?
 C4 C3 C2 C8 -179.3(8) . . . . ?
 C5 C6 C12 O3 59.4(13) . . . . ?
 C5 C6 C12 O4 -119.4(13) . . . . ?
 C12 C6 C5 C11 3.0(11) . . . . ?
 C12 C6 C5 C4 177.1(7) . . . . ?
 C12 O3 C23 C26 -179.8(7) . . . . ?
 C12 O3 C23 C25 61.6(9) . . . . ?
 C12 O3 C23 C24 -61.3(12) . . . . ?
 C26 C23 C25 C29 61.0(10) . . . . ?
 C26 C23 C24 C27 -60.1(11) . . . . ?
 C26 C31 C32 C27 59.8(11) . . . . ?
 C26 C31 C30 C29 -60.0(9) . . . . ?
 C10 C4 C5 C6 -172.4(8) . . . . ?
 C10 C4 C5 C11 1.5(12) . . . . ?
 C25 C23 C26 C31 -60.6(8) . . . . ?
 C25 C23 C24 C27 59.8(9) . . . . ?
 C25 C29 C30 C31 59.8(8) . . . . ?
 C25 C29 C28 C27 -58.6(10) . . . . ?
 C29 C28 C27 C24 60.3(9) . . . . ?
 C29 C28 C27 C32 -60.0(11) . . . . ?
 C13 O1 C11 O2 4.3(13) . . . . ?
 C13 O1 C11 C5 -175.6(7) . . . . ?
 C31 C32 C27 C24 -60.7(12) . . . . ?
 C31 C32 C27 C28 60.5(13) . . . . ?
 C24 C23 C26 C31 59.4(12) . . . . ?
 C24 C23 C25 C29 -59.0(9) . . . . ?
 C32 C31 C30 C29 58.3(11) . . . . ?
 C14 C17 C18 C19 62.3(11) . . . . ?
 C14 C17 C22 C21 -61.1(10) . . . . ?
 C14 C13 C16 C21 61.1(10) . . . . ?
 C14 C13 C15 C19 -61.3(11) . . . . ?
 C30 C29 C28 C27 59.5(10) . . . . ?
 C30 C31 C32 C27 -58.5(11) . . . . ?
 C28 C29 C30 C31 -58.9(13) . . . . ?
 C18 C17 C14 C13 -59.7(11) . . . . ?
 C18 C17 C22 C21 59.2(11) . . . . ?
 C18 C19 C20 C21 -59.7(11) . . . . ?
 C18 C19 C15 C13 60.7(10) . . . . ?
 C16 C13 C14 C17 -60.8(13) . . . . ?
 C16 C13 C15 C19 59.7(10) . . . . ?
 C16 C21 C20 C19 -57.4(11) . . . . ?
 C16 C21 C22 C17 58.6(13) . . . . ?
 C9 C3 C2 C1 178.0(8) . . . . ?
 C9 C3 C2 C8 0.4(12) . . . . ?
 C9 C3 C4 C5 177.6(8) . . . . ?
 C9 C3 C4 C10 -3.8(12) . . . . ?
 C7 C1 C6 C5 -178.1(8) . . . . ?
 C7 C1 C6 C12 -0.7(12) . . . . ?
 C7 C1 C2 C3 -178.4(8) . . . . ?
 C7 C1 C2 C8 -0.8(12) . . . . ?
 C20 C19 C18 C17 58.3(9) . . . . ?
 C20 C19 C15 C13 -59.0(11) . . . . ?
 C20 C21 C16 C13 59.9(12) . . . . ?
 C20 C21 C22 C17 -60.3(9) . . . . ?
 C15 C13 C14 C17 59.8(13) . . . . ?
 C15 C13 C16 C21 -60.7(14) . . . . ?
 C15 C19 C18 C17 -61.9(13) . . . . ?
 C15 C19 C20 C21 58.2(14) . . . . ?
 C22 C17 C14 C13 61.2(10) . . . . ?
 C22 C17 C18 C19 -58.4(9) . . . . ?
 C22 C21 C16 C13 -59.3(10) . . . . ?
 C22 C21 C20 C19 60.5(9) . . . . ?

_shelx_res_file
;
    3146342647.res created by SHELXL-2014/7

TITL 3146342647 in P21/c #14
CELL 0.01969 6.435815 18.766723 20.382392 90 92.4938 90
ZERR 4 0.129845 0.213196 0.19392 0 0.1286 0
LATT 1
SYMM -X,0.5+Y,0.5-Z
SFAC  C 0.600 40.938 0.136 0.374 0.547 3.278 1.225 13.013 0 0 0 0 0.75 12.011
SFAC  H 0.129 37.737 0.036 0.553 0.127 3.772 0.236 13.518 0 0 0 0 0.32 1.008
SFAC  O 0.392 25.675 0.144 0.306 0.511 2.272 0.937 8.27 0 0 0 0 0.63 15.999
UNIT 128 168 16

ISOR 0.01 0.02 C13 C12 C2
ISOR 0.01 0.02 C20
ISOR 0.01 0.02 C27 C2 C12
SIMU 0.01 0.02 4 C4 C5 C6 C1 C2 C3
SIMU 0.01 0.02 2 C12 O3
SIMU 0.01 0.02 4 C4 C12
RIGU 0.007 0.007
ISOR 0.01 0.02 C12

L.S. 15
PLAN  5
TEMP -173
CONF
BOND
MORE -1
BOND $H
fmap 2
acta
OMIT -2 1.4
OMIT -3 3 6
OMIT -2 0 4
OMIT -2 2 4
OMIT -2 4 2
OMIT -1 1 6
OMIT 0 0 8
OMIT 0 2 8
OMIT 0 3 2
OMIT 0 4 4
OMIT 0 5 5
OMIT 0 6 2
OMIT 0 6 4
OMIT 1 3 4
OMIT 2 0 4
OMIT 2 2 6
OMIT 2 5 6
OMIT 3 0 6
REM <olex2.extras>
REM <HklSrc "%.\\3146342647.hkl">
REM </olex2.extras>

WGHT    0.095400    3.172600
EXTI  795.197571
FVAR       3.50518
O1    3    0.142905    0.625509    0.228945    11.00000    0.00765    0.03067 =
         0.01214   -0.00001    0.00230    0.00119
C1    1    0.585669    0.576860    0.063886    11.00000    0.01583    0.02070 =
         0.01067   -0.00543    0.00722   -0.00053
C3    1    0.535205    0.479888    0.138802    11.00000    0.01419    0.01800 =
         0.01438   -0.00472    0.00935   -0.00077
O2    3    0.003096    0.642634    0.128063    11.00000    0.01107    0.03285 =
         0.01034   -0.00104    0.00274   -0.00205
C6    1    0.420275    0.610749    0.089007    11.00000    0.01930    0.01700 =
         0.00934   -0.00176    0.00648    0.00047
C2    1    0.643887    0.512350    0.089880    11.00000    0.01788    0.01700 =
         0.00817   -0.00624    0.00669   -0.00068
O3    3    0.375700    0.730578    0.107374    11.00000    0.01858    0.01556 =
         0.00507    0.00057    0.00055   -0.00391
C11   1    0.136276    0.619728    0.165671    11.00000    0.01113    0.01759 =
         0.00674    0.00067   -0.00149   -0.00379
C23   1    0.336969    0.803075    0.092740    11.00000    0.00908    0.01287 =
         0.00983    0.00233    0.00261   -0.00170
C4    1    0.365042    0.514061    0.163871    11.00000    0.01802    0.01838 =
         0.01800   -0.00229    0.00605   -0.00102
C5    1    0.316099    0.580244    0.140909    11.00000    0.01712    0.01556 =
         0.01057   -0.00288    0.00871   -0.00020
C12   1    0.360097    0.680801    0.062467    11.00000    0.01975    0.01413 =
         0.00130   -0.00209    0.00079   -0.00162
C26   1    0.372324    0.841848    0.156988    11.00000    0.02276    0.01190 =
         0.01463   -0.00227    0.00725   -0.00114
AFIX  23  1.0920
H26A  2    0.264998    0.821844    0.192726    11.00000   -1.20000
H26B  2    0.530897    0.832400    0.176265    11.00000   -1.20000
AFIX   0
C10   1    0.240004    0.478204    0.212684    11.00000    0.01083    0.02234 =
         0.04359    0.01284    0.01443    0.00144
AFIX 137  1.0770
H10A  2    0.199163    0.425546    0.195523    11.00000   -1.50000
H10B  2    0.100463    0.508427    0.219722    11.00000   -1.50000
H10C  2    0.328753    0.474361    0.258579    11.00000   -1.50000
AFIX   0
C17   1   -0.224819    0.762094    0.285594    11.00000    0.02150    0.01442 =
         0.02503    0.00005    0.00727    0.00533
AFIX  13  1.0990
H17   2   -0.257284    0.817360    0.270549    11.00000   -1.20000
AFIX   0
C25   1    0.117198    0.815103    0.067446    11.00000    0.01224    0.01426 =
         0.02625    0.00302    0.00179   -0.00808
AFIX  23  1.0920
H25A  2    0.089255    0.785793    0.021627    11.00000   -1.20000
H25B  2    0.009518    0.795180    0.103115    11.00000   -1.20000
AFIX   0
C29   1    0.079157    0.893039    0.055758    11.00000    0.01814    0.01651 =
         0.02858    0.00914    0.00062    0.00025
AFIX  13  1.0990
H29   2   -0.081366    0.901667    0.036819    11.00000   -1.20000
AFIX   0
C13   1   -0.020522    0.657192    0.264426    11.00000    0.01106    0.01885 =
         0.00988   -0.00108    0.00765   -0.00384
C31   1    0.338253    0.920432    0.146664    11.00000    0.02231    0.01151 =
         0.01949   -0.00027    0.00728    0.00088
AFIX  13  1.0990
H31   2    0.365025    0.949185    0.193239    11.00000   -1.20000
AFIX   0
C19   1   -0.375700    0.643390    0.298207    11.00000    0.00790    0.01981 =
         0.02446   -0.00222    0.00872    0.00105
AFIX  13  1.0990
H19   2   -0.518382    0.611510    0.291795    11.00000   -1.20000
AFIX   0
O4    3    0.301284    0.690388    0.007012    11.00000    0.04231    0.01209 =
         0.01126    0.00069    0.00107   -0.00228
C24   1    0.484034    0.830574    0.044097    11.00000    0.01525    0.02420 =
         0.01074    0.00543    0.00345   -0.00220
AFIX  23  1.0920
H24A  2    0.644075    0.821609    0.062213    11.00000   -1.20000
H24B  2    0.460212    0.802156   -0.002374    11.00000   -1.20000
AFIX   0
C8    1    0.821841    0.474612    0.063800    11.00000    0.02549    0.02317 =
         0.02997    0.00368    0.01879    0.00402
AFIX 137  1.0770
H8A   2    0.824881    0.483268    0.011613    11.00000   -1.50000
H8B   2    0.807745    0.418434    0.073452    11.00000   -1.50000
H8C   2    0.963647    0.494408    0.087171    11.00000   -1.50000
AFIX   0
C32   1    0.483236    0.946058    0.097700    11.00000    0.01837    0.02297 =
         0.01296    0.00185    0.00216   -0.00745
AFIX  23  1.0920
H32A  2    0.643103    0.937337    0.116101    11.00000   -1.20000
H32B  2    0.461264    1.003225    0.090207    11.00000   -1.20000
AFIX   0
C14   1   -0.059598    0.732095    0.244178    11.00000    0.01911    0.02211 =
         0.02008   -0.00590    0.00839   -0.00100
AFIX  23  1.0920
H14A  2   -0.110326    0.734144    0.192386    11.00000   -1.20000
H14B  2    0.082981    0.763298    0.250822    11.00000   -1.20000
AFIX   0
C30   1    0.116091    0.931934    0.120410    11.00000    0.01921    0.01124 =
         0.03453    0.00537    0.01135    0.00079
AFIX  23  1.0920
H30A  2    0.007869    0.912304    0.156047    11.00000   -1.20000
H30B  2    0.087702    0.988827    0.113234    11.00000   -1.20000
AFIX   0
C21   1   -0.109646    0.685154    0.378416    11.00000    0.02455    0.04292 =
         0.01236   -0.00711    0.00563    0.00640
AFIX  13  1.0990
H21   2   -0.052413    0.683847    0.429995    11.00000   -1.20000
AFIX   0
C28   1    0.231802    0.920713    0.006886    11.00000    0.01762    0.01523 =
         0.01966    0.01108   -0.00693   -0.00443
AFIX  23  1.0920
H28A  2    0.207540    0.893192   -0.040027    11.00000   -1.20000
H28B  2    0.206988    0.977637   -0.001330    11.00000   -1.20000
AFIX   0
C18   1   -0.417539    0.718946    0.275757    11.00000    0.01228    0.02223 =
         0.03078    0.00095    0.00903    0.00544
AFIX  23  1.0920
H18A  2   -0.467772    0.719176    0.223890    11.00000   -1.20000
H18B  2   -0.541674    0.742014    0.303813    11.00000   -1.20000
AFIX   0
C16   1    0.052730    0.655034    0.334865    11.00000    0.01226    0.04479 =
         0.01271    0.00223    0.00511    0.00774
AFIX  23  1.0920
H16A  2    0.196107    0.685826    0.341399    11.00000   -1.20000
H16B  2    0.086663    0.600023    0.349124    11.00000   -1.20000
AFIX   0
C9    1    0.600415    0.409564    0.163500    11.00000    0.01797    0.01944 =
         0.03478    0.00063    0.00422    0.00510
AFIX 137  1.0770
H9A   2    0.595347    0.371853    0.123630    11.00000   -1.50000
H9B   2    0.497086    0.392409    0.200555    11.00000   -1.50000
H9C   2    0.756679    0.412810    0.184445    11.00000   -1.50000
AFIX   0
C7    1    0.700683    0.609946    0.010296    11.00000    0.02453    0.03928 =
         0.01276    0.00075    0.01380   -0.00710
AFIX 137  1.0770
H7A   2    0.672841    0.580003   -0.034302    11.00000   -1.50000
H7B   2    0.864664    0.609921    0.023338    11.00000   -1.50000
H7C   2    0.648121    0.663955    0.002911    11.00000   -1.50000
AFIX   0
C20   1   -0.301359    0.643037    0.370179    11.00000    0.02134    0.03874 =
         0.02269    0.00277    0.01766    0.00666
AFIX  23  1.0920
H20A  2   -0.421375    0.665639    0.400214    11.00000   -1.20000
H20B  2   -0.272055    0.588348    0.386370    11.00000   -1.20000
AFIX   0
C15   1   -0.210761    0.613874    0.255736    11.00000    0.01629    0.01937 =
         0.01941   -0.00593    0.00918   -0.00127
AFIX  23  1.0920
H15A  2   -0.177263    0.558665    0.269412    11.00000   -1.20000
H15B  2   -0.265756    0.614856    0.204300    11.00000   -1.20000
AFIX   0
C27   1    0.448009    0.908018    0.033644    11.00000    0.01647    0.01801 =
         0.01526    0.00559    0.00628   -0.00615
AFIX  13  1.0990
H27   2    0.558689    0.928105   -0.001527    11.00000   -1.20000
AFIX   0
C22   1   -0.151352    0.761030    0.357288    11.00000    0.02161    0.03957 =
         0.02695   -0.01127    0.00671   -0.00025
AFIX  23  1.0920
H22A  2   -0.009522    0.792605    0.364071    11.00000   -1.20000
H22B  2   -0.270153    0.784370    0.387342    11.00000   -1.20000
AFIX   0
HKLF 4

REM  3146342647 in P21/c #14
REM R1 =  0.1931 for    4438 Fo > 4sig(Fo)  and  0.2026 for all    4862 data
REM    330 parameters refined using    462 restraints

END

WGHT      0.0955      3.1702

REM Highest difference peak  0.168,  deepest hole -0.218,  1-sigma level  0.043
Q1    1   0.4876  0.8632  0.1143  11.00000  0.05    0.17
Q2    1   0.2590  0.6768  0.0735  11.00000  0.05    0.16
Q3    1   0.0267  0.9032  0.0058  11.00000  0.05    0.16
Q4    1   0.2802  0.6784  0.0967  11.00000  0.05    0.16
Q5    1   0.1207  0.9385 -0.0509  11.00000  0.05    0.15
;
_shelx_res_checksum                27989
_shelx_hkl_file
;
   0   0  -2 1018.52   21.74   1
   0   0   2  886.11   19.88   1
   0   0   4 6593.27   72.49   1
   0   0  -4 6607.52   75.19   1
   0   0   5  167.21   25.64   1
   0   0  -5  234.13   28.35   1
   0   0  -6 1729.11   49.10   1
   0   0   6 1556.89   45.12   1
   0   0  -7  257.75   30.45   1
   0   0   7  174.41   24.63   1
   0   0  -8 3903.18   83.09   1
   0   0   8 3416.55   75.07   1
   0   0   9  155.31   28.64   1
   0   0  -9  210.47   32.53   1
   0   0  10 2044.71   65.75   1
   0   0 -10 2301.88   73.26   1
   0   0  11   84.03   23.09   1
   0   0 -11  181.56   31.65   1
   0   0 -12  959.88   53.74   1
   0   0  12  995.66   51.89   1
   0   0  13  147.88   28.69   1
   0   0 -13  177.09   32.20   1
   0   0  14 2414.98   82.53   1
   0   0 -14 2407.09   86.49   1
   0   0 -15  151.59   33.01   1
   0   0  15   55.56   23.95   1
   0   0  16   68.71   21.09   1
   0   0 -16  170.75   29.69   1
   0   0  17   58.29   25.24   1
   0   0 -17   80.99   29.43   1
   0   0  18 1335.64   70.05   1
   0   0 -18 1271.46   69.87   1
   0   0 -19  177.42   36.10   1
   0   0  19   14.95   23.73   1
   0   0  20  298.87   36.41   1
   0   0 -20  316.93   39.91   1
   0   0 -21   73.01   28.02   1
   0   0  21   26.77   20.28   1
   0   0 -22   86.77   25.46   1
   0   0  22   23.49   16.64   1
   0   0 -23  148.32   33.32   1
   0   0  23   -9.15   14.70   1
   0   0  24  105.22   25.71   1
   0   0 -24  160.75   34.94   1
   0   0  25   10.10   18.67   1
   0   0 -25   56.73   22.80   1
   0   1   2 7091.30  103.32   1
   0  -1  -2 7326.36  103.94   1
   0   1   3 3530.83   63.97   1
   0  -1  -3 3808.11   68.75   1
   0   1   420173.20  171.91   1
   0  -1  -418324.20  161.46   1
   0  -1  -5  258.65   19.56   1
   0   1   5  232.54   19.72   1
   0   1   6  651.36   32.59   1
   0  -1  -6  703.91   31.46   1
   0   1   7  730.27   35.40   1
   0  -1  -7  797.40   34.55   1
   0  -1  -8 1195.88   45.02   1
   0   1   8 1305.26   46.17   1
   0  -1  -9 1319.26   49.96   1
   0  -1   9 1264.34   56.78   1
   0   1   9 1266.25   48.84   1
   0  -1 -10 2090.98   65.47   1
   0   1 -10 2034.11   73.85   1
   0  -1  10 1965.62   71.48   1
   0  -1 -11  503.84   38.56   1
   0   1  11  480.12   37.32   1
   0  -1 -12  563.24   41.23   1
   0   1  12  451.02   37.66   1
   0   1 -12  501.06   46.99   1
   0   1 -13 2306.19   81.10   1
   0  -1  13 2251.42   80.00   1
   0  -1 -13 2235.62   76.60   1
   0   1  13 2266.32   77.77   1
   0  -1 -14  489.47   40.91   1
   0  -1  14  616.18   49.02   1
   0   1 -14  579.77   47.22   1
   0   1  14  550.11   44.48   1
   0   1  15  405.74   39.06   1
   0  -1 -15  468.36   38.42   1
   0  -1  15  544.64   44.92   1
   0   1 -15  488.55   41.28   1
   0  -1 -16   52.88   17.69   1
   0   1  16   89.41   21.64   1
   0   1 -16  133.73   27.73   1
   0  -1  16  134.92   28.57   1
   0   1 -17   82.34   24.74   1
   0  -1 -17   51.90   20.41   1
   0   1  17   38.94   18.64   1
   0   1 -18  124.81   27.96   1
   0   1  18   60.84   20.47   1
   0  -1 -18   93.46   21.04   1
   0  -1  18  127.92   26.80   1
   0  -1 -19   37.51   16.92   1
   0   1  19   10.59   14.23   1
   0   1 -19  112.87   24.37   1
   0  -1  19  108.33   27.29   1
   0  -1  20   89.63   24.43   1
   0  -1 -20   80.63   22.44   1
   0   1  20   80.45   22.03   1
   0   1 -20   87.37   25.23   1
   0   1  21  133.43   26.37   1
   0  -1  21  155.23   31.84   1
   0   1 -21  142.25   32.47   1
   0  -1 -21   97.39   26.23   1
   0  -1 -22  492.86   44.99   1
   0  -1  22  604.49   54.34   1
   0   1 -22  453.12   51.03   1
   0   1  22  436.28   42.83   1
   0  -1 -23  127.62   31.31   1
   0  -1  23  147.43   32.98   1
   0   1 -23  132.02   33.40   1
   0   1  23  138.89   29.26   1
   0   1 -24   82.86   25.52   1
   0  -1  24   66.22   24.98   1
   0  -1 -24   44.86   22.97   1
   0   1  24   55.03   21.70   1
   0  -1  25  140.55   30.78   1
   0   1  25  113.00   23.58   1
   0  -1 -25  151.45   29.93   1
   0   1 -25  173.12   33.80   1
   0   2  -1 7888.64   89.57   1
   0  -2   1 7801.53   89.34   1
   0   2  -2 6130.03  116.56   1
   0  -2   2 5985.43   84.20   1
   0   2  -2 6218.41   85.70   1
   0   2  -3 6736.49   64.78   1
   0   2  -3 9575.00  140.52   1
   0  -2   311127.90  148.15   1
   0   2   3 6653.60  158.84   1
   0  -2  -3 5864.93  149.92   1
   0   2  -4 5025.08   82.30   1
   0   2   4 4859.79  118.31   1
   0  -2  -4 4676.80  114.01   1
   0  -2  -5  298.71   30.22   1
   0   2   5  306.89   29.61   1
   0   2   6 2180.94   72.25   1
   0  -2  -6 2508.17   75.39   1
   0   2   7 6883.94  124.95   1
   0  -2  -7 7196.14  129.92   1
   0   2   8 8592.51  162.84   1
   0  -2  -8 7667.75  141.35   1
   0  -2  -9  444.58   36.23   1
   0   2   9  476.94   36.84   1
   0  -2 -10   87.88   20.78   1
   0   2  10   82.83   18.85   1
   0   2  11  119.93   19.21   1
   0  -2 -11  115.85   21.44   1
   0   2  12  271.34   29.49   1
   0  -2 -12  355.48   33.23   1
   0  -2 -13  127.09   25.71   1
   0   2  13  255.34   27.72   1
   0  -2 -14  168.11   24.70   1
   0   2  14  152.04   22.90   1
   0   2  15   27.51   14.40   1
   0  -2 -15   42.97   17.11   1
   0  -2 -16  231.12   30.59   1
   0   2  16  205.03   28.06   1
   0  -2  17  867.25   60.58   1
   0  -2 -17  787.79   54.32   1
   0   2  17  811.64   53.56   1
   0   2 -18  361.46   48.09   1
   0  -2  18  296.07   42.71   1
   0  -2 -18  263.00   35.21   1
   0   2 -19  734.29   65.53   1
   0  -2 -19  675.86   54.35   1
   0  -2  19  834.73   61.11   1
   0   2  19  748.13   52.09   1
   0   2 -20  220.60   38.46   1
   0  -2  20  292.68   39.60   1
   0  -2 -20  208.56   35.44   1
   0  -2 -21  155.47   30.28   1
   0   2 -21  218.59   36.90   1
   0  -2  22  113.72   29.80   1
   0   2 -22   33.77   21.64   1
   0   2  22   91.25   23.52   1
   0  -2 -22   73.71   20.66   1
   0   2  23   97.32   26.96   1
   0  -2 -23   27.06   24.55   1
   0   2 -23   82.41   29.31   1
   0  -2  23   61.28   24.26   1
   0   2  24   38.82   21.19   1
   0  -2  24   57.55   24.01   1
   0  -2 -24   28.65   20.31   1
   0   2 -24  110.17   30.81   1
   0   2  25   94.83   26.17   1
   0  -2  25   92.36   24.41   1
   0  -2 -25   94.56   23.80   1
   0  -3   1 9781.05  129.05   1
   0   3  -110422.60  132.53   1
   0   3  -222968.80  212.47   1
   0  -3   217772.80  190.76   1
   0  -3   314431.70  226.87   1
   0   3  -313312.90  213.52   1
   0  -3   313683.90  156.81   1
   0   3  -314135.90  159.04   1
   0   3  -4 1134.79   51.33   1
   0  -3   4 1009.62   48.18   1
   0   3   4  170.82   62.98   1
   0  -3  -4  290.39   58.11   1
   0   3  -4  970.68   37.63   1
   0   3  -4 1150.83   56.23   1
   0  -3   4  652.44   46.11   1
   0   3  -5  164.75   14.69   1
   0   3  -5   68.95   23.75   1
   0  -3   5  205.43   34.16   1
   0   3   5   50.96   31.44   1
   0  -3  -5   78.71   35.17   1
   0  -3   6  546.94   70.81   1
   0   3   6  609.68   57.69   1
   0   3   7 2713.44   98.09   1
   0  -3  -7 2532.96   95.40   1
   0   3   8 1257.40   63.25   1
   0  -3  -8 1656.78   72.78   1
   0  -3  -9 3887.51  116.27   1
   0   3   9 3545.72  109.96   1
   0  -3 -10 2573.49   94.34   1
   0   3  10 2181.90   88.78   1
   0   3  11 1446.92   75.71   1
   0  -3 -11 1546.17   81.73   1
   0  -3 -12  955.53   65.68   1
   0   3  12  713.49   62.46   1
   0   3  13   65.91   23.81   1
   0  -3 -13   94.75   24.32   1
   0   3  14  153.94   26.57   1
   0  -3 -14  182.51   28.76   1
   0   3  15  186.99   30.99   1
   0  -3 -15  146.54   28.98   1
   0  -3 -16  647.58   53.45   1
   0   3  16  568.09   47.55   1
   0  -3 -17  426.77   45.63   1
   0   3  17  460.32   44.89   1
   0  -3 -18   66.07   24.62   1
   0   3  18   30.19   20.98   1
   0  -3 -19   83.38   23.84   1
   0   3  19   31.25   22.90   1
   0  -3 -20   24.66   18.45   1
   0   3  20   96.96   24.33   1
   0   3  21   16.15   15.01   1
   0  -3 -21   57.50   20.77   1
   0  -3 -22   19.52   15.35   1
   0   3  22   26.23   14.68   1
   0   3  23   37.98   19.51   1
   0  -3 -23   36.71   22.19   1
   0  -3 -24  179.49   33.20   1
   0   3  24  178.53   32.53   1
   0  -3 -25   93.32   26.08   1
   0   3  25   46.10   19.82   1
   0  -4  -1 9728.76   71.92   1
   0  -4   2 4676.96   94.08   1
   0   4  -2 4658.53   93.95   1
   0   4  -3  108.10   13.70   1
   0  -4   3   42.24   11.39   1
   0   4  -4 2206.57   69.99   1
   0  -4   4 2027.95   68.24   1
   0   4  -5  319.53   35.31   1
   0  -4   5  305.02   29.77   1
   0  -4   5  405.93   36.36   1
   0   4  -5  445.77   39.14   1
   0   4  -6 9431.10  110.11   1
   0  -4  -6 9740.32  244.79   1
   0   4  -7  684.49   31.39   1
   0  -4  -7  954.05   78.89   1
   0   4   7  752.30   80.26   1
   0  -4   7  656.50   67.87   1
   0   4  -7  911.49   85.71   1
   0   4  -8  502.68   40.06   1
   0  -4  -8  566.09   66.27   1
   0   4   8  337.83   54.55   1
   0   4  -8  514.93   82.19   1
   0  -4  -9 1629.43   91.43   1
   0   4   9 1374.52   83.55   1
   0   4  10 3026.89  111.55   1
   0  -4 -10 2801.13  116.65   1
   0   4  11 1391.36   81.98   1
   0  -4 -11 1752.27   86.67   1
   0  -4 -12  385.65   44.32   1
   0   4  12  324.98   42.58   1
   0   4  13   75.22   30.83   1
   0  -4 -13   90.06   33.72   1
   0   4  14  182.73   34.10   1
   0  -4 -14  140.41   33.60   1
   0   4  15  310.69   43.27   1
   0  -4 -15  451.07   56.80   1
   0   4  16  328.87   45.41   1
   0  -4 -16  564.84   60.87   1
   0  -4 -17  100.08   31.34   1
   0   4  17  131.63   33.36   1
   0  -4 -18   35.86   20.78   1
   0   4  18   48.04   22.18   1
   0   4  19  631.82   55.05   1
   0  -4 -19  733.65   59.71   1
   0  -4 -20   90.92   26.42   1
   0   4  20  150.16   30.91   1
   0  -4 -21   64.24   26.90   1
   0   4  21   45.09   17.48   1
   0  -4 -22   61.72   25.13   1
   0   4  22   24.61   23.18   1
   0   4  23   38.31   20.41   1
   0  -4 -23   66.93   26.51   1
   0  -4 -24   66.91   25.27   1
   0   4  24   59.30   19.13   1
   0  -5  -1  800.40   23.55   1
   0   5  -2  376.29   31.01   1
   0  -5  -2  389.90   18.17   1
   0  -5   3 1428.98   54.68   1
   0   5  -3 1526.68   57.68   1
   0   5  -4  216.92   20.83   1
   0  -5   4  129.00   18.23   1
   0   5  -5 4084.97  109.95   1
   0  -5   5 3801.08  107.23   1
   0  -5   6 6867.19  154.78   1
   0   5  -6 6469.53  152.91   1
   0   5  -6 6829.91   90.99   1
   0  -5   6 6864.99  160.42   1
   0  -5   7  618.55   48.35   1
   0   5  -7  728.64   52.83   1
   0  -5  -7  441.50   72.85   1
   0   5   7  402.19   76.21   1
   0   5  -7  699.13   35.63   1
   0  -5  -8 1067.64   93.17   1
   0   5   8  948.84   96.00   1
   0  -5   8 1419.11   96.89   1
   0   5  -8 1436.18   94.93   1
   0   5  -8 1183.94   43.48   1
   0  -5   9 1353.98   54.27   1
   0   5  -9  387.87   29.56   1
   0  -5  -9  135.60   39.25   1
   0   5   9  199.78   50.68   1
   0   5  -9 1289.80  110.86   1
   0  -5   9  240.27   55.47   1
   0   5 -10  457.25   38.70   1
   0   5  10  402.17   62.20   1
   0  -5 -10  391.42   65.34   1
   0  -5  10  355.94   68.70   1
   0   5  11  494.15   73.19   1
   0  -5 -11  585.21   67.78   1
   0  -5 -12 1552.30   97.64   1
   0   5  12 1365.24   88.87   1
   0   5  13   74.93   23.49   1
   0  -5 -13   93.30   28.52   1
   0  -5 -14   64.93   24.31   1
   0   5  14   49.65   26.94   1
   0   5  15  445.96   52.04   1
   0  -5 -15  439.20   55.44   1
   0   5  16  294.50   45.87   1
   0  -5 -16  317.25   48.20   1
   0   5  17  181.67   42.46   1
   0  -5 -17  202.20   43.63   1
   0   5  18   92.22   32.68   1
   0  -5 -18  130.08   35.82   1
   0  -5 -19  466.77   61.91   1
   0   5  19  295.16   48.26   1
   0   5  20  235.34   43.62   1
   0  -5 -20  320.47   56.62   1
   0   5  21   95.02   33.68   1
   0  -5 -21  127.50   36.29   1
   0  -5 -22  117.96   32.76   1
   0   5  22  140.17   42.56   1
   0   5  23   42.35   24.26   1
   0  -5 -23   84.08   29.82   1
   0  -5 -24  143.24   32.89   1
   0   5  24  198.17   35.99   1
   0  -6  -115783.50  113.52   1
   0  -6   2 3199.08  103.34   1
   0  -6  -2 3584.70   52.90   1
   0  -6   3  780.31   48.18   1
   0   6  -3  523.10   40.09   1
   0  -6   4 8705.35  180.52   1
   0   6  -4 6363.30  147.37   1
   0   6  -5  133.39   20.64   1
   0  -6   5  152.78   20.24   1
   0   6  -5  136.94   47.90   1
   0  -6   5   66.34   40.16   1
   0   6  -6 1609.39   76.10   1
   0  -6   6 1674.10   77.85   1
   0  -6   6 1948.59  120.04   1
   0   6  -6 1844.61  111.64   1
   0  -6   7 1532.01   84.47   1
   0   6  -7 1581.85   84.62   1
   0   6  -7 1426.68   46.62   1
   0   6  -7 1184.71   72.38   1
   0  -6   7 1264.82   76.80   1
   0  -6  -8 1180.92  130.48   1
   0   6  -8 1330.80   84.48   1
   0  -6   8 1304.32   90.62   1
   0   6  -8 2719.17   77.99   1
   0  -6   8 2259.01  103.41   1
   0   6  -8 2258.42  100.67   1
   0  -6   9  557.63   58.16   1
   0   6  -9  488.69   35.66   1
   0   6 -10   64.99   17.83   1
   0   6  10   26.18   35.03   1
   0  -6 -10   53.88   40.85   1
   0   6 -10   80.50   34.16   1
   0   6 -11  334.55   30.82   1
   0  -6  11  613.85   50.39   1
   0   6  11  107.37   43.65   1
   0  -6 -11   97.76   47.53   1
   0  -6  11  399.38   72.97   1
   0   6 -11  429.32   79.93   1
   0   6 -12  247.69   33.41   1
   0  -6 -12  309.74   65.61   1
   0   6  12  275.10   62.38   1
   0   6 -12  357.45   81.67   1
   0  -6  12  113.67   55.51   1
   0   6  13   62.58   30.69   1
   0  -6 -13   95.09   42.65   1
   0  -6  13   76.60   51.56   1
   0  -6 -14   43.40   25.65   1
   0   6  14   67.34   29.62   1
   0   6  15  233.47   46.65   1
   0  -6 -15  276.46   50.19   1
   0  -6 -16   49.78   29.01   1
   0   6  16   74.20   29.33   1
   0   6  17  132.39   34.24   1
   0  -6 -17  164.94   41.19   1
   0  -6 -18  121.83   36.25   1
   0   6  18  109.79   32.88   1
   0  -6 -19  176.74   45.88   1
   0   6  19  172.74   39.79   1
   0  -6 -20  214.91   42.49   1
   0   6  20  149.96   40.29   1
   0   6  21  151.39   37.66   1
   0  -6 -21  110.03   33.05   1
   0  -6 -22   35.81   30.69   1
   0   6  22   43.94   28.17   1
   0   6  23  111.80   34.48   1
   0  -6 -23   80.72   35.44   1
   0   6  24  205.49   40.12   1
   0  -6 -24  147.98   38.67   1
   0  -7  -1 3426.39   58.95   1
   0  -7  -2  367.85   17.54   1
   0   7  -2  250.75   33.09   1
   0  -7   3  452.90   39.75   1
   0   7  -3  486.90   40.21   1
   0   7  -4  230.51   26.84   1
   0  -7   4   55.83   16.27   1
   0  -7   5 1120.52   58.50   1
   0   7  -5 1057.67   54.90   1
   0   7  -6  125.10   20.11   1
   0  -7   6  127.71   21.04   1
   0  -7   6  207.59   58.98   1
   0   7  -6  190.45   67.76   1
   0   7  -7   99.14   22.22   1
   0  -7   7  204.13   30.57   1
   0  -7   7  690.36   80.64   1
   0   7  -7  733.31   73.31   1
   0   7  -8  187.62   22.94   1
   0  -7   8  123.16   27.95   1
   0   7  -8   25.30   14.28   1
   0  -7   8   59.12   19.82   1
   0   7  -8  111.60   29.34   1
   0  -7   9 1909.26  113.36   1
   0   7  -9 1688.88  113.30   1
   0   7  -9 2206.06  107.82   1
   0  -7   9 2310.68  112.73   1
   0   7  -9 2067.61   68.56   1
   0   7 -10 1692.31   92.55   1
   0  -7 -10 1241.09  136.88   1
   0   7  10 1247.05  131.58   1
   0  -7  10 1892.66   97.50   1
   0   7 -10 2193.17   70.02   1
   0  -7 -11   57.40   40.53   1
   0   7  11  101.05   56.56   1
   0   7 -11  235.81   52.13   1
   0  -7  11  228.04   45.61   1
   0  -7  11  255.38   23.67   1
   0   7 -12  226.60   23.87   1
   0  -7  12  245.69   33.86   1
   0  -7 -12   60.93   47.84   1
   0   7  12   19.63   32.70   1
   0  -7  12   79.67   34.85   1
   0   7 -12  196.48   56.14   1
   0  -7  13  151.88   25.97   1
   0   7 -13  147.14   25.58   1
   0  -7 -13  195.40   58.97   1
   0   7  13  165.32   52.22   1
   0   7 -13  312.81   72.78   1
   0  -7  13  112.78   53.89   1
   0   7 -14  184.44   32.99   1
   0   7  14  349.81   63.06   1
   0  -7 -14  422.72   77.09   1
   0  -7  14  180.43   70.75   1
   0   7 -14  360.85   95.77   1
   0   7  15   73.44   43.14   1
   0  -7 -15  110.39   46.92   1
   0  -7  15  113.16   55.96   1
   0  -7 -16   74.97   48.74   1
   0   7  16  193.87   49.01   1
   0  -7 -17  102.72   35.49   1
   0   7  17  157.87   43.58   1
   0   7  18  191.29   43.68   1
   0  -7 -18  214.16   47.31   1
   0  -7 -19  147.31   33.27   1
   0   7  19  102.39   33.18   1
   0   7  20   23.41   20.77   1
   0  -7 -20   -0.02   21.65   1
   0   7  21   29.99   22.40   1
   0  -7 -21    7.88   22.10   1
   0  -7 -22   60.73   38.14   1
   0   7  22   46.34   34.59   1
   0   7  23  204.29   45.75   1
   0  -7 -23  272.75   51.91   1
   0   7  24   65.34   34.18   1
   0  -7 -24   68.87   31.38   1
   0  -8  -1   78.26   16.49   1
   0  -8  -213303.80  110.73   1
   0  -8   3  255.22   33.81   1
   0  -8  -3  298.90   20.94   1
   0  -8   4  815.93   57.45   1
   0   8  -4 1039.42   64.50   1
   0   8  -5 2080.93   85.71   1
   0  -8   5 2069.79   87.54   1
   0  -8   6   29.63   14.85   1
   0   8  -6  880.36   53.20   1
   0   8  -7  820.33  110.31   1
   0  -8   7  778.95   98.80   1
   0   8  -7  897.14   57.87   1
   0  -8   7  847.14   55.30   1
   0   8  -8 1098.33   97.03   1
   0  -8   8  937.39   97.47   1
   0   8  -8  622.82   55.90   1
   0  -8   8  671.99   57.90   1
   0  -8   9   87.48   27.76   1
   0  -8   9   42.41   15.08   1
   0   8  -9  190.30   25.83   1
   0   8  -9  105.97   29.43   1
   0   8  -9  235.73   34.48   1
   0  -8   9  149.85   35.02   1
   0  -8  10  130.78   32.17   1
   0   8 -10  193.45   43.21   1
   0  -8  10   85.53   25.56   1
   0   8 -10  120.28   32.83   1
   0  -8  11   22.56   17.83   1
   0   8 -11  134.92   30.68   1
   0   8 -11   49.82   19.18   1
   0  -8  11   56.05   21.25   1
   0   8  11   12.92   56.44   1
   0  -8 -11   53.34   59.30   1
   0  -8  12   68.41   28.29   1
   0   8  12   44.28   51.11   1
   0  -8 -12  126.34   58.70   1
   0   8 -12   95.04   22.27   1
   0  -8  12  106.21   18.27   1
   0   8  13   10.47   34.25   1
   0  -8 -13   25.49   38.13   1
   0  -8  13   54.67   35.46   1
   0   8 -13   61.90   26.36   1
   0   8 -13   74.49   17.05   1
   0  -8  14  276.65   32.18   1
   0   8 -14  227.40   26.76   1
   0  -8 -14  251.90   77.22   1
   0   8  14   98.43   58.20   1
   0   8 -14  185.46   59.22   1
   0  -8  14  298.41   68.24   1
   0   8  15  107.90   48.21   1
   0   8 -15   50.93   46.45   1
   0  -8  15   -2.09   45.19   1
   0  -8  15   56.07   25.24   1
   0   8 -15  104.34   25.49   1
   0   8 -16  704.49   56.45   1
   0  -8 -16  462.61   85.51   1
   0   8  16  545.77   91.02   1
   0   8 -16  572.69  116.42   1
   0  -8  17  165.84   70.33   1
   0  -8 -17  124.99   53.56   1
   0   8  17   77.95   40.14   1
   0  -8 -18  124.27   41.60   1
   0   8  18  182.65   52.79   1
   0   8  19   86.62   41.34   1
   0  -8 -19   40.76   35.43   1
   0  -8 -20   35.79   29.25   1
   0   8  20   27.87   25.10   1
   0   8  21  129.64   40.70   1
   0  -8 -21  100.09   38.52   1
   0   8  22   44.23   31.32   1
   0  -8 -22    7.94   24.04   1
   0   8  23   58.18   32.18   1
   0  -8 -23   43.57   33.96   1
   0  -9  -1 9377.20  116.42   1
   0   9   1 7794.00  110.54   1
   0  -9  -2 5697.41   79.66   1
   0  -9  -3 8102.53   97.64   1
   0   9   3 8676.18   96.30   1
   0   9  -4 2188.16   96.43   1
   0  -9   4 2128.15   96.63   1
   0  -9   5  394.39   40.76   1
   0   9  -5   94.33   21.16   1
   0   9  -6 1969.20  101.45   1
   0  -9   6 2716.99  127.59   1
   0  -9   7  319.27   36.01   1
   0   9  -7  328.34   36.64   1
   0  -9   8   65.89   17.89   1
   0   9  -8   96.50   20.88   1
   0  -9   8  174.88   58.89   1
   0   9  -8  165.88   47.79   1
   0   9  -9  510.58   55.16   1
   0  -9   9  557.06   55.20   1
   0  -9   9  730.10   94.75   1
   0   9  -9  677.97   87.08   1
   0  -9  10  239.54   42.71   1
   0   9 -10  230.49   42.91   1
   0   9 -10  228.92   40.35   1
   0   9 -10  144.20   21.64   1
   0  -9  10  284.44   30.68   1
   0  -9  10  212.56   36.53   1
   0   9 -11  311.81   47.39   1
   0  -9  11  296.50   44.10   1
   0  -9  11  203.94   36.88   1
   0   9 -11  165.32   34.71   1
   0   9 -11  470.45   34.37   1
   0  -9  11    3.31   14.83   1
   0  -9 -12  676.90  115.75   1
   0  -9  12 1185.17   89.82   1
   0   9 -12 1130.22   86.45   1
   0  -9  12   83.83   21.28   1
   0   9 -12 1311.07   61.09   1
   0  -9  12  656.07   77.20   1
   0   9 -12  499.81   60.87   1
   0  -9 -13  287.34   80.17   1
   0   9  13  223.82   72.83   1
   0   9 -13  456.45   38.09   1
   0  -9  13  356.25   31.53   1
   0  -9  13  356.06   51.22   1
   0   9 -13  532.79   65.67   1
   0  -9  14  602.54   81.43   1
   0   9 -14  695.50   88.31   1
   0  -9 -14  427.43   91.85   1
   0   9  14  464.43   90.51   1
   0   9 -14  566.84   38.20   1
   0  -9  14  737.21   44.61   1
   0  -9 -15 1149.87  124.40   1
   0   9  15  698.45  109.27   1
   0   9 -15 1369.55   66.56   1
   0  -9  15 1332.27   62.97   1
   0   9 -15 1917.74  158.62   1
   0  -9  15 1746.65  144.00   1
   0  -9 -16 1574.80  144.10   1
   0   9  16 1167.99  153.91   1
   0   9 -16 2273.28   82.90   1
   0  -9  16 2283.72   86.93   1
   0  -9  16 2982.04  209.44   1
   0   9 -16 2956.16  221.96   1
   0  -9  17   41.28   19.87   1
   0   9 -17  131.05   26.01   1
   0  -9 -17   13.01   54.50   1
   0  -9  17   55.04   50.85   1
   0   9 -17   74.28   60.81   1
   0   9  17   97.49   56.90   1
   0   9 -18   67.73   30.91   1
   0  -9  18   48.42   58.33   1
   0   9  18  110.24   45.57   1
   0  -9 -18  225.86   67.49   1
   0   9 -18  128.40   65.31   1
   0  -9 -19  161.84   52.58   1
   0   9  19  130.41   61.72   1
   0  -9  19  185.29   80.40   1
   0  -9 -20   40.74   41.98   1
   0   9  20  128.02   52.50   1
   0  -9 -21   26.97   36.41   1
   0   9  21   48.12   42.12   1
   0  -9 -22  230.84   55.12   1
   0   9  22  137.96   49.16   1
   0  -9 -23   32.02   35.88   1
   0   9  23   25.90   32.35   1
   0 -10  -1 4495.77   94.39   1
   0  10   1 4497.89   91.35   1
   0 -10  -2 7524.46  101.66   1
   0 -10   3  525.50   58.42   1
   0  10  -3  738.85   69.48   1
   0 -10  -3  280.65   20.09   1
   0  10   3  177.53   15.50   1
   0 -10  -4  713.31   33.92   1
   0  10  -4  659.39   57.16   1
   0 -10   5  173.60   31.52   1
   0  10  -5   83.59   23.79   1
   0 -10   6   46.95   14.62   1
   0  10  -6  148.66   24.87   1
   0  10  -7   94.95   23.92   1
   0 -10   7  176.31   28.55   1
   0 -10   8  402.98   43.78   1
   0  10  -8  344.08   41.20   1
   0  10  -9  153.39   28.04   1
   0 -10   9  148.00   29.81   1
   0 -10   9  182.92   57.73   1
   0 -10  10  222.78   35.90   1
   0  10 -10    2.71   13.30   1
   0  10 -10   55.10   39.01   1
   0 -10  10  338.56   59.89   1
   0 -10  11   56.11   32.74   1
   0  10 -11   13.32   10.98   1
   0 -10  11   16.81   19.85   1
   0  10 -11   33.11   18.63   1
   0  10 -11   24.60   15.68   1
   0 -10  12  849.91   82.93   1
   0  10 -12 1027.10   91.48   1
   0  10 -12  595.10   68.92   1
   0 -10  12  644.41   68.50   1
   0  10 -12 1193.67   53.91   1
   0 -10  12  726.35   45.57   1
   0 -10 -13 1889.28  193.50   1
   0  10 -13 2798.66  146.20   1
   0 -10  13 2977.33  152.33   1
   0 -10  13  952.89   59.11   1
   0  10 -13 3097.44   97.58   1
   0  10 -13 1657.79  128.79   1
   0 -10  13 1769.27  133.06   1
   0  10 -14  157.51   36.45   1
   0 -10  14   85.69   31.77   1
   0 -10  14  220.11   42.74   1
   0  10  14   31.27   45.15   1
   0 -10 -14  143.96   80.11   1
   0 -10  14  270.99   31.45   1
   0  10 -14  290.28   35.85   1
   0 -10  15   13.39   17.63   1
   0  10 -15   45.45   37.79   1
   0  10  15   21.70   43.68   1
   0 -10 -15  102.18   73.83   1
   0  10 -15   17.59   13.79   1
   0 -10 -16  105.41   52.17   1
   0  10  16   91.64   63.98   1
   0 -10  16  136.95   27.50   1
   0 -10  16   55.99   39.37   1
   0  10 -16   60.67   39.31   1
   0  10 -16  180.40   24.17   1
   0 -10 -17  343.28   91.52   1
   0  10  17  249.04   85.61   1
   0  10 -17  513.93   42.19   1
   0 -10  17  537.25   42.72   1
   0 -10  17  650.12   95.81   1
   0  10 -17  728.28  105.99   1
   0  10 -18   70.56   41.42   1
   0  10  18   68.85   66.89   1
   0 -10 -18  107.24   64.91   1
   0 -10  18  161.60   28.29   1
   0  10 -18  112.76   22.35   1
   0 -10  18  149.11   62.74   1
   0  10  19   66.72   60.83   1
   0 -10 -19   32.44   57.04   1
   0  10 -19   67.72   51.21   1
   0  10 -19  115.11   28.46   1
   0 -10  19  165.27   29.62   1
   0 -10  19  107.58   62.09   1
   0  10 -20    9.99   18.86   1
   0  10  20   34.97   40.24   1
   0  10 -20   46.57   53.29   1
   0 -10 -20  106.77   64.94   1
   0 -10  20   18.43   48.22   1
   0 -10  21    9.87   51.36   1
   0  10  21  121.35   61.34   1
   0 -10 -21   93.26   46.33   1
   0 -10  22   74.74   68.71   1
   0  10  22   32.41   35.90   1
   0 -10 -22   64.02   42.01   1
   0  11   1  695.06   52.23   1
   0 -11  -1  616.38   44.01   1
   0 -11  -2   91.77   14.20   1
   0  11  -3  156.91   35.38   1
   0 -11   3  113.49   29.78   1
   0 -11  -3  211.36   18.64   1
   0 -11   4   70.15   25.76   1
   0  11  -4   24.88   15.89   1
   0 -11  -4   67.28   12.50   1
   0 -11   5  490.20   50.87   1
   0  11  -5  466.14   49.42   1
   0 -11   6  945.23   70.84   1
   0  11  -6  887.17   66.47   1
   0 -11   7  114.97   24.08   1
   0  11  -7   50.77   18.80   1
   0  11  -8  582.22   51.99   1
   0 -11   8  476.78   49.60   1
   0  11  -9  149.82   64.31   1
   0  11  -9  146.55   28.89   1
   0 -11   9  170.98   28.51   1
   0  11 -10  622.50   98.66   1
   0 -11  10  559.91   94.30   1
   0 -11  10  537.59   55.22   1
   0  11 -10  473.82   52.43   1
   0 -11  11  575.68   93.07   1
   0  11 -11  614.13   92.01   1
   0 -11  11  472.48   57.31   1
   0  11 -11  417.14   52.29   1
   0  11 -12  454.23   64.58   1
   0 -11  12  421.86   66.21   1
   0  11 -12  376.66   54.66   1
   0 -11  12  416.83   54.69   1
   0 -11  12  565.89   46.58   1
   0 -11  13  202.22   43.31   1
   0  11 -13  190.49   42.93   1
   0  11 -13  623.30   71.70   1
   0 -11  13  302.17   54.62   1
   0 -11  13  509.26   38.75   1
   0  11 -13  380.29   33.59   1
   0 -11  14  748.82   86.30   1
   0  11 -14  795.63   96.34   1
   0 -11  14 1621.16  116.64   1
   0  11 -14 1473.42  110.48   1
   0  11 -14 1850.69   78.09   1
   0 -11  14 1077.64   58.79   1
   0  11 -15  183.15   30.09   1
   0  11 -15  283.71   48.40   1
   0 -11  15  302.82   50.25   1
   0  11  15   82.17   77.77   1
   0 -11 -15  225.14   89.30   1
   0 -11  15  178.46   27.23   1
   0 -11  15   46.90   26.73   1
   0 -11 -16   42.11   58.30   1
   0  11  16   68.98   83.44   1
   0 -11  16   86.49   31.30   1
   0  11 -16  118.02   23.15   1
   0  11 -16   92.40   37.46   1
   0  11  17   52.58   68.93   1
   0 -11 -17   30.54   44.59   1
   0  11 -17   96.95   36.23   1
   0 -11  17  168.02   54.05   1
   0  11 -17  147.29   25.99   1
   0 -11  17  114.97   26.80   1
   0  11 -18   -0.16   33.56   1
   0 -11  18   18.41   26.85   1
   0  11 -18   30.36   11.50   1
   0 -11  18   15.18   11.12   1
   0 -11 -18   28.39   68.65   1
   0  11  18   17.12   52.73   1
   0 -11  19  139.93   58.56   1
   0  11  19  146.78   72.80   1
   0  11 -19   45.17   39.93   1
   0 -11 -19   46.34   57.54   1
   0  11 -19  127.25   23.04   1
   0 -11  19   83.58   19.66   1
   0 -11 -20   27.27   53.07   1
   0  11  20   31.48   42.71   1
   0  11 -20   59.18   33.87   1
   0 -11  20   76.00   17.44   1
   0  11 -20   41.24   17.05   1
   0  11 -21   29.64   46.88   1
   0  11  21   24.78   50.53   1
   0 -11 -21    6.13   46.12   1
   0 -11  21   32.05   47.97   1
   0  11 -21   49.84   23.15   1
   0 -11  21  152.98   33.72   1
   0  11  22   22.69   46.89   1
   0 -11 -22   23.27   58.37   1
   0 -12  -1 1190.27   54.31   1
   0  12   1 1418.28   68.45   1
   0 -12  -2  354.70   27.74   1
   0  12   2  146.87   22.94   1
   0 -12  -3  478.90   29.12   1
   0  12   3   14.39   15.96   1
   0 -12   4  599.84   70.22   1
   0 -12  -4  622.97   33.96   1
   0  12   4  541.43   35.43   1
   0 -12   5  749.38   66.95   1
   0  12  -5  782.32   66.95   1
   0 -12   6 1078.06   79.58   1
   0  12  -6 1353.10   88.22   1
   0 -12   7   36.33   14.21   1
   0  12  -7   32.12   10.37   1
   0  12  -8  167.43   39.09   1
   0 -12   8  120.10   28.08   1
   0  12  -9   53.54   19.85   1
   0 -12   9   35.98   17.89   1
   0  12 -10 1097.99   76.26   1
   0 -12  10 1098.43   75.72   1
   0  12 -10  856.52  129.53   1
   0  12 -11   10.77   12.34   1
   0 -12  11   17.25   15.78   1
   0  12 -11   31.05   37.73   1
   0 -12  11   75.76   46.58   1
   0 -12  12  140.97   33.00   1
   0  12 -12   15.01   16.82   1
   0 -12  12  160.16   67.64   1
   0  12 -12   25.50   29.63   1
   0 -12  13  897.27   55.49   1
   0 -12  13  745.20   76.84   1
   0  12 -13  647.96   75.34   1
   0 -12  13  841.63   99.24   1
   0  12 -13  816.20   87.41   1
   0  12 -14  214.79   48.63   1
   0 -12  14   45.09   22.95   1
   0  12 -14   78.20   18.73   1
   0 -12  14   54.71   22.65   1
   0  12 -14   84.92   31.35   1
   0 -12  14  236.07   30.06   1
   0 -12  15  162.10   39.98   1
   0  12 -15  192.44   55.12   1
   0  12 -15  467.93   40.07   1
   0 -12  15  516.04   46.22   1
   0 -12  15  345.13   55.47   1
   0  12 -15  451.34   67.50   1
   0 -12 -16    0.65   61.27   1
   0  12 -16   68.81   24.00   1
   0  12 -16   82.45   35.91   1
   0  12 -16   19.78   14.89   1
   0 -12  16   51.28   27.56   1
   0 -12  16    8.04   18.45   1
   0  12  17    5.24   59.19   1
   0 -12 -17   40.36   62.97   1
   0 -12  17   28.61   20.04   1
   0  12 -17   46.64   25.30   1
   0 -12  17  156.08   30.90   1
   0  12 -17   57.80   20.64   1
   0  12  18    2.39   59.43   1
   0 -12 -18    2.53   49.12   1
   0 -12  18   33.70   20.13   1
   0  12 -18   19.31   13.49   1
   0 -12  18   12.48   20.43   1
   0  12 -18   13.69   29.77   1
   0  12  19   60.53   54.51   1
   0 -12 -19   17.11   55.29   1
   0  12 -19   82.45   19.22   1
   0 -12  19   27.85   14.92   1
   0 -12  19    0.88   29.67   1
   0  12 -19   21.94   22.74   1
   0  12  20  -12.96   40.99   1
   0 -12 -20   12.68   60.41   1
   0  12 -20   88.69   21.12   1
   0  12 -20   37.51   29.97   1
   0 -12  20   81.35   45.35   1
   0 -12  20   63.16   18.99   1
   0 -12  21   28.37   35.73   1
   0 -12 -21   48.43   55.60   1
   0  12 -21   49.77   34.82   1
   0  12  21   44.23   53.26   1
   0 -13  -1  457.45   36.80   1
   0  13   1  252.81   44.72   1
   0 -13  -2   88.98   15.51   1
   0  13   2  289.20   30.03   1
   0 -13  -3  155.47   16.69   1
   0  13   3   27.48   14.92   1
   0 -13  -4  876.60   37.04   1
   0  13   4 1120.79   42.09   1
   0  13  -4 1033.86   92.94   1
   0 -13   4 1045.37   89.60   1
   0  13  -5 3766.46  157.16   1
   0 -13   5 3628.41  157.42   1
   0  13   5 3299.23   83.15   1
   0  13  -6 1230.04   87.27   1
   0 -13   6 1161.69   86.01   1
   0 -13   7 1115.76   85.66   1
   0  13  -7 1061.50   81.40   1
   0  13  -8  464.51   51.99   1
   0 -13   8  500.79   54.65   1
   0 -13   9  215.59   40.40   1
   0  13  -9   87.78   26.51   1
   0  13 -10  208.78   33.68   1
   0 -13  10  329.82   43.67   1
   0 -13  11   92.59   68.51   1
   0  13 -11  112.95   57.47   1
   0 -13  11   89.52   25.41   1
   0  13 -11   71.24   21.89   1
   0  13 -12   29.18   43.70   1
   0 -13  12   69.06   44.29   1
   0  13 -12   23.88   15.70   1
   0 -13  12   -5.75   17.34   1
   0 -13  13  554.05   97.65   1
   0  13 -13  561.15   88.14   1
   0 -13  13  537.38   65.09   1
   0  13 -13  490.80   61.05   1
   0 -13  14   -8.69   33.56   1
   0  13 -14   10.68   13.18   1
   0 -13  14   66.98   22.01   1
   0  13 -14   -6.26   15.04   1
   0 -13  14   24.84   18.68   1
   0  13 -15   62.11   27.18   1
   0 -13  15  101.32   22.88   1
   0  13 -15   62.30   21.60   1
   0 -13  15   24.98   18.93   1
   0  13 -15   21.99   20.39   1
   0 -13  15   25.64   29.86   1
   0 -13  16   37.74   23.55   1
   0  13 -16    7.57   17.52   1
   0  13 -16   40.08   32.36   1
   0 -13  16   13.16   23.99   1
   0  13 -16   40.29   16.67   1
   0 -13 -17   -8.34   51.59   1
   0  13 -17   89.95   17.61   1
   0 -13  17   81.60   33.35   1
   0  13 -17   30.02   23.29   1
   0  13 -17    4.26   18.71   1
   0 -13  17   24.26   28.08   1
   0 -13 -18  -20.61   80.62   1
   0  13  18   28.52   52.64   1
   0 -13  18  116.09   30.45   1
   0 -13  18    2.97   16.21   1
   0 -13  18   49.62   31.18   1
   0  13 -18   46.92   26.63   1
   0  13 -18   73.83   23.40   1
   0 -13 -19    9.79   50.51   1
   0  13  19   61.70   55.54   1
   0 -13  19   69.26   29.60   1
   0  13 -19   10.47   33.37   1
   0 -13  19   93.60   24.04   1
   0  13 -19   65.72   22.80   1
   0  13 -20   13.00   24.43   1
   0 -13  20   40.77   34.90   1
   0  13 -20  111.47   20.83   1
   0 -13 -20    3.69   51.82   1
   0  13  20   63.50   60.02   1
   0 -13 -21    4.60   59.10   1
   0  13  21   64.43   63.72   1
   0  14   1  283.25   35.79   1
   0 -14  -1  238.22   28.92   1
   0 -14  -2  846.46   40.02   1
   0  14   2 1280.77   49.98   1
   0  14   3  106.06   19.04   1
   0 -14  -3  331.30   26.87   1
   0  14   4 1471.16   45.77   1
   0 -14   4 1458.77  112.53   1
   0  14  -4 1698.91  118.85   1
   0 -14   5   53.98   25.53   1
   0  14  -5   44.48   22.97   1
   0 -14  -5   92.92   15.19   1
   0 -14   6  446.68   54.85   1
   0  14  -6  372.38   50.34   1
   0 -14   7 2866.86  140.40   1
   0  14  -7 2946.45  142.13   1
   0 -14   8  930.86   79.60   1
   0  14  -8  882.52   73.22   1
   0  14  -9 1535.34  117.54   1
   0 -14   9 1117.48   84.70   1
   0  14 -10   74.49   23.86   1
   0 -14  10   36.53   20.29   1
   0 -14  11   46.66   19.03   1
   0  14 -11   46.86   16.28   1
   0  14 -12  120.96   31.53   1
   0 -14  12  136.59   33.35   1
   0 -14  12  154.37   67.33   1
   0  14 -12  153.73   73.37   1
   0 -14  13  390.89   53.05   1
   0  14 -13  203.11   36.59   1
   0  14 -13  503.02   99.56   1
   0 -14  13  273.25   78.34   1
   0 -14  14  101.22   32.96   1
   0  14 -14   67.22   28.32   1
   0  14 -14   23.85   27.49   1
   0 -14  14   96.09   56.79   1
   0 -14  15  167.21   23.54   1
   0  14 -15  211.02   44.15   1
   0 -14  15  190.16   45.23   1
   0 -14  15  240.57   59.59   1
   0  14 -15  218.26   53.14   1
   0  14 -16    4.45   14.49   1
   0 -14  16   16.83   26.42   1
   0  14 -16   28.80   22.27   1
   0 -14  16   65.59   18.50   1
   0  14 -16   13.93   15.74   1
   0 -14  16   93.91   31.45   1
   0 -14  17    5.03   18.85   1
   0  14 -17   36.03   14.43   1
   0  14 -17    8.78   18.33   1
   0 -14  17   -5.88   20.15   1
   0  14 -18  101.40   33.28   1
   0 -14  18   21.40   21.90   1
   0 -14  18    6.65   22.98   1
   0  14 -18   -1.10   18.95   1
   0 -14  18  114.25   28.34   1
   0  14 -18   74.52   18.02   1
   0 -14  19  -24.24   36.86   1
   0 -14  19   27.02   26.10   1
   0  14 -19  107.67   29.61   1
   0  14 -19   58.74   29.71   1
   0  14  19   68.99   73.02   1
   0 -14 -19   76.19   78.29   1
   0  14  20    5.29   61.03   1
   0 -14 -20   23.13   65.88   1
   0 -15  -1  323.59   33.95   1
   0  15   1  246.44   28.06   1
   0  15   2  463.20   37.39   1
   0 -15  -2  195.33   23.84   1
   0  15   3  457.95   31.11   1
   0 -15  -3  295.66   26.95   1
   0 -15  -4   95.65   15.43   1
   0  15  -4   63.33   29.54   1
   0 -15  -5  419.67   29.50   1
   0  15  -5  325.25   52.97   1
   0 -15   5  479.11   67.93   1
   0 -15   6 1354.31  103.47   1
   0  15  -6 1294.45   98.04   1
   0 -15  -6 1258.58   54.39   1
   0  15  -7  225.38   40.55   1
   0 -15   7   49.71   26.28   1
   0 -15   8  546.95   62.92   1
   0  15  -8  548.06   59.86   1
   0 -15   9  646.41   65.62   1
   0  15  -9  730.67   72.32   1
   0 -15  10  150.02   34.15   1
   0  15 -10  287.91   50.71   1
   0 -15  11  216.81   40.94   1
   0  15 -11  198.75   36.98   1
   0 -15  12   -0.14   10.50   1
   0  15 -12   -0.52   11.41   1
   0  15 -13   28.82   21.61   1
   0  15 -13   33.32   39.33   1
   0 -15  13   74.53   60.63   1
   0 -15  13   25.24   15.66   1
   0  15 -14   47.21   48.95   1
   0 -15  14   12.67   35.21   1
   0 -15  14   41.07   21.41   1
   0  15 -14   17.15   11.41   1
   0  15 -15   26.40   19.75   1
   0  15 -15   50.01   28.81   1
   0 -15  15   41.87   45.05   1
   0 -15  15    4.68   18.65   1
   0 -15  16   15.54   20.50   1
   0  15 -16   43.52   30.18   1
   0 -15  16   19.26   34.06   1
   0  15 -16   84.18   38.38   1
   0  15 -16    5.89   12.63   1
   0 -15  16   37.11   17.33   1
   0 -15  17   51.02   27.16   1
   0  15 -17   25.63   27.65   1
   0 -15  17   24.40   24.84   1
   0  15 -17   60.92   29.95   1
   0  15 -17   47.84   18.31   1
   0 -15  17   63.69   17.22   1
   0  15 -18    8.58   14.85   1
   0  15 -18   15.32   22.64   1
   0 -15  18   24.62   31.78   1
   0  15 -18   44.03   15.54   1
   0  15 -19   42.09   39.08   1
   0 -15  19   30.99   23.57   1
   0  15 -19   56.59   33.43   1
   0 -15  19   54.94   31.83   1
   0 -16  -1   18.29   18.10   1
   0  16   1  110.73   23.54   1
   0 -16  -2  314.30   30.10   1
   0  16   2  465.75   36.72   1
   0 -16  -3   75.61   15.40   1
   0  16   3  352.60   31.38   1
   0 -16  -4  188.12   19.71   1
   0  16  -4  211.33   50.69   1
   0  16  -5  173.76   39.56   1
   0 -16   5  104.73   39.81   1
   0 -16  -5  117.73   16.98   1
   0  16  -6  441.81   59.07   1
   0 -16   6  499.75   66.22   1
   0  16   6  579.83   35.51   1
   0 -16  -6  413.36   29.51   1
   0 -16   7  360.80   54.88   1
   0  16  -7  415.57   57.87   1
   0 -16   8  188.84   41.21   1
   0  16  -8  186.24   42.81   1
   0 -16   9   77.39   30.11   1
   0  16  -9  100.32   28.82   1
   0  16 -10  313.69   48.41   1
   0 -16  10  326.60   50.03   1
   0  16 -11   10.64   12.40   1
   0 -16  11   24.90   15.34   1
   0  16 -12   25.43   16.61   1
   0 -16  12   43.10   22.27   1
   0  16 -13  305.50   46.81   1
   0 -16  13  375.25   51.14   1
   0  16 -13  257.83   84.37   1
   0  16 -14   36.89   20.47   1
   0  16 -14   -4.46   48.69   1
   0 -16  14   44.62   53.79   1
   0 -16  14   27.27   24.33   1
   0 -16  15   14.72   36.80   1
   0  16 -15    7.14   38.65   1
   0  16 -15   17.00   15.91   1
   0 -16  15   -0.36   15.22   1
   0 -16  16   89.66   49.63   1
   0 -16  16   57.87   28.19   1
   0  16 -16   40.56   14.05   1
   0 -16  16   26.14   16.38   1
   0  16 -16   23.00   36.92   1
   0  16 -17   30.63   27.08   1
   0 -16  17    6.83   16.32   1
   0  16 -17   18.62   31.07   1
   0 -16  17   41.08   40.02   1
   0 -16  17   51.40   24.70   1
   0  16 -17   -7.02   15.86   1
   0  16 -18   35.30   29.49   1
   0 -16  18   10.78   16.08   1
   0 -16  18    0.13   22.33   1
   0  16 -18   28.38   27.14   1
   0  17   1  232.84   26.73   1
   0 -17  -1  175.45   30.85   1
   0 -17  -2   97.51   20.17   1
   0  17   2  166.14   23.85   1
   0  17   3  342.76   32.27   1
   0 -17  -3   44.80   14.16   1
   0 -17  -4   20.89   10.70   1
   0  17   4  250.44   27.52   1
   0 -17  -5  317.88   26.24   1
   0  17   5  448.84   32.27   1
   0 -17   5  394.13   67.78   1
   0  17  -5  419.75   69.19   1
   0 -17  -6   41.19   14.89   1
   0  17   6   55.96   14.32   1
   0  17  -6   58.04   27.42   1
   0 -17   6   75.66   31.30   1
   0 -17   7   31.76   20.40   1
   0  17  -7   17.52   18.83   1
   0  17  -8   17.84   16.60   1
   0 -17   8   66.28   26.61   1
   0  17  -9  282.05   47.53   1
   0 -17   9  337.38   51.70   1
   0 -17  10   26.44   13.57   1
   0  17 -10   28.97   18.36   1
   0 -17  11  125.81   33.08   1
   0  17 -11  210.62   50.43   1
   0  17 -12   77.87   25.02   1
   0 -17  12  162.75   44.28   1
   0 -17  13  127.08   30.65   1
   0  17 -13  124.23   31.99   1
   0  17 -14  178.66   38.53   1
   0 -17  14  124.46   27.48   1
   0  17 -14  217.30   90.38   1
   0  17 -15   98.45   31.29   1
   0 -17  15  100.39   31.42   1
   0  17 -15  110.66   61.59   1
   0 -17  15   40.65   40.79   1
   0  17 -16    7.71   14.08   1
   0 -17  16    4.26   12.90   1
   0  17 -16   35.29   45.05   1
   0 -17  16   57.26   60.38   1
   0 -17  17   42.77   23.14   1
   0  17 -17   -9.69   21.20   1
   0  17 -17   46.38   49.18   1
   0 -17  17   65.92   55.20   1
   0 -18  -1   93.03   32.18   1
   0  18   1   93.23   23.93   1
   0 -18  -2  229.86   30.25   1
   0  18   2  197.00   23.29   1
   0  18   3  384.47   30.34   1
   0 -18  -3  198.84   24.15   1
   0  18   4  381.75   27.01   1
   0 -18  -4  110.50   18.38   1
   0 -18  -5   91.75   17.27   1
   0  18   5  213.82   26.05   1
   0 -18   5   51.56   30.03   1
   0  18  -5  250.09   56.49   1
   0 -18  -6  711.00   39.62   1
   0  18   6  777.45   39.74   1
   0 -18   6  958.09   99.86   1
   0  18  -6  924.81   95.69   1
   0 -18  -7   87.52   15.86   1
   0 -18   7  124.80   36.46   1
   0  18  -7   39.74   17.26   1
   0 -18   8   58.68   20.58   1
   0  18  -8  100.23   32.27   1
   0  18  -9   39.79   20.20   1
   0 -18   9   74.17   32.74   1
   0 -18  10   25.86   23.13   1
   0  18 -10   10.84   13.45   1
   0 -18  11  253.03   44.05   1
   0  18 -11  254.04   45.17   1
   0  18 -12   96.71   37.42   1
   0 -18  12  122.32   37.66   1
   0  18 -13  227.07   43.07   1
   0 -18  13  294.87   52.90   1
   0 -18  14  331.95   51.89   1
   0  18 -14  459.78   60.17   1
   0  18 -15    1.10   42.35   1
   0 -18  15    5.79   14.13   1
   0  18 -15    7.14   16.32   1
   0  18 -16   71.36   28.30   1
   0 -18  16   98.45   28.92   1
   0 -19  -1  670.81   65.74   1
   0  19   1  500.77   43.44   1
   0 -19  -2  667.79   50.64   1
   0  19   2  678.33   42.17   1
   0 -19  -3  360.23   29.33   1
   0  19   3  443.70   31.93   1
   0 -19  -4   10.63   10.57   1
   0  19   4  324.23   27.60   1
   0 -19  -5   40.36   15.55   1
   0  19  -5   41.83   26.85   1
   0 -19   6   49.04   33.32   1
   0  19  -6   30.74   21.70   1
   0  19   6   40.43   13.85   1
   0 -19  -6   42.96   13.49   1
   0  19  -7  291.85   52.94   1
   0 -19   7  327.78   56.73   1
   0  19   7  264.04   28.31   1
   0 -19  -7  240.25   25.75   1
   0  19  -8   30.59   21.44   1
   0 -19   8   77.15   31.90   1
   0  19  -9  207.23   44.85   1
   0 -19   9  101.18   31.21   1
   0  19 -10   44.67   22.63   1
   0 -19  10   88.80   31.35   1
   0  19 -11  344.51   54.07   1
   0 -19  11  373.13   55.97   1
   0 -19  12    6.02   15.46   1
   0  19 -12   18.24   22.50   1
   0  19 -13  104.70   34.31   1
   0 -19  13  105.28   41.53   1
   0  19 -14   15.95   14.46   1
   0 -19  14   33.32   23.75   1
   0  19 -15    7.11   12.25   1
   0 -19  15   28.42   20.47   1
   0  20   1  103.62   24.83   1
   0 -20  -1  182.86   44.01   1
   0 -20  -2  110.65   26.69   1
   0  20   2   26.08   12.24   1
   0 -20  -3   97.98   17.63   1
   0  20   3  106.45   18.03   1
   0 -20  -4   39.62   14.94   1
   0  20   4  209.37   24.34   1
   0  20  -5  138.34   48.17   1
   0  20   5  217.43   24.67   1
   0  20  -6   41.03   28.84   1
   0  20   6   41.63   12.41   1
   0 -20  -6   77.69   17.74   1
   0 -20   7   46.77   23.89   1
   0  20  -7   77.96   31.25   1
   0  20   7   48.78   15.87   1
   0 -20  -7   70.71   17.69   1
   0 -20   8   71.66   27.15   1
   0  20  -8   16.30   16.94   1
   0 -20  -8   80.59   17.75   1
   0 -20   9  147.47   40.20   1
   0  20  -9   89.18   33.23   1
   0  20 -10  190.28   43.74   1
   0 -20  10  179.93   43.46   1
   0 -20  11  208.03   44.74   1
   0  20 -11  186.78   42.83   1
   0 -20  12   21.87   17.16   1
   0  20 -12   40.91   23.71   1
   0  20 -13  266.59   61.88   1
   0 -20  13  165.65   43.81   1
   0 -21  -1   51.57   38.90   1
   0  21   1   51.23   20.72   1
   0 -21  -2   57.37   20.55   1
   0  21   2   22.07   16.69   1
   0  21   3   49.71   15.33   1
   0 -21  -3   57.32   16.55   1
   0  21   4   91.74   18.35   1
   0 -21  -4   23.32   13.53   1
   0 -21  -5   40.75   12.43   1
   0  21   5  137.46   20.77   1
   0 -21   6   59.39   21.07   1
   0  21  -6   87.75   38.39   1
   0 -21  -6   68.05   17.75   1
   0  21   6   38.69   11.41   1
   0 -21  -7  181.65   21.98   1
   0  21   7  215.77   25.50   1
   0  21  -7  265.79   53.52   1
   0 -21   7  282.83   64.72   1
   0 -21  -8   35.19   15.49   1
   0  21  -8   47.68   26.82   1
   0 -21   8   69.41   33.32   1
   0 -21   9   75.33   26.85   1
   0  21  -9  133.95   39.97   1
   0 -21  10   86.50   36.74   1
   0  21 -10  152.01   41.10   1
   0 -21  11   52.91   29.19   1
   0  21 -11    5.89   19.18   1
   0 -22  -1   28.29   28.23   1
   0  22   1   26.52   18.87   1
   0 -22  -2   25.69   14.87   1
   0  22   2   69.41   20.13   1
   0 -22  -3   23.92   15.50   1
   0  22   3   10.13    9.91   1
   0  22   4   30.41   13.25   1
   0  22   5  109.67   17.11   1
   0  22  -6   50.19   34.62   1
   0  22   6   57.11   15.34   1
   0  22  -7   50.02   28.27   1
   0 -22   7   48.69   37.55   1
   0 -22   8   19.55   20.02   1
   0  22  -8    8.14   17.41   1
   0 -22   9   62.91   34.04   1
   0  22  -9   22.96   19.85   1
  -1   0  25   77.42   28.69   1
   1   0 -25   15.25   20.66   1
   1   0 -24   88.58   29.02   1
  -1   0  24   76.87   27.45   1
   1   0 -23   16.80   20.22   1
  -1   0  23   13.58   13.61   1
  -1   0  22  129.99   33.12   1
   1   0 -22  113.08   29.59   1
  -1   0  21   66.34   24.19   1
   1   0 -21   86.43   28.66   1
  -1   0  20  488.78   47.37   1
   1   0 -20  559.82   50.90   1
  -1   0  19   36.38   22.64   1
   1   0 -19   70.44   23.27   1
  -1   0  18   55.24   24.54   1
   1   0 -18   59.07   21.58   1
   1   0 -17  109.70   32.26   1
  -1   0  17  120.40   35.09   1
  -1   0  16 3039.95  105.40   1
   1   0 -16 2954.54  103.98   1
   1   0 -15   88.99   32.07   1
  -1   0  15   73.29   28.03   1
   1   0 -14  109.02   26.02   1
  -1   0  14   96.93   23.96   1
  -1   0  13   84.65   28.78   1
   1   0 -13   82.06   26.91   1
  -1   0  12 1655.22   67.71   1
   1   0 -12 1560.47   67.77   1
   1   0 -11   84.03   22.21   1
  -1   0  11  101.86   23.86   1
   1   0 -10  395.73   33.99   1
  -1   0  10  432.60   33.72   1
   1   0  -9  138.96   23.34   1
  -1   0   9   93.48   20.13   1
  -1   0   8  449.67   33.43   1
   1   0  -8  422.33   31.72   1
   1   0  -7  161.09   22.51   1
  -1   0   7  240.78   26.74   1
  -1   0   6 1464.62   51.21   1
   1   0  -6 1407.00   49.90   1
   1   0  -5  122.36   19.91   1
   1   0  -4  728.71   34.28   1
  -1   0   4 1302.22   72.64   1
  -1   0   3   40.31   11.44   1
   1   0  -3  216.59   51.75   1
   1   0  -3   37.42   11.95   1
  -1   0   3  134.45   55.25   1
   1   0  -3    5.81    9.95   1
  -1   0   3  218.89   36.77   1
  -1   0   211485.10  185.62   1
  -1   0   213326.80  174.26   1
  -1   0   214889.20  163.45   1
   1   0  -214742.20  161.11   1
  -1   0   214137.30  411.04   1
   1   0  -211663.80  365.14   1
   1   0  -212854.60  193.35   1
   1   0  -1  153.43   35.09   1
  -1   0   1  282.05   22.45   1
   1   0  -1  278.53   22.92   1
   1   0  -1  631.35   80.05   1
  -1   0   1  535.15   77.25   1
  -1   0   1  719.04   43.79   1
   1   0   012675.70  188.98   1
  -1   0   012899.70  189.93   1
   1   0   0 8612.45  191.64   1
  -1   0   011044.90  164.23   1
   1   0   010070.40  260.12   1
  -1   0   010390.20  264.67   1
  -1   0  -1   -1.33   39.82   1
   1   0   1  -27.10   46.53   1
  -1   0  -1  -18.94   33.60   1
  -1   0  -223019.70  123.02   1
  -1   0  -224752.10  298.86   1
  -1   0  -223534.10  361.18   1
   1   0   3  514.43   76.22   1
  -1   0  -3  674.53   94.26   1
  -1   0  -3  127.91   40.50   1
   1   0   3  129.54   37.91   1
  -1   0  -412284.20  359.38   1
   1   0   412364.00  217.19   1
  -1   0  -5   40.00   46.70   1
   1   0   5  129.91   61.24   1
   1   0   5  128.31   29.82   1
  -1   0  -5   83.06   28.38   1
   1   0   6  142.79   78.35   1
  -1   0  -6   83.95   69.36   1
   1   0   6  168.49   35.82   1
  -1   0  -6  191.00   38.86   1
   1   0   7  852.45  146.80   1
  -1   0  -7  911.97  153.61   1
   1   0   7  776.27   79.48   1
   1   0   8 6856.58  431.94   1
   1   0   8 6649.08   86.72   1
  -1   0  -8 7158.73   92.41   1
  -1   0  -9  236.34   33.90   1
   1   0   9  354.97   37.27   1
  -1   0 -1014075.50  147.74   1
   1   0  1013242.60  144.13   1
   1   0  11  215.28   39.83   1
  -1   0 -11  211.05   38.52   1
  -1   0 -12  643.80   40.01   1
   1   0  12  610.54   38.53   1
   1   0  13  160.89   24.18   1
  -1   0 -13  115.05   24.29   1
   1   0  14  302.97   30.49   1
  -1   0 -14  241.28   28.86   1
  -1   0 -15   89.82   21.84   1
   1   0  15   92.38   21.90   1
  -1   0 -16 2193.66   76.84   1
   1   0  16 1957.79   73.04   1
  -1   0 -17  193.03   32.84   1
   1   0  17  176.04   33.62   1
   1   0  18  241.09   35.46   1
  -1   0 -18  186.73   29.17   1
  -1   0 -19  100.55   27.58   1
   1   0  19   54.20   23.57   1
  -1   0 -20 1315.52   67.64   1
   1   0  20 1251.49   71.04   1
   1   0  21   75.62   29.16   1
  -1   0 -21  224.74   36.08   1
   1   0  22  293.77   37.32   1
  -1   0 -22  386.73   42.21   1
  -1   0 -23   36.26   20.69   1
   1   0  23   35.23   21.18   1
   1   0  24   42.37   22.24   1
  -1   0 -24   25.65   12.70   1
  -1   1  25   23.17   20.54   1
   1  -1 -25   31.53   23.95   1
   1   1 -25   30.83   25.37   1
  -1  -1  24  111.08   31.35   1
   1  -1 -24  118.70   29.88   1
   1   1 -24  103.13   31.27   1
  -1   1  24   65.52   21.86   1
   1   1 -23   -9.47   19.33   1
  -1   1  23   22.84   18.53   1
   1  -1 -23   55.05   21.92   1
  -1  -1  23   35.92   23.73   1
  -1   1  22  128.11   30.23   1
  -1  -1  22  147.02   33.72   1
   1   1 -22  101.71   29.32   1
   1  -1 -22   77.60   24.90   1
  -1  -1  21   75.61   26.96   1
  -1   1  21  130.53   29.60   1
   1  -1 -21   64.13   24.28   1
   1  -1 -20  143.53   30.52   1
  -1   1  20   91.18   24.80   1
   1   1 -20  138.91   32.48   1
  -1  -1  20  127.73   30.78   1
  -1   1  19   31.21   19.42   1
   1   1 -19   91.34   29.52   1
  -1  -1  19   82.30   24.73   1
   1  -1 -19   70.69   25.28   1
  -1  -1  18  143.22   38.28   1
  -1   1  18   93.82   32.83   1
   1   1 -18  141.69   39.04   1
   1  -1 -18   96.13   32.19   1
  -1  -1  17 2075.14   97.23   1
   1   1 -17 2240.91   97.19   1
  -1   1  17 2006.46   89.92   1
   1  -1 -17 2036.14   88.30   1
  -1   1  16  504.84   49.32   1
  -1  -1  16  668.50   59.02   1
   1   1 -16  703.84   55.70   1
   1  -1 -16  562.97   52.62   1
  -1   1  15   54.55   23.31   1
   1  -1 -15  131.57   29.33   1
   1   1 -15  106.37   29.02   1
  -1  -1  14  470.41   46.15   1
  -1   1  14  401.06   42.84   1
   1  -1 -14  404.81   42.07   1
   1   1 -14  556.90   48.60   1
  -1  -1  13 1322.84   71.38   1
   1  -1 -13 1106.03   64.02   1
   1   1 -13 1310.54   70.07   1
   1   1 -12 3688.69  106.26   1
  -1  -1  12 3613.34  107.64   1
   1  -1 -12 3429.89   99.40   1
  -1   1  12 3315.54  100.34   1
  -1   1  11  105.25   25.34   1
   1  -1 -11  104.80   27.40   1
   1   1 -11  171.65   33.12   1
  -1  -1  11  206.86   35.50   1
  -1   1  10  704.56   42.90   1
  -1  -1  10  781.86   49.12   1
   1  -1 -10  698.09   43.03   1
   1   1 -10  849.10   49.54   1
  -1   1   9  335.72   31.45   1
   1  -1  -9  367.58   31.08   1
   1   1  -9  353.26   35.02   1
  -1  -1   9  335.54   32.88   1
  -1   1   8  232.47   26.58   1
   1  -1  -8  216.69   23.64   1
  -1  -1   8  334.81   32.46   1
   1   1  -8  333.12   31.92   1
   1  -1  -7  145.07   22.61   1
  -1   1   7  245.68   28.26   1
   1   1  -6 1189.42   50.02   1
  -1  -1   6 1218.68   52.06   1
   1  -1  -5   22.35   13.57   1
  -1   1   5    7.96   12.89   1
  -1  -1   4   97.83   33.08   1
   1   1  -4   73.93   55.70   1
  -1   1   4  189.73   36.31   1
   1  -1  -4  137.40   27.07   1
   1  -1  -4   27.63   11.13   1
  -1  -1   3 4939.35   73.51   1
   1   1  -3 4978.21   74.03   1
   1  -1  -3 3801.71  102.57   1
  -1   1   3 3910.96  106.62   1
  -1  -1   3 3790.29  198.68   1
   1   1  -3 3549.10  194.17   1
   1   1  -3 4909.21  113.13   1
  -1  -1   3 4544.00  112.18   1
  -1  -1   3 3620.84   74.67   1
   1   1  -3 3896.61   76.05   1
   1  -1  -3 4535.95   96.88   1
  -1   1   3 4354.40  108.85   1
  -1  -1   3 4802.60  110.83   1
   1  -1  -3 4693.97  114.44   1
   1  -1  -216764.20  164.09   1
  -1   1   217391.80  168.64   1
   1   1  -215475.70  211.98   1
  -1  -1   213125.20  200.60   1
   1  -1  -214580.70  244.91   1
   1  -1  -218357.30  205.46   1
  -1   1   217671.50  199.05   1
  -1  -1   214943.70  189.22   1
  -1   1   216561.70  186.81   1
   1  -1  -220257.20  206.48   1
   1   1  -217621.10  146.20   1
  -1  -1   217481.40  158.14   1
  -1  -1   221297.50  418.34   1
   1   1  -221090.00  423.43   1
   1   1  -111974.20  168.74   1
  -1  -1   113640.00  175.71   1
   1  -1  -110616.40  123.17   1
  -1   1   110956.70  123.53   1
   1  -1  -110974.60  144.73   1
  -1   1   111469.00  147.85   1
   1  -1  -1 9480.61  182.00   1
  -1  -1   1 8903.94  185.86   1
   1   1  -110010.20  192.35   1
   1  -1  -110676.30  374.28   1
  -1   1   110617.90  376.42   1
   1  -1  -110224.10  148.79   1
   1   1  -1 9649.08  149.48   1
  -1  -1   110453.00  155.20   1
  -1   1   111504.30  155.04   1
  -1  -1   111645.80  239.90   1
   1   1  -112148.10  247.27   1
  -1   1   0 3367.43   89.48   1
   1  -1   0 3755.76   93.34   1
  -1  -1   0 2685.68  121.45   1
   1   1   0 2695.57  125.35   1
  -1  -1   0 2896.52   84.63   1
   1   1   0 2908.66   84.03   1
  -1   1   0 2844.35   83.77   1
   1   1   0 1931.51   79.89   1
   1  -1   0 2242.69   82.53   1
  -1   1   0 3173.81   93.31   1
   1  -1   0 3428.16   96.13   1
  -1   1   0 2325.29  152.91   1
  -1  -1  -1   33.45   33.63   1
   1   1   1   33.65   32.81   1
   1   1   1   22.75   29.73   1
  -1   1  -1   86.79   22.52   1
   1  -1   1  114.83   23.64   1
  -1   1  -1    7.60   45.57   1
   1  -1   1   -4.82   43.07   1
   1   1   1   16.66   25.80   1
  -1  -1  -1    6.91   22.31   1
  -1   1  -1   24.57   35.74   1
  -1   1  -1    0.47   44.84   1
  -1   1  -2 1636.61  110.82   1
   1  -1   2 1920.28  119.58   1
   1  -1   2 1672.37   91.03   1
  -1   1  -2 1644.06   88.04   1
  -1  -1  -2 1664.75   79.41   1
   1   1   2 1668.04   81.08   1
  -1  -1  -2 1041.70  103.90   1
  -1  -1  -2 2165.83  121.92   1
  -1   1  -2 2363.81  160.39   1
   1   1   2 1814.14  103.39   1
   1   1   3 6409.47  279.38   1
  -1  -1  -3 7460.64  275.14   1
  -1   1  -3 5449.61  297.93   1
  -1   1  -310923.30  217.18   1
   1  -1   311657.40  214.34   1
   1  -1   310602.70  267.83   1
  -1   1  -311035.00  270.86   1
   1   1   310237.70  194.72   1
  -1  -1  -3 9961.63  196.44   1
  -1  -1  -311203.20  364.66   1
   1  -1   417762.70  338.43   1
  -1   1  -414540.90  313.08   1
   1   1   412366.00  427.96   1
  -1  -1  -416877.30  516.92   1
   1   1   414638.10  263.11   1
  -1  -1  -413927.50  269.51   1
   1  -1   414536.60  237.18   1
  -1   1  -414357.70  238.06   1
   1   1   5 6124.83   64.68   1
  -1  -1  -5 6337.92   71.25   1
  -1  -1  -5 4399.64  169.56   1
   1   1   5 4656.09  173.05   1
  -1   1  -5 6644.06  166.44   1
   1  -1   5 6753.32  164.84   1
  -1  -1  -5 4268.34  284.87   1
   1   1   5 5021.29  309.84   1
  -1   1  -5 5655.79  250.50   1
   1  -1   5 7851.57  296.21   1
   1   1   6 2481.08   43.24   1
  -1  -1  -6 2326.01   41.65   1
   1  -1   6 3039.01  109.39   1
  -1   1  -6 2911.07  108.82   1
  -1  -1  -6 2576.58  137.59   1
   1  -1   6 2735.21  198.88   1
  -1   1  -6 2359.93  184.16   1
   1   1   7 1084.42   30.80   1
  -1  -1  -7 1142.71   31.32   1
  -1   1  -7 1351.76   84.79   1
   1  -1   7 1422.74   84.44   1
  -1   1  -7 1088.86  148.52   1
   1  -1   7 1077.05  140.75   1
   1   1   8 3016.51   55.65   1
  -1  -1  -8 3048.13   57.38   1
  -1   1  -8 3687.96  281.10   1
   1  -1   8 3784.03  271.67   1
   1  -1   8 4480.52  157.84   1
  -1   1  -8 4169.39  155.10   1
   1   1   9 1302.79   42.38   1
  -1  -1  -9 1485.35   44.29   1
  -1   1  -9  521.65  129.90   1
   1  -1   9  716.16  161.22   1
  -1   1  -9 1962.34  128.37   1
   1  -1   9 1418.73  107.04   1
   1  -1  10  148.06  112.66   1
  -1  -1 -10  130.01   20.40   1
   1   1  10  211.48   21.33   1
  -1   1 -10  228.67   64.09   1
   1   1  11   82.39   18.90   1
  -1  -1 -11  167.72   22.49   1
  -1  -1 -12 1931.67   57.57   1
   1   1  12 1981.83   58.80   1
   1   1  13  707.35   39.12   1
  -1  -1 -13  765.46   41.66   1
  -1  -1 -14  533.57   36.17   1
   1   1  14  521.18   36.07   1
   1   1  15  492.63   35.88   1
  -1  -1 -15  464.21   34.78   1
   1  -1  16   98.37   23.94   1
   1   1  16  109.86   22.32   1
  -1  -1 -16   78.08   20.70   1
   1   1  17  231.60   29.01   1
  -1  -1 -17  177.38   28.60   1
   1  -1  18 1434.84   71.96   1
  -1  -1 -18 1368.65   63.43   1
   1   1  18 1245.28   60.06   1
  -1  -1 -19   91.58   25.00   1
  -1   1 -19   75.77   27.38   1
   1   1  19  111.03   27.07   1
   1  -1  19  105.24   31.18   1
  -1   1 -20  175.46   35.33   1
   1  -1  20  116.78   27.00   1
  -1  -1 -20  142.50   26.25   1
   1   1  20  149.24   25.17   1
   1  -1  21  274.67   35.61   1
   1   1  21  222.59   28.91   1
  -1  -1 -21  259.22   32.33   1
  -1  -1 -22   49.97   22.12   1
   1   1  22   51.67   23.23   1
   1  -1  23  104.19   29.14   1
   1   1  23   65.22   23.61   1
  -1  -1 -23   48.51   19.31   1
  -1   1 -24   51.09   23.37   1
  -1  -1 -24   36.02   13.14   1
   1   1  24   42.14   20.50   1
  -1   2  25   57.95   21.73   1
  -1  -2  25   65.89   27.98   1
   1  -2 -25   53.69   25.05   1
   1  -2 -24  147.12   35.18   1
  -1   2  24  150.31   33.57   1
  -1  -2  24  113.69   31.56   1
   1   2 -24  173.40   38.68   1
  -1  -2  23  253.13   41.42   1
  -1   2  23  187.66   35.16   1
   1  -2 -23  335.72   44.55   1
   1   2 -23  304.32   44.84   1
   1   2 -22  127.84   34.78   1
  -1   2  22   99.69   28.61   1
  -1  -2  22  128.65   37.18   1
   1  -2 -22  141.72   33.87   1
   1  -2 -21  275.07   40.16   1
   1   2 -21  384.30   47.43   1
  -1   2  21  260.58   42.27   1
  -1   2  20   86.72   22.63   1
   1   2 -20  117.99   35.74   1
   1  -2 -20  144.11   37.51   1
  -1   2  19   79.48   25.37   1
   1   2 -19  523.37   54.60   1
   1  -2 -19  146.22   30.80   1
  -1  -2  19  361.56   47.14   1
  -1   2  18  384.14   49.96   1
  -1  -2  18  505.93   57.54   1
   1  -2 -18  435.71   48.11   1
   1  -2 -17 1988.11   86.58   1
  -1   2  17 1744.46   85.68   1
   1   2 -17 2524.77  107.78   1
  -1  -2  17 2235.03   98.18   1
   1  -2 -16   75.64   27.65   1
  -1   2  16   62.01   23.76   1
  -1   2  15   97.42   28.36   1
   1  -2 -15   39.07   18.04   1
  -1  -2  15  219.08   36.11   1
   1   2 -15  190.04   35.37   1
   1  -2 -14   87.35   26.04   1
  -1   2  14   86.03   23.47   1
   1   2 -14  132.34   33.35   1
  -1   2  13 1126.80   64.87   1
   1  -2 -13 1198.59   62.59   1
   1   2 -13 1797.71   84.64   1
  -1  -2  13 1682.67   81.32   1
  -1   2  12  557.96   47.39   1
   1  -2 -12  567.50   46.65   1
   1   2 -12  794.36   57.32   1
  -1  -2  12  717.00   55.08   1
  -1   2  11  182.81   29.36   1
   1  -2 -11  269.41   38.59   1
   1   2 -11  536.30   51.19   1
  -1  -2  11  423.90   43.53   1
  -1   2  10 2248.30   85.08   1
   1  -2 -10 2508.19   87.04   1
  -1  -2  10 2368.37   96.51   1
   1  -2  -9 4758.41  120.06   1
  -1   2   9 5069.42  119.46   1
   1  -2  -8  194.73   25.21   1
  -1   2   8  185.54   26.88   1
  -1   2   7 3395.88  113.88   1
   1  -2  -7 3027.29   96.89   1
  -1   2   6  325.03   36.55   1
   1  -2  -6  458.03   37.61   1
   1  -2  -5 1755.44   70.38   1
  -1   2   5 1628.65   69.69   1
  -1  -2   4 1182.15   32.88   1
   1   2  -4 1073.67   53.93   1
  -1  -2   4 1042.12   50.19   1
   1  -2  -4  846.02   50.84   1
  -1   2   4  905.58   53.01   1
   1  -2  -4  857.99   49.61   1
  -1  -2   3 2214.50  132.27   1
   1   2  -3 4289.55  177.03   1
   1  -2  -3 1194.38   65.55   1
  -1   2   3 1310.58   69.97   1
   1  -2  -3 1986.88   72.32   1
  -1  -2   3 3178.84   46.75   1
   1   2  -3 1794.43   77.07   1
  -1  -2   3 1674.94   71.87   1
   1   2  -3 1292.22   68.90   1
  -1  -2   3 1338.89   67.71   1
  -1   2   3 2341.32   87.51   1
   1  -2  -3 2471.03   88.74   1
   1   2  -2 2885.71  116.09   1
  -1  -2   2 3118.57  120.73   1
   1  -2  -2 2572.32   82.56   1
  -1   2   2 2381.51   80.37   1
   1   2  -2 2636.20   80.02   1
  -1  -2   2 3024.95   85.97   1
   1  -2  -2 3324.50   91.56   1
  -1   2   2 3490.18   92.25   1
  -1  -2   2 2470.79   93.00   1
   1   2  -2 2034.56   90.62   1
   1  -2  -2 4004.32  125.06   1
  -1   2   2 4022.89  119.96   1
   1  -2  -113040.20  179.58   1
  -1   2   112699.70  176.84   1
  -1  -2   111807.50  227.47   1
   1   2  -111094.00  224.52   1
  -1   2   112461.40  168.08   1
   1  -2  -112186.30  170.83   1
   1  -2  -1 9828.56  221.66   1
   1   2  -111829.30  151.12   1
  -1  -2   111375.30  148.94   1
  -1   2   113213.30  222.91   1
   1  -2  -112742.80  212.76   1
  -1   2   0 6202.50  170.92   1
   1  -2   0 7032.67  170.54   1
  -1  -2   0 6421.15  145.27   1
   1   2   0 6517.10  144.02   1
  -1  -2   0 6559.76  205.88   1
   1   2   0 5337.13  183.82   1
  -1   2   0 8319.72  137.93   1
   1  -2   0 8763.76  140.86   1
  -1   2   0 7788.14  332.32   1
   1  -2   0 9412.14  151.22   1
  -1  -2   0 8146.93  120.58   1
   1   2   0 8224.43  122.94   1
  -1   2   0 8659.92  143.77   1
   1   2   1 3250.55  171.38   1
  -1   2  -1 3410.22  107.36   1
   1  -2   1 3365.20  109.86   1
   1  -2   1 3308.55  205.00   1
  -1   2  -1 3295.78  205.88   1
  -1   2  -1 3447.21  109.90   1
  -1  -2  -1 3486.29   90.08   1
   1   2   1 3605.43   90.08   1
   1  -2   1 3041.49  112.07   1
   1   2   1 3317.57  106.47   1
   1  -2   217014.70  356.65   1
  -1   2  -215642.00  343.50   1
  -1  -2  -210611.00  370.34   1
   1   2   213119.90  413.12   1
   1   2   214247.00  206.27   1
  -1   2  -215087.40  241.86   1
   1  -2   212207.40  217.95   1
  -1  -2  -212492.20  202.41   1
   1  -2   212100.20  221.10   1
  -1   2  -212354.30  224.56   1
   1  -2   221046.50  289.99   1
  -1   2  -221353.60  289.63   1
   1   2   210909.20  218.61   1
  -1   2  -321967.90  401.76   1
   1  -2   323526.90  422.30   1
  -1   2  -324017.50  336.95   1
  -1   2  -320102.70  315.54   1
   1  -2   315977.50  282.21   1
   1   2   3 8297.67  223.85   1
  -1  -2  -3 8894.39  228.53   1
   1   2   314132.10  463.39   1
  -1  -2  -310302.50  398.47   1
   1   2   310231.10  298.64   1
   1  -2   3 8997.62  338.06   1
  -1   2  -3 8958.24  367.35   1
  -1  -2  -311943.70  330.51   1
  -1   2  -417932.60  297.56   1
   1  -2   417945.40  280.05   1
  -1   2  -5 6935.50  226.81   1
   1  -2   5 9892.77  256.00   1
   1  -2   5 5259.43  149.65   1
  -1   2  -5 3312.47  121.18   1
  -1  -2  -5 7234.54  140.88   1
   1  -2   6  353.37   73.21   1
  -1   2  -6  275.19   35.97   1
  -1   2  -7  276.79   38.53   1
   1  -2   7   61.21   23.28   1
   1  -2   7   14.64   32.07   1
  -1   2  -7   65.26   48.41   1
   1   2   7  205.01   20.46   1
  -1  -2  -7  166.52   20.52   1
  -1   2  -8 5729.97  160.25   1
  -1   2  -8 5786.05  314.07   1
  -1  -2  -8 5466.61   97.70   1
   1   2   8 5781.56  100.61   1
   1  -2   9 8580.70  214.95   1
  -1   2  -910486.40  242.34   1
   1  -2   910665.70  441.25   1
  -1   2  -9 8912.40  423.46   1
   1   2   9 7112.46  121.32   1
  -1  -2  -9 6675.35  121.31   1
   1  -2  10 1638.54  107.99   1
  -1   2 -10 1551.30  105.36   1
   1  -2  10 1137.16  160.38   1
  -1   2 -10 1201.00  165.49   1
  -1  -2 -10 1091.66   45.81   1
   1   2  10 1194.63   49.40   1
   1  -2  11  943.21   93.57   1
  -1   2 -11 1808.05  124.29   1
  -1   2 -11  769.99  165.64   1
   1  -2  11  567.25  137.34   1
  -1  -2 -11 1578.40   55.26   1
   1   2  11 1506.90   55.35   1
   1  -2  12  748.25  156.55   1
  -1   2 -12  638.51  166.70   1
   1   2  12  911.96   47.42   1
  -1  -2 -12  946.44   46.83   1
  -1  -2 -13 1147.71   50.91   1
   1   2  13 1157.80   52.36   1
  -1  -2 -14   71.10   17.80   1
   1   2  14   77.02   18.29   1
   1   2  15  192.15   24.50   1
  -1  -2 -15  126.38   19.51   1
  -1  -2 -16   75.06   16.86   1
   1   2  16  132.22   22.37   1
   1   2  17   96.06   21.28   1
  -1  -2 -17  221.62   29.40   1
   1   2  18  849.85   51.78   1
  -1  -2 -18  772.43   49.62   1
  -1  -2 -19  473.56   41.00   1
   1   2  19  415.02   38.05   1
   1   2  20  159.24   28.50   1
  -1  -2 -20  104.11   25.40   1
  -1  -2 -21  332.14   35.82   1
   1   2  21  284.07   35.37   1
   1   2  22   66.93   21.85   1
  -1  -2 -22   85.06   22.71   1
   1   2  23  128.49   26.51   1
  -1  -2 -23  104.35   23.58   1
   1  -2  23  141.09   31.39   1
   1   2  24   41.25   19.32   1
  -1  -2 -24   18.61   12.62   1
   1  -3 -25   49.26   24.94   1
  -1   3  25    0.57   17.14   1
   1  -3 -24   75.20   30.57   1
  -1   3  24   69.94   32.49   1
  -1  -3  24  166.86   42.57   1
   1   3 -24   81.82   33.65   1
   1  -3 -23  755.59   63.70   1
  -1   3  23  667.23   63.68   1
  -1  -3  23 1041.56   81.86   1
   1   3 -23  909.29   75.72   1
  -1   3  22  238.06   36.85   1
   1  -3 -22  270.13   40.08   1
   1   3 -22  482.11   61.58   1
  -1  -3  22  513.77   59.74   1
  -1   3  21   83.71   28.51   1
   1  -3 -21  105.99   29.88   1
  -1  -3  21   68.52   31.29   1
   1  -3 -20  313.80   44.51   1
  -1   3  20  240.32   37.85   1
  -1  -3  20  419.97   51.43   1
   1   3 -20  383.50   50.15   1
  -1   3  19   37.98   23.93   1
   1  -3 -19   78.33   27.01   1
  -1  -3  19  328.27   46.20   1
   1   3 -19  284.23   46.58   1
  -1   3  18   89.29   33.63   1
   1  -3 -18  160.45   34.94   1
  -1  -3  18  185.89   43.42   1
  -1   3  17  797.25   64.31   1
   1  -3 -17  939.86   67.97   1
   1  -3 -16  270.94   38.09   1
  -1   3  16  188.30   32.15   1
  -1   3  15  101.14   32.19   1
   1  -3 -15   90.44   30.77   1
  -1   3  14 3008.18  108.60   1
   1  -3 -14 3016.13  108.23   1
   1  -3 -13  151.55   33.82   1
  -1   3  13  122.78   26.47   1
  -1   3  12  105.37   32.43   1
   1  -3 -12  110.37   27.25   1
  -1   3  11 2312.34  115.31   1
   1  -3 -11 2382.90  109.39   1
   1  -3 -10 4963.22  149.42   1
  -1   3  10 5175.32  147.58   1
  -1   3   9  833.41   70.75   1
   1  -3  -9  925.85   67.04   1
   1  -3  -8  396.53   42.70   1
  -1   3   8  275.32   41.77   1
   1  -3  -7 3999.83  120.25   1
  -1   3   7 3915.66  116.86   1
  -1   3   612247.70  196.24   1
   1  -3  -610734.40  195.92   1
  -1   3   5 3301.73  112.73   1
   1  -3  -5 3045.98  108.04   1
   1  -3  -5 3894.10  123.65   1
  -1   3   5 3932.30  127.63   1
  -1  -3   5 2950.64   75.50   1
   1   3  -5 2834.17   78.63   1
  -1  -3   4  237.73    8.82   1
   1  -3  -4  347.95   35.35   1
  -1   3   4  348.42   30.69   1
   1   3  -4  354.56   51.49   1
  -1  -3   4 1378.86  103.83   1
   1   3  -4  857.06   53.84   1
  -1  -3   4  689.63   48.89   1
   1  -3  -4 1092.26   76.75   1
   1   3  -3  312.72   39.31   1
  -1  -3   3  322.56   34.64   1
   1  -3  -3  212.51   36.04   1
  -1   3   3  373.68   40.20   1
   1  -3  -3  402.32   37.76   1
   1   3  -3  449.56   44.61   1
  -1   3   2 3806.86  181.99   1
   1  -3  -2 5564.19  182.86   1
  -1   3   2 4983.95  129.46   1
   1  -3  -2 4815.72  126.47   1
   1  -3  -2 4927.83  119.26   1
  -1   3   2 4908.83  121.69   1
  -1  -3   2 5064.81  129.60   1
   1   3  -2 4582.40  126.62   1
   1   3  -2 4494.76   98.20   1
  -1  -3   2 4648.63  100.01   1
   1   3  -2 4621.39  107.81   1
  -1  -3   2 4550.88  104.44   1
   1   3  -1 4048.80  163.51   1
  -1  -3   1 3425.98  148.37   1
  -1   3   1 4562.39  112.41   1
   1  -3  -1 4239.59  111.38   1
  -1   3   1 3391.27  104.44   1
   1  -3  -1 3551.07  104.86   1
  -1  -3   1 3142.00   94.28   1
   1   3  -1 3400.35   98.81   1
  -1  -3   1 3617.73   84.58   1
   1   3  -1 3721.12   86.30   1
  -1   3   0 9355.68  237.70   1
   1  -3   011151.50  227.99   1
  -1   3   0 5678.02  316.22   1
   1  -3   0 5174.21  302.88   1
   1  -3   017290.90  255.28   1
  -1  -3   0 8081.47  166.79   1
   1   3   0 9981.83  195.90   1
  -1  -3   010497.30  322.64   1
   1   3   012831.90  354.38   1
   1  -3   012522.70  180.02   1
  -1   3   010862.20  174.24   1
   1   3   011975.00  140.35   1
  -1  -3   012194.80  146.90   1
   1   3   1 4538.12   95.26   1
  -1  -3  -1 5121.84   97.66   1
  -1   3  -1 3891.99  142.23   1
   1  -3   1 3330.49  138.28   1
  -1  -3  -1 2447.26  203.02   1
   1   3   1 2287.25  198.93   1
  -1   3  -1 4784.58  117.73   1
   1  -3   1 4962.72  118.57   1
   1  -3   1 4149.85  129.87   1
  -1   3  -1 4599.34  128.26   1
  -1  -3  -1 3010.03  122.16   1
   1   3   1 2822.64  128.58   1
  -1   3  -1 4200.02  276.36   1
   1  -3   1 4829.92  284.43   1
  -1   3  -2  883.93  125.27   1
   1  -3   2 1085.04  125.26   1
  -1   3  -2  731.94   61.68   1
   1  -3   2  772.89   56.32   1
  -1  -3  -2  920.33   58.60   1
   1   3   2  781.38   62.99   1
  -1   3  -2  957.44  103.51   1
   1  -3   2 1068.22  106.88   1
  -1   3  -2  648.47   53.67   1
   1  -3   2  613.77   51.49   1
   1  -3   320433.90  424.47   1
  -1   3  -317259.40  377.94   1
  -1   3  -312653.40  225.41   1
   1  -3   310560.40  206.02   1
   1  -3   324715.20  334.14   1
  -1  -3  -310930.30  294.96   1
  -1   3  -3 6150.02  293.78   1
   1  -3   3 7371.23  302.37   1
   1  -3   414018.10  277.30   1
  -1   3  -413457.50  268.58   1
  -1   3  -416292.90  366.01   1
   1  -3   416486.20  364.25   1
   1  -3   421311.60  367.09   1
  -1   3  -422748.30  377.32   1
  -1   3  -5   51.51   32.08   1
   1  -3   5   54.09   31.08   1
  -1   3  -5   40.25   29.91   1
   1  -3   5   54.90   41.39   1
  -1   3  -6  622.77   77.99   1
   1  -3   6  602.11   56.80   1
  -1   3  -6  273.73   54.08   1
   1  -3   6  335.45   61.90   1
   1  -3   7 1595.26  116.57   1
  -1   3  -7 2036.20  140.10   1
  -1  -3  -7 1433.71   80.99   1
   1   3   7 1536.21   82.43   1
   1  -3   7 1983.50   94.88   1
  -1   3  -7 2371.12  100.30   1
   1   3   8 1022.77   67.74   1
  -1  -3  -8 1089.72   67.31   1
  -1   3  -8 1252.30   80.79   1
  -1   3  -8 1160.50  127.65   1
   1  -3   8 1225.21  127.13   1
  -1  -3  -9  256.56   30.59   1
   1  -3   9  142.67   69.76   1
  -1   3  -9  242.83   78.36   1
   1  -3   9  271.95   44.26   1
  -1   3  -9  377.13   48.75   1
  -1  -3 -10  854.90   48.85   1
   1   3  10  937.11   51.00   1
   1  -3  10 1224.22  160.76   1
  -1   3 -10 1254.90  155.70   1
   1  -3  10 1072.67   79.07   1
  -1   3 -10 1358.15   88.38   1
   1   3  11  146.37   29.65   1
  -1  -3 -11  176.78   29.63   1
   1  -3  11  154.71   79.11   1
  -1   3 -11  105.30   80.08   1
   1  -3  11  251.69   56.53   1
  -1   3 -11  308.02   54.70   1
  -1   3 -12  102.94   70.89   1
  -1  -3 -12  240.07   37.35   1
   1  -3  12  264.43   93.13   1
   1  -3  12  188.10   42.22   1
  -1   3 -12  200.90   46.89   1
  -1  -3 -13 1858.85   80.10   1
   1   3  13 2104.00   86.07   1
   1  -3  13  521.93  138.05   1
  -1   3 -13  607.65  136.36   1
  -1   3 -13  875.58   87.85   1
   1  -3  13  419.82   66.58   1
  -1  -3 -14   79.73   23.21   1
   1   3  14   45.30   24.95   1
  -1   3 -14    9.41   76.45   1
   1  -3  14  101.48   71.04   1
  -1  -3 -15   45.43   21.95   1
   1   3  15   64.32   19.59   1
  -1  -3 -16  826.90   52.14   1
   1   3  16  712.14   50.60   1
   1   3  17  436.77   41.82   1
  -1  -3 -17  436.99   40.31   1
   1   3  18  157.13   28.97   1
  -1  -3 -18  166.29   28.00   1
  -1  -3 -19  280.47   34.92   1
   1   3  19  268.16   35.16   1
  -1  -3 -20  109.57   23.13   1
   1   3  20   67.05   21.98   1
   1   3  21   37.12   17.95   1
  -1  -3 -21   70.16   19.10   1
   1   3  22   48.90   19.83   1
  -1  -3 -22   33.91   17.97   1
   1   3  23   36.03   19.09   1
  -1  -3 -23   23.85   13.36   1
  -1  -3 -24    2.44   15.07   1
   1   3  24    7.48   12.25   1
   1  -4 -24   83.70   29.29   1
  -1   4  24   66.27   28.01   1
  -1  -4  24   63.67   29.71   1
  -1   4  23  112.86   34.53   1
   1  -4 -23  125.24   33.76   1
  -1   4  22  218.67   40.85   1
   1  -4 -22  281.16   42.55   1
  -1   4  21   92.95   38.31   1
   1  -4 -21   89.10   36.32   1
   1  -4 -20 1435.23   86.96   1
  -1   4  20 1220.59   83.88   1
  -1   4  19   89.57   32.41   1
   1  -4 -19   74.37   36.10   1
  -1   4  18 1109.80   77.37   1
   1  -4 -18 1021.14   77.75   1
  -1   4  17  255.60   46.20   1
   1  -4 -17  281.28   46.59   1
   1  -4 -16  123.11   39.57   1
  -1   4  16  150.03   48.32   1
  -1   4  15 2416.99  125.62   1
   1  -4 -15 2520.62  120.39   1
  -1   4  14  281.33   46.75   1
   1  -4 -14  328.59   53.69   1
   1  -4 -13  186.53   37.21   1
  -1   4  13  268.19   43.17   1
  -1   4  12  684.20   65.50   1
   1  -4 -12  998.69   69.67   1
   1  -4 -11  565.42   57.59   1
  -1   4  11  565.01   56.63   1
  -1   4  10  642.98   57.99   1
   1  -4 -10  593.82   55.65   1
  -1   4   9 1635.56   84.93   1
   1  -4  -9 1502.23   86.71   1
  -1   4   8  529.18   57.66   1
   1  -4  -8  700.79   63.87   1
  -1  -4   7  376.26   30.71   1
   1   4  -7  423.67   30.90   1
   1  -4  -7 1005.72   78.88   1
  -1   4   7  822.80   77.80   1
  -1  -4   6  518.23   31.63   1
   1   4  -6  500.27   34.53   1
  -1   4   6 1148.41   86.37   1
   1  -4  -6 1437.77   97.15   1
   1  -4  -5  793.80   84.86   1
  -1   4   5  924.66   86.06   1
   1   4  -5  827.12   63.23   1
   1  -4  -5  972.35   61.43   1
  -1   4   5 1102.13   59.66   1
   1   4  -5  707.74   42.58   1
  -1  -4   5 1308.60   58.26   1
  -1  -4   4   52.03   20.10   1
   1   4  -4   36.05   15.31   1
   1  -4  -4  132.58   36.92   1
   1  -4  -4  461.76   47.37   1
  -1   4   4  583.53   45.61   1
  -1  -4   3 2382.44   74.59   1
   1   4  -3 2286.73   76.03   1
   1  -4  -3 1856.56  118.13   1
  -1  -4   3 3236.15  117.79   1
   1   4  -3 2783.27  105.54   1
   1  -4  -3 2405.03   80.77   1
  -1   4   3 2154.01   78.71   1
  -1   4   2 1057.13   67.72   1
   1  -4  -2  825.04   64.57   1
  -1  -4   2   96.27   18.98   1
   1   4  -2  101.42   22.42   1
   1   4  -2   80.20   34.48   1
  -1  -4   2   49.72   33.16   1
  -1   4   2  338.01   38.63   1
   1  -4  -2  472.29   42.77   1
   1   4  -2   80.54   24.84   1
  -1  -4   2   81.90   23.57   1
   1   4  -1 1417.53   80.10   1
  -1  -4   1 1091.42   68.98   1
  -1  -4   1 1707.55   58.79   1
   1   4  -1 1821.11  151.16   1
  -1  -4   1  771.39  104.83   1
   1  -4  -1  841.75   54.17   1
   1   4  -1 1079.63   48.19   1
  -1   4   1 1231.37   65.49   1
   1  -4  -1 1318.61   64.01   1
  -1   4   0  418.11   37.65   1
   1  -4   0  384.16   37.73   1
   1   4   0 1193.53   50.35   1
  -1  -4   0 1393.23   54.04   1
   1  -4   0  717.49   54.17   1
  -1   4   0  690.44   53.09   1
  -1   4  -1 2516.60  223.08   1
   1  -4   1 2087.91  212.96   1
   1  -4   1 5271.48  138.48   1
  -1   4  -1 5011.47  144.34   1
  -1   4  -1 5062.78  127.94   1
   1  -4   1 5619.34  132.37   1
  -1  -4  -1 5328.75   96.76   1
   1   4   1 5114.77   96.06   1
   1  -4   1 6762.09  172.66   1
  -1   4  -1 4014.10  171.41   1
  -1   4  -2 6621.62  344.57   1
   1  -4   2 6410.95  335.59   1
  -1   4  -2 6519.40  175.19   1
  -1  -4  -2 6477.85  122.92   1
   1   4   2 6015.96  126.95   1
   1  -4   2 6504.74  176.00   1
   1  -4   2 5940.74  178.78   1
  -1   4  -2 5823.18  163.96   1
   1  -4   2 7754.88  160.07   1
  -1   4  -2 7829.82  162.43   1
   1  -4   3 9442.08  208.42   1
  -1   4  -310796.30  221.82   1
  -1   4  -3 8610.52  347.65   1
   1  -4   3 5751.73  286.09   1
   1  -4   3 4010.67  253.00   1
  -1   4  -3 4069.05  256.29   1
  -1  -4  -3 7662.28  221.11   1
   1   4   3 5323.14  189.87   1
  -1   4  -3 7050.69  163.75   1
   1  -4   3 6527.20  158.74   1
   1  -4   4 8638.55  209.03   1
  -1   4  -4 8611.38  209.31   1
   1  -4   4 6441.55  252.28   1
  -1   4  -4 6833.63  257.54   1
   1  -4   4 5957.47  164.80   1
  -1   4  -4 6160.06  164.78   1
  -1   4  -5 1342.13   96.14   1
   1  -4   5  887.03   72.76   1
  -1   4  -5  958.82   95.94   1
   1  -4   5 1048.91  100.90   1
   1  -4   5 1112.48   76.11   1
  -1   4  -5 1167.89   76.33   1
  -1   4  -6   62.56   35.46   1
   1  -4   6   58.78   33.05   1
  -1   4  -6  246.36   46.48   1
   1  -4   6  183.59   38.59   1
   1  -4   6  252.20   45.11   1
  -1   4  -6  137.78   28.84   1
   1  -4   7  154.49   45.08   1
   1  -4   7  119.10   37.37   1
  -1   4  -7  122.35   43.50   1
   1   4   8  188.30   51.04   1
  -1  -4  -8  179.83   50.28   1
  -1   4  -9 3294.70  205.37   1
   1  -4   9 4961.21  248.69   1
   1   4   9 4072.23  152.73   1
  -1  -4  -9 3873.01  155.09   1
   1  -4   9 4599.76  146.61   1
  -1   4  -9 4787.57  151.39   1
  -1   4 -10   38.42   43.31   1
   1  -4  10   65.63   55.13   1
  -1   4 -10  166.82   38.91   1
   1  -4  10  125.67   37.30   1
   1   4  10  367.42   46.65   1
  -1  -4 -10  410.34   52.73   1
  -1   4 -11  403.80   99.71   1
   1  -4  11  434.50   82.24   1
   1   4  11  387.11   45.83   1
  -1  -4 -11  404.78   46.55   1
   1  -4  11  570.48   55.64   1
  -1   4 -11  422.38   47.32   1
   1  -4  12 1192.72  158.17   1
  -1   4 -12 1253.31  155.20   1
   1  -4  12 1416.65   89.62   1
  -1   4 -12 1118.44   80.18   1
   1   4  12  840.70   66.36   1
  -1  -4 -12  904.65   61.70   1
  -1   4 -13  124.58   84.27   1
   1  -4  13  233.20   82.95   1
  -1   4 -13  517.97   61.01   1
   1  -4  13  427.15   58.89   1
   1   4  13  221.81   32.30   1
  -1  -4 -13  332.23   39.32   1
  -1   4 -14   42.11   58.63   1
   1  -4  14  107.77   58.26   1
   1  -4  14  117.39   50.23   1
  -1   4 -14   75.74   38.30   1
   1   4  14  112.53   27.63   1
  -1  -4 -14   69.84   24.02   1
   1  -4  15  354.59  116.38   1
  -1   4 -15  379.96  130.67   1
  -1  -4 -15  382.01   40.55   1
   1   4  15  262.19   40.00   1
   1  -4  15  362.30   66.77   1
   1   4  16  123.05   30.98   1
  -1  -4 -16  110.98   33.84   1
  -1   4 -16  256.19   52.07   1
  -1   4 -16   62.01  103.36   1
   1  -4  16    1.49   58.79   1
   1  -4  17  437.78  143.19   1
  -1  -4 -17  730.76   62.82   1
   1   4  18   99.21   30.54   1
  -1  -4 -18  153.18   32.13   1
  -1  -4 -19  211.50   32.30   1
   1   4  19  140.52   29.18   1
   1   4  20   86.24   24.27   1
  -1  -4 -20  122.00   26.54   1
   1   4  21   69.45   22.79   1
  -1  -4 -21  111.64   26.53   1
   1   4  22   22.79   15.53   1
  -1  -4 -22   63.33   21.66   1
  -1  -4 -23   48.05   17.00   1
   1   4  23   69.40   22.32   1
  -1  -4 -24   23.18   13.48   1
   1   4  24   15.85   16.55   1
  -1   5  24   70.66   26.72   1
   1  -5 -24   75.27   32.07   1
  -1   5  23   37.87   28.69   1
   1  -5 -23   78.80   29.29   1
   1  -5 -22   64.98   33.15   1
  -1   5  22   49.61   26.91   1
   1  -5 -21 1345.82   91.55   1
  -1   5  21 1576.43  111.43   1
  -1   5  20  136.17   37.00   1
   1  -5 -20  141.03   44.59   1
  -1   5  19  589.01   69.97   1
   1  -5 -19  708.81   79.46   1
   1  -5 -18  278.84   59.90   1
  -1   5  18  337.02   53.50   1
   1  -5 -17   88.48   36.88   1
  -1   5  17  106.80   37.63   1
  -1   5  16 1391.30   94.08   1
   1  -5 -16 1899.84  106.33   1
   1  -5 -15  148.74   43.32   1
  -1   5  15   91.42   37.65   1
  -1   5  14  862.71   77.98   1
   1  -5 -14 1143.48   89.80   1
  -1   5  13  115.69   34.35   1
   1  -5 -13   84.67   36.43   1
   1  -5 -12  106.72   36.50   1
  -1   5  12  136.75   33.60   1
  -1   5  11  171.70   40.71   1
   1  -5 -11  192.71   37.00   1
  -1   5  10  214.50   46.54   1
   1  -5 -10  328.67   52.53   1
   1  -5  -9  731.87   82.60   1
  -1   5   9  672.16   73.14   1
  -1   5   8 1113.98   99.05   1
   1  -5  -8 1068.00  102.44   1
   1   5  -8  365.36   37.97   1
  -1  -5   8  324.50   35.78   1
   1  -5  -7  192.04   50.24   1
  -1   5   7  146.75   48.34   1
   1   5  -7  708.24   40.02   1
  -1  -5   7  540.01   38.77   1
  -1   5   6   49.82   30.33   1
   1  -5  -6    4.64   30.27   1
   1  -5  -6  132.79   31.77   1
   1   5  -6   48.33    7.65   1
  -1   5   6  147.86   29.38   1
   1   5  -6   29.53   17.93   1
   1   5  -6  145.32   23.82   1
  -1  -5   6   63.03   19.32   1
  -1  -5   6    6.19    5.27   1
  -1  -5   5  256.70   22.47   1
   1  -5  -5  282.94   31.03   1
  -1   5   5  194.34   28.22   1
   1   5  -5  243.59   12.96   1
   1  -5  -5  104.70   39.53   1
  -1   5   5  113.90   42.10   1
  -1  -5   5  313.10   15.29   1
   1   5  -5  384.70   28.87   1
   1   5  -5  206.85   21.87   1
   1   5  -4  194.11   24.15   1
  -1  -5   4  567.86   36.67   1
  -1   5   4  249.63   29.62   1
   1  -5  -4  661.91   51.08   1
  -1  -5   4  625.14   56.02   1
   1   5  -4  295.87   36.16   1
  -1   5   3  760.78   51.83   1
  -1  -5   3  841.46   60.37   1
   1   5  -3  823.84   62.71   1
   1  -5  -2 6313.77  180.29   1
   1  -5  -2 6268.24  129.36   1
  -1   5   2 6290.69  131.24   1
  -1  -5   1 1175.19   48.12   1
   1   5  -1 1155.08   47.56   1
  -1   5   0   98.77   23.20   1
   1  -5   0   67.28   19.21   1
  -1   5   0   44.59   25.51   1
   1  -5   1  619.99   50.36   1
   1  -5   1  687.19   68.84   1
  -1  -5  -1  587.71   33.82   1
   1   5   1  593.09   33.78   1
  -1   5  -2    5.44   41.13   1
   1  -5   2   95.82   41.77   1
   1  -5   2  194.56   79.13   1
  -1   5  -2  144.80   77.06   1
   1  -5   2  189.41   26.12   1
  -1   5  -2  127.46   24.12   1
  -1  -5  -2  228.48   28.18   1
   1  -5   2  352.79   71.48   1
   1   5   2  548.87   33.19   1
  -1   5  -2  360.75   60.80   1
   1   5   3 2848.64  140.30   1
  -1  -5  -3 3980.21  174.54   1
  -1   5  -3 2414.72  219.96   1
  -1   5  -3 5113.20  142.09   1
   1  -5   3 5177.26  141.44   1
  -1   5  -3 5073.37  291.69   1
   1  -5   3 4702.75  291.14   1
  -1   5  -3 2970.75  120.64   1
   1  -5   3 3844.70  142.42   1
  -1   5  -4 5012.17  162.76   1
   1  -5   4 4618.89  154.84   1
   1  -5   4 3423.13  128.38   1
  -1   5  -4 3172.83  119.46   1
   1  -5   4 3047.45  221.75   1
  -1   5  -4 5077.97  272.07   1
  -1   5  -5   22.53   30.60   1
   1  -5   5   56.26   40.37   1
   1  -5   5   52.42   26.79   1
  -1   5  -5   37.23   25.14   1
   1  -5   5  -20.99   18.17   1
  -1   5  -5   15.85   14.14   1
   1  -5   6 2803.64  118.50   1
  -1   5  -6 2751.07  117.54   1
   1  -5   6 2867.31  165.61   1
  -1   5  -6 2782.19  165.74   1
   1  -5   6 2627.18  128.76   1
  -1   5  -6 2606.40  123.92   1
  -1   5  -7 7043.64  208.84   1
   1  -5   7 6881.06  242.18   1
   1  -5   7 7863.60  271.26   1
  -1   5  -7 8055.74  278.62   1
   1  -5   8 6418.65  179.81   1
  -1   5  -8 6124.00  187.35   1
   1  -5   8 5888.21  237.69   1
  -1   5  -8 6196.52  243.09   1
   1  -5   9 2533.45  113.63   1
  -1   5  -9 2458.06  149.54   1
   1  -5  10  585.59   58.37   1
  -1   5 -10  186.00   35.36   1
  -1   5 -10  486.39   84.04   1
   1  -5  10  486.08   73.43   1
  -1  -5 -10  121.64   41.22   1
   1   5  10  130.00   35.54   1
  -1   5 -11  258.83   39.42   1
   1   5  11   95.82   42.94   1
  -1  -5 -11   69.16   33.61   1
   1  -5  11  203.16   68.34   1
  -1   5 -11  151.33   64.84   1
   1  -5  11  206.58   35.43   1
  -1  -5 -12  567.68   67.73   1
   1   5  12  337.82   54.49   1
   1  -5  12  575.82  103.05   1
  -1   5 -12  670.20  110.40   1
  -1   5 -12  601.86   62.74   1
   1  -5  12  837.61   62.59   1
   1   5  13  220.71   41.47   1
  -1  -5 -13  307.49   46.61   1
  -1   5 -13  134.87   30.73   1
   1  -5  13  159.75   33.26   1
   1  -5  13  157.69   68.33   1
  -1   5 -13  203.73   80.20   1
  -1  -5 -14   50.68   25.64   1
   1   5  14   92.08   26.80   1
  -1   5 -14    0.08   45.00   1
  -1   5 -14  198.80   41.85   1
   1  -5  14  152.57   37.02   1
   1  -5  14  126.24   77.66   1
  -1  -5 -15   30.63   16.94   1
   1   5  15   95.38   27.70   1
   1  -5  15   99.87   75.08   1
   1  -5  15  159.73   40.68   1
  -1   5 -15  118.98   42.30   1
  -1   5 -15   87.96   88.39   1
   1   5  16  116.10   29.77   1
  -1  -5 -16   87.69   29.46   1
   1  -5  16  121.11   64.88   1
  -1   5 -16  107.20   77.23   1
  -1   5 -16  212.05   53.88   1
   1  -5  16  133.68   50.02   1
  -1  -5 -17  124.07   34.11   1
   1   5  17  150.97   34.17   1
  -1   5 -17  218.18   99.38   1
   1  -5  17  414.00   68.40   1
  -1   5 -17  253.03   56.62   1
   1  -5  17  198.17   99.62   1
  -1   5 -18  -17.85  111.03   1
   1  -5  18   68.64   76.96   1
  -1  -5 -18  226.83   38.79   1
   1   5  18  118.35   30.52   1
  -1   5 -18  354.87   69.93   1
   1   5  19  148.84   33.03   1
  -1  -5 -19  137.49   34.75   1
   1  -5  19   69.37   72.28   1
  -1  -5 -20   66.43   29.10   1
   1   5  20  114.15   34.89   1
   1   5  21  104.17   33.25   1
  -1  -5 -21  180.66   41.58   1
  -1  -5 -22   43.48   23.83   1
   1   5  22   37.22   25.97   1
  -1  -5 -23   23.45   18.27   1
   1   5  23   75.17   34.66   1
  -1  -5 -24   58.91   20.85   1
   1   5  24   46.61   18.89   1
   1  -6 -24  151.46   42.61   1
  -1   6  24  204.44   53.51   1
   1  -6 -23  182.12   53.07   1
  -1   6  23  248.54   62.76   1
   1  -6 -22  220.45   52.84   1
  -1   6  22  203.38   51.58   1
  -1   6  21  156.40   49.35   1
   1  -6 -21  120.36   40.53   1
  -1   6  20   60.00   35.08   1
   1  -6 -20  101.95   49.52   1
   1  -6 -19 1456.06  108.00   1
  -1   6  19  954.82   91.72   1
  -1   6  18  422.09   64.37   1
   1  -6 -18  474.61   64.99   1
   1  -6 -17   82.48   35.82   1
  -1   6  17  130.81   41.13   1
  -1   6  16  174.33   43.33   1
   1  -6 -16  159.26   42.33   1
  -1   6  15  288.19   53.34   1
   1  -6 -15  375.88   53.09   1
  -1   6  14   86.56   28.20   1
   1  -6 -14  102.84   36.06   1
  -1   6  13  155.96   41.79   1
   1  -6 -13   98.25   44.89   1
   1  -6 -12   70.42   39.81   1
  -1   6  12   97.22   37.99   1
   1  -6 -11  216.19   49.17   1
  -1   6  11  159.19   46.22   1
  -1   6  10  523.81   77.44   1
   1  -6 -10  717.64   84.45   1
   1  -6  -9  145.60   51.55   1
  -1   6   9  213.26   59.04   1
  -1  -6   9  145.74   20.80   1
   1   6  -9  286.16   23.40   1
  -1   6   8   72.61   47.00   1
   1  -6  -8   57.05   45.14   1
  -1  -6   8  110.20   17.91   1
  -1   6   7 3396.20  190.98   1
   1  -6  -7 3612.55  201.91   1
   1   6  -7 3480.32   91.73   1
  -1  -6   7 2623.82   74.87   1
   1   6  -7 3946.72   76.00   1
  -1  -6   7 3193.97   70.14   1
   1   6  -7 3948.73   73.72   1
  -1  -6   7 4016.94   75.00   1
   1   6  -6 1128.71   45.49   1
   1  -6  -6  859.95   64.04   1
  -1   6   6  865.78   63.83   1
  -1   6   6  406.89   93.12   1
   1  -6  -6  543.75   88.75   1
  -1  -6   6  734.83   28.34   1
   1   6  -6  774.05   28.51   1
  -1  -6   6  886.72   40.88   1
   1   6  -6  882.63   39.73   1
  -1  -6   5   71.18   21.88   1
   1  -6  -5   94.35   27.39   1
  -1   6   5  124.40   28.65   1
   1  -6  -4  263.53   33.05   1
  -1   6   4  224.47   30.25   1
  -1   6   3 4736.58  117.65   1
   1  -6  -3 4619.84  123.10   1
  -1   6   2  677.42   45.20   1
   1  -6  -2   87.02   26.97   1
   1  -6  -1 2057.69  102.84   1
  -1   6   1 2033.50   99.82   1
   1  -6  -1 1967.67   83.04   1
   1   6  -1 2141.25   62.35   1
  -1  -6   1 1900.99   61.39   1
   1  -6   0  167.12   26.96   1
  -1   6   0  208.51   32.06   1
  -1   6   0  149.36   28.32   1
   1  -6   0  128.57   27.83   1
  -1   6  -1 2882.33  108.82   1
   1  -6   1 2605.32  107.36   1
   1  -6   1 2372.55   99.53   1
  -1   6  -1 2768.53  104.91   1
  -1  -6  -1 2398.25   60.84   1
   1   6   1 2678.57   64.39   1
   1  -6   2  294.56   49.81   1
  -1  -6  -2  301.50   25.87   1
   1   6   2  384.07   27.65   1
  -1   6  -2  268.65   51.46   1
  -1   6  -311046.20  211.50   1
   1   6   3 7868.34  192.17   1
  -1   6  -3 4827.98  275.11   1
  -1  -6  -313996.60  243.76   1
   1  -6   311223.70  216.02   1
   1  -6   3 6470.26  369.33   1
  -1   6  -3 7264.91  388.61   1
   1  -6   3 4540.40  151.22   1
  -1   6  -3 5809.21  199.65   1
   1  -6   4    4.63   12.48   1
  -1   6  -4   22.04   13.72   1
  -1   6  -4   65.87   34.25   1
   1  -6   4   13.28   30.86   1
  -1   6  -4   66.67   47.90   1
   1  -6   4   51.59   49.20   1
   1  -6   5  284.06   45.55   1
  -1   6  -5  299.00   43.20   1
  -1   6  -5  365.63   46.56   1
   1  -6   5  372.30   49.90   1
  -1   6  -5  405.47   86.59   1
  -1   6  -6 3812.42  210.84   1
   1  -6   6 4061.52  222.14   1
   1  -6   6 3262.13  128.71   1
  -1   6  -6 3584.36  128.82   1
  -1   6  -6 4300.69  168.36   1
   1  -6   6 4484.58  165.27   1
  -1   6  -7  872.04   73.89   1
   1  -6   7  808.20   69.12   1
  -1   6  -7  820.63   71.41   1
   1  -6   7  949.28   77.32   1
  -1   6  -7  803.81   95.32   1
   1  -6   8   -1.76   20.86   1
  -1   6  -8    1.19   22.24   1
   1  -6   8   -0.98   31.14   1
  -1   6  -9 2104.65  116.00   1
   1  -6   9 2220.20  113.89   1
  -1   6  -9 2387.21  157.23   1
   1  -6   9 2306.51  160.50   1
   1  -6  10 1691.37   93.50   1
  -1   6 -10 1623.72   99.18   1
   1  -6  10 1793.06  136.66   1
  -1   6 -10 1400.01  120.27   1
  -1  -6 -11  377.53   70.51   1
   1   6  11  297.93   69.21   1
   1  -6  11  496.22   73.61   1
  -1   6 -11  535.47   73.73   1
   1  -6  12  178.82   35.60   1
  -1   6 -12   95.86   29.50   1
   1  -6  12  610.62   97.91   1
  -1   6 -12  633.57  101.87   1
   1   6  12    8.40   26.69   1
  -1  -6 -12   23.54   40.79   1
  -1   6 -13   48.32   20.00   1
  -1   6 -13   40.65   31.37   1
   1  -6  13   86.30   47.97   1
  -1  -6 -13  111.60   42.28   1
   1   6  13   55.85   44.33   1
   1  -6  14  149.36   33.86   1
  -1   6 -14   76.69   27.50   1
  -1   6 -14   60.28   63.14   1
   1  -6  14  120.47   56.28   1
   1   6  14  161.14   45.23   1
  -1   6 -15  267.56   43.03   1
   1  -6  15  175.19   37.53   1
  -1   6 -15  115.09   63.35   1
   1   6  15  130.90   46.44   1
  -1  -6 -15   85.93   38.18   1
   1  -6  15  148.69   62.77   1
  -1   6 -16   85.13   36.93   1
  -1  -6 -16  205.60   42.73   1
   1   6  16   45.56   27.54   1
   1  -6  16   70.70   45.03   1
  -1   6 -16  260.35  106.44   1
   1   6  17  427.33   53.91   1
  -1  -6 -17  497.40   56.60   1
  -1   6 -17  536.31   71.17   1
   1  -6  17  782.33   76.66   1
   1  -6  17  536.98  124.84   1
  -1   6 -17  544.96  137.08   1
   1  -6  18   72.20   57.50   1
  -1   6 -18   31.71   62.21   1
  -1   6 -18   79.17   37.10   1
   1  -6  18   55.69   34.72   1
   1   6  18   55.96   27.71   1
  -1  -6 -18  136.30   38.48   1
   1  -6  19  409.56   69.07   1
  -1   6 -19  409.42   66.23   1
   1   6  19  145.72   33.17   1
  -1  -6 -19  319.17   49.29   1
  -1   6 -19  148.63   99.58   1
   1  -6  19  269.15  104.39   1
  -1   6 -20  648.39   86.07   1
   1  -6  20  764.80  179.76   1
   1   6  20  636.17   65.19   1
  -1  -6 -20  636.30   68.20   1
  -1   6 -20  569.92  155.07   1
   1   6  21   28.60   19.29   1
  -1  -6 -21  107.61   37.56   1
   1  -6  21   -6.16   56.51   1
  -1  -6 -22   56.99   29.17   1
   1   6  22   80.33   28.34   1
  -1  -6 -23   16.35   21.51   1
   1   6  23   51.22   32.01   1
   1   6  24   30.38   21.26   1
  -1  -6 -24   65.20   29.18   1
   1  -7 -24   72.21   38.37   1
  -1   7  24   59.94   33.83   1
  -1   7  23  110.58   41.24   1
   1  -7 -23   97.15   41.61   1
   1  -7 -22   89.85   43.32   1
  -1   7  22   96.09   37.44   1
   1  -7 -21  370.55   61.89   1
  -1   7  21  306.71   58.00   1
   1  -7 -20  554.72   76.12   1
  -1   7  20  436.58   64.93   1
  -1   7  19  381.88   59.55   1
   1  -7 -19  388.89   68.36   1
  -1   7  18   47.71   29.01   1
   1  -7 -18   72.45   36.50   1
   1  -7 -17   53.67   33.88   1
  -1   7  17   74.95   34.01   1
   1  -7 -16  316.17   58.65   1
  -1   7  16  170.35   45.45   1
   1  -7 -15  976.78   88.12   1
  -1   7  15  707.16   79.79   1
  -1   7  14  697.38   79.24   1
   1  -7 -14  866.87   88.81   1
  -1   7  13   38.62   40.13   1
   1  -7 -13  132.56   52.18   1
  -1   7  12  276.15   65.97   1
   1  -7 -12  298.31   62.65   1
  -1   7  11 1170.76  122.89   1
   1  -7 -11 1701.45  140.27   1
   1   7 -10  324.58   18.99   1
  -1  -7  10  218.00   14.70   1
  -1   7  10  526.78   84.68   1
   1  -7 -10  440.47   78.84   1
  -1   7   9  194.43   58.40   1
   1  -7  -9  302.07   69.10   1
  -1  -7   9  443.22   24.64   1
  -1  -7   9  319.55   32.36   1
   1   7  -9  122.23   18.82   1
  -1  -7   8  100.12    9.81   1
   1   7  -8  119.19   15.12   1
  -1  -7   8  198.08   17.68   1
  -1  -7   8  193.70   20.72   1
   1   7  -8   21.78    9.89   1
  -1   7   8   24.67   40.41   1
   1  -7  -8   52.68   40.13   1
   1   7  -7  696.37   40.83   1
  -1  -7   7  694.00   36.87   1
  -1  -7   7  472.64   27.32   1
   1   7  -7  331.00   22.05   1
   1  -7  -7  417.98   90.29   1
   1  -7  -6 2716.70  100.02   1
  -1   7   6 2723.15  100.77   1
  -1  -7   6 2938.93   69.97   1
   1   7  -6 3013.30   69.72   1
   1  -7  -5  188.66   33.86   1
  -1   7   5  345.72   39.46   1
   1  -7  -4  713.10   49.81   1
  -1   7   4  813.13   52.74   1
   1  -7  -3 1050.21   60.75   1
  -1   7   3 1790.48   78.29   1
   1  -7  -2 5795.84  141.43   1
  -1   7   2 6866.26  134.79   1
  -1   7   1 1593.13   71.55   1
   1  -7  -1 1544.66   73.56   1
   1  -7  -1 1418.73   94.61   1
  -1  -7   1 1554.24   58.99   1
   1   7  -1 1455.11   60.90   1
  -1   7   0 2395.71  110.31   1
   1  -7   0 2830.28  119.71   1
  -1  -7   0 2403.91   59.84   1
   1   7   0 2599.79   63.01   1
   1  -7   0 2162.86   96.33   1
  -1   7   0 2730.09   96.26   1
  -1  -7  -1  237.08   19.04   1
   1  -7   1  253.96   62.27   1
  -1   7  -1  198.16   64.51   1
   1  -7   1   79.97   23.46   1
  -1   7  -1  117.78   26.24   1
   1  -7   2  525.31   65.26   1
   1   7   2  472.48   26.39   1
  -1   7  -2  463.28   62.15   1
  -1  -7  -2  376.22   26.04   1
  -1   7  -2  394.12   44.00   1
   1  -7   2  494.12   48.03   1
   1   7   3 1753.65   90.58   1
  -1  -7  -3  844.20   70.35   1
  -1   7  -3 2221.32  199.71   1
  -1   7  -3  416.49   45.63   1
   1  -7   3  516.93   52.77   1
   1  -7   4 3354.93  124.26   1
  -1   7  -4 2984.93  115.94   1
   1  -7   4 2185.02  228.07   1
  -1   7  -4 2451.43  242.36   1
   1  -7   4  462.71   74.18   1
   1  -7   5 1345.82   81.85   1
  -1   7  -5 1263.96   80.70   1
  -1   7  -5 1262.01  171.24   1
   1  -7   5 1282.80  167.06   1
  -1   7  -5 1134.90   83.82   1
   1  -7   5 1329.19   89.11   1
  -1   7  -6 1469.09   97.49   1
   1  -7   6 1064.37   84.81   1
  -1   7  -6 1258.33   83.87   1
   1  -7   6 1443.55   85.65   1
  -1   7  -6 1352.64  158.21   1
  -1   7  -7  175.39   57.12   1
   1  -7   7   90.98   53.47   1
  -1   7  -7  120.23   28.42   1
   1  -7   7   81.41   25.02   1
  -1   7  -8  172.40   35.25   1
   1  -7   8  288.93   47.23   1
  -1   7  -8  205.24   50.00   1
  -1   7  -8  209.17   37.91   1
   1  -7   8  156.72   57.65   1
  -1   7  -9  197.75   57.19   1
   1  -7   9   14.79   23.03   1
  -1   7  -9   15.29   17.96   1
   1  -7   9  153.67   44.22   1
  -1   7  -9   74.92   31.85   1
  -1   7 -10   71.54   30.57   1
   1  -7  10   37.54   24.20   1
  -1   7 -10  126.59   40.60   1
   1  -7  10  157.97   53.95   1
  -1   7 -10  251.10   59.94   1
   1  -7  10  234.10   45.69   1
   1  -7  11  178.88   50.86   1
  -1   7 -11  104.46   46.23   1
  -1   7 -11   41.14   31.87   1
   1  -7  11  227.43   51.42   1
  -1   7 -12  691.54   68.52   1
   1  -7  12 1287.00   88.36   1
   1  -7  12  997.96  102.26   1
  -1   7 -12 1135.59  110.28   1
   1   7  12  739.47  104.39   1
  -1  -7 -12  618.64  103.68   1
  -1   7 -13 1053.39   78.62   1
   1  -7  13 1013.06   75.43   1
  -1   7 -13 1225.17  136.35   1
   1  -7  13  825.82   94.62   1
   1   7  13  551.55   88.26   1
  -1  -7 -13  678.71   91.83   1
  -1   7 -14  334.59   48.98   1
  -1   7 -14  176.61   65.70   1
   1  -7  14  409.06   86.92   1
   1  -7  14  174.57   36.03   1
   1   7  14   45.19   39.34   1
  -1  -7 -14  195.66   67.39   1
  -1   7 -15  596.38  105.44   1
   1  -7  15  699.69  114.48   1
  -1   7 -15  731.79   73.91   1
   1  -7  15  537.69   64.97   1
  -1  -7 -15  248.15   70.88   1
   1   7  15  218.86   58.46   1
   1  -7  16 2532.45  227.11   1
  -1   7 -16 2488.44  233.54   1
  -1   7 -16 2144.76  118.97   1
   1  -7  16 2369.38  119.42   1
  -1   7 -17  521.65  120.80   1
   1  -7  17  811.54  142.64   1
  -1  -7 -17  319.11   64.93   1
   1   7  17  506.45   71.70   1
  -1   7 -17  942.39   76.16   1
   1  -7  17  820.91   69.72   1
  -1  -7 -18   51.70   34.44   1
  -1   7 -18   77.11   48.28   1
   1   7  18  143.14   43.28   1
   1  -7  18   27.48   42.85   1
  -1   7 -18  101.32   33.59   1
   1  -7  18  127.80   38.72   1
  -1   7 -19  185.26   48.24   1
   1  -7  19  246.34   52.27   1
   1  -7  19  201.75  102.32   1
  -1  -7 -19  110.95   39.00   1
   1   7  19   74.00   29.54   1
  -1   7 -19   70.86   60.41   1
   1  -7  20   99.60   48.07   1
  -1   7 -20  104.80   37.07   1
   1   7  20   24.15   23.75   1
  -1  -7 -20   82.65   32.35   1
  -1   7 -20   31.14   47.30   1
   1  -7  20   18.71   52.73   1
   1  -7  21  219.13   54.91   1
  -1   7 -21  158.36   40.82   1
  -1   7 -21  134.55   83.83   1
   1  -7  21   68.55   50.38   1
  -1  -7 -21   92.99   37.57   1
   1   7  21  126.83   35.97   1
  -1   7 -22  251.71   58.15   1
  -1  -7 -22   83.94   32.05   1
   1   7  22   36.08   31.16   1
   1  -7  22  215.03  113.77   1
  -1   7 -22   23.87   68.20   1
   1  -7  23   74.68   88.76   1
  -1  -7 -23   36.62   23.10   1
   1   7  23   41.68   29.44   1
  -1   8  23  185.23   49.65   1
   1  -8 -23  273.10   54.39   1
   1  -8 -22   72.55   38.20   1
  -1   8  22   32.18   29.06   1
   1  -8 -21   49.27   32.50   1
  -1   8  21   56.62   33.07   1
  -1   8  20  106.97   41.04   1
   1  -8 -20   78.29   40.61   1
   1  -8 -19  171.60   52.99   1
  -1   8  19  108.60   39.69   1
   1  -8 -18   13.53   28.38   1
  -1   8  18   41.64   37.30   1
  -1   8  17  135.97   46.20   1
   1  -8 -17  225.15   51.86   1
   1  -8 -16  454.79   76.43   1
  -1   8  16  333.71   68.16   1
   1  -8 -15  630.28   89.96   1
  -1   8  15  507.24   82.59   1
  -1   8  14  200.62   64.83   1
   1  -8 -14  302.76   71.40   1
   1  -8 -13  236.75   83.32   1
  -1   8  13  237.12   73.07   1
  -1   8  12  107.50   42.31   1
   1  -8 -12  152.94   52.26   1
  -1  -8  11   92.85    8.83   1
  -1   8  11  202.15   68.32   1
   1  -8 -11  267.01   65.58   1
   1   8 -11  273.22   15.63   1
   1  -8 -10 1132.35  137.88   1
  -1   8  10 1129.00  133.00   1
   1   8 -10 1340.37   34.27   1
  -1  -8  10  949.27   35.14   1
   1   8 -10  907.99   66.22   1
  -1  -8  10  776.75   53.74   1
   1   8  -9  591.66   38.88   1
  -1  -8   9  855.01   47.12   1
  -1  -8   9  866.18   33.36   1
  -1   8   9  474.79   87.77   1
   1  -8  -9  499.36   90.67   1
   1   8  -9  569.31   15.35   1
  -1  -8   8  322.70   24.80   1
   1   8  -8  294.50   23.54   1
   1   8  -7  861.93   40.51   1
  -1  -8   7  912.71   43.31   1
  -1   8   7  840.89   66.02   1
   1   8  -6  129.28   18.02   1
   1  -8  -6  231.32   34.29   1
  -1   8   6  221.78   33.27   1
  -1   8   5  538.31   48.17   1
   1  -8  -5 1580.72   75.49   1
   1  -8  -4  729.12   49.21   1
  -1   8   4  680.73   49.09   1
  -1   8   3  132.27   30.92   1
   1  -8  -3  324.96   41.83   1
   1  -8  -2  212.37   34.28   1
  -1   8   2  258.97   39.18   1
  -1   8   1  547.20   46.97   1
  -1   8   1  416.28   57.05   1
   1  -8  -1  374.91   52.66   1
  -1   8   0 2345.12  101.19   1
   1  -8   0 2144.22   98.32   1
  -1  -8   0 2576.65   61.55   1
   1   8   0 2604.46   62.00   1
  -1   8   0 2418.16  118.09   1
   1  -8   0 2355.45  115.91   1
  -1   8  -110208.10  236.87   1
   1  -8   110060.70  234.71   1
   1  -8   1 7943.68  207.86   1
  -1   8  -1 9434.84  218.30   1
  -1  -8  -1 7677.02   98.40   1
   1   8   1 9050.35  110.04   1
   1  -8   2  536.74   54.20   1
  -1   8  -2  527.38   52.12   1
  -1   8  -2  686.40   70.00   1
   1  -8   2  625.22   72.47   1
   1   8   2  621.30   30.63   1
  -1  -8  -2  646.04   32.41   1
  -1  -8  -3 5030.64  107.11   1
   1   8   3 3811.70  119.68   1
   1  -8   3 4651.14  156.34   1
  -1   8  -3 4249.64  152.14   1
  -1   8  -411025.30  229.45   1
   1  -8   410157.50  227.60   1
  -1   8  -5   43.18   42.74   1
   1  -8   5   28.37   33.71   1
  -1   8  -5   74.07   18.92   1
   1  -8   5   58.68   18.55   1
   1  -8   5  126.38   82.54   1
  -1   8  -5   62.21   61.34   1
  -1   8  -6  217.79   45.79   1
   1  -8   6  303.77   57.16   1
  -1   8  -6  394.18   48.35   1
   1  -8   6  404.08   46.56   1
   1  -8   6  336.45   94.03   1
  -1   8  -6  301.34   92.01   1
  -1   8  -7  291.21   54.24   1
   1  -8   7  422.92   52.21   1
  -1   8  -7  325.40   50.33   1
   1  -8   7 1514.26  100.86   1
  -1   8  -7  430.73  100.72   1
   1  -8   7 1438.97  163.45   1
  -1   8  -8  134.32   55.39   1
   1  -8   8   27.49   30.54   1
  -1   8  -8   27.18   17.67   1
   1  -8   8   15.11   17.00   1
  -1   8  -8  115.31   27.51   1
   1  -8   8  127.95   32.25   1
  -1   8  -9  475.52   59.48   1
   1  -8   9  480.92   57.80   1
   1  -8   9  321.45   62.67   1
  -1   8  -9  388.18   58.39   1
   1  -8   9  213.31   48.02   1
  -1   8  -9  274.88   57.93   1
   1  -8  10  759.96   82.43   1
  -1   8 -10  853.98   95.70   1
  -1   8 -10 1430.85   95.69   1
   1  -8  10 1425.25   97.06   1
  -1   8 -10 1110.16  118.27   1
   1  -8  10 1795.98  145.41   1
   1  -8  11   78.27   35.16   1
   1  -8  11  101.71   38.49   1
  -1   8 -11  137.17   50.06   1
  -1   8 -11  147.12   41.89   1
  -1   8 -12  831.30  102.47   1
   1  -8  12  716.84   95.63   1
  -1   8 -12  813.06   75.02   1
   1  -8  12  870.68   74.49   1
   1  -8  13  287.69   61.49   1
  -1   8 -13  248.27   54.23   1
  -1  -8 -13  110.08   53.41   1
  -1   8 -13  328.88   49.39   1
   1  -8  14   55.68   32.23   1
   1   8  14   66.93   46.03   1
  -1  -8 -14   39.78   41.99   1
   1  -8  14  101.39   30.65   1
  -1   8 -14  121.17   38.17   1
  -1   8 -15  672.03  116.05   1
   1  -8  15  633.07  102.94   1
  -1  -8 -15  444.73   74.47   1
   1  -8  15  643.36   58.70   1
  -1   8 -15  753.61   71.72   1
   1  -8  16  715.90  118.74   1
  -1   8 -16  623.00  115.22   1
   1  -8  16  649.80   67.51   1
  -1  -8 -16  309.83   82.19   1
   1   8  16  312.00   73.60   1
  -1   8 -16  439.87   56.48   1
  -1   8 -17   12.23   36.50   1
   1  -8  17   -5.96   45.43   1
  -1  -8 -17   81.06   41.04   1
   1   8  17   37.79   34.44   1
   1  -8  17   43.01   30.28   1
  -1   8 -17   38.10   29.76   1
  -1   8 -18  213.85   74.69   1
   1  -8  18  348.95   92.83   1
  -1  -8 -18  401.42   77.82   1
   1   8  18  170.33   60.56   1
   1  -8  18  303.67   49.16   1
  -1   8 -18  312.25   46.55   1
  -1  -8 -19  141.35   49.44   1
  -1   8 -19   36.42   49.89   1
   1  -8  19  171.20   67.70   1
   1   8  19   34.51   35.76   1
  -1   8 -19  146.84   38.31   1
   1  -8  19   84.26   32.65   1
   1   8  20   72.97   38.97   1
  -1  -8 -20   92.44   33.35   1
  -1   8 -20   59.50   66.62   1
   1  -8  20   90.70   69.81   1
   1  -8  20   75.25   24.41   1
  -1   8 -20  141.37   40.35   1
   1   8  21   55.13   24.87   1
  -1  -8 -21   46.93   36.18   1
   1  -8  21   35.52   56.83   1
  -1   8 -21  -15.59   62.00   1
   1  -8  21   36.34   22.64   1
  -1   8 -21   67.56   28.59   1
  -1   8 -22  117.30   82.86   1
   1  -8  22  273.75  115.82   1
  -1   8 -22  277.76   54.62   1
   1  -8  22  273.44   62.80   1
   1   8  22  161.75   46.45   1
  -1  -8 -22  299.53   51.07   1
  -1   8 -23  117.47   40.33   1
  -1  -8 -23   70.86   31.06   1
   1   8  23   89.64   32.76   1
  -1   8 -23  128.53   77.85   1
   1  -8  23   72.87   92.21   1
   1  -9 -23   49.93   39.80   1
  -1   9  23  124.92   41.51   1
  -1   9  22   43.94   27.91   1
   1  -9 -22   77.49   40.70   1
   1  -9 -21  253.65   55.03   1
  -1   9  21  180.04   45.65   1
   1  -9 -20   77.27   38.80   1
  -1   9  20   39.39   29.83   1
  -1   9  19   83.31   42.02   1
   1  -9 -19   80.96   44.92   1
   1  -9 -18  257.01   70.28   1
  -1   9  18  177.14   53.06   1
  -1   9  17   73.17   48.34   1
   1  -9 -17   84.04   48.75   1
   1  -9 -16  359.44   85.33   1
  -1   9  16  243.61   70.88   1
   1  -9 -15  121.22   65.40   1
  -1   9  15   27.93   49.18   1
   1  -9 -14  215.13   81.69   1
  -1   9  14   59.99   52.28   1
  -1   9  13  103.93   36.07   1
   1  -9 -13  203.72   86.82   1
  -1   9  12  204.25   67.20   1
   1  -9 -12  200.33   64.33   1
  -1  -9  12   84.37   19.95   1
  -1  -9  12   44.98    5.01   1
  -1   9  11  106.42   42.61   1
   1  -9 -11  202.52   72.15   1
   1   9 -11  124.53   24.90   1
  -1  -9  11  185.42   29.33   1
  -1  -9  10 1905.48   78.72   1
   1  -9 -10 2270.51  201.78   1
  -1   9  10 2103.34  193.21   1
   1   9 -10 1640.98   44.64   1
  -1  -9  10 1771.55   56.42   1
  -1  -9   9   17.72    8.53   1
   1   9  -9   30.85    8.70   1
  -1  -9   8  713.96   42.14   1
   1   9  -8 1553.01   73.54   1
   1   9  -7  318.18   29.60   1
  -1  -9   7  302.12   29.41   1
   1  -9  -7  323.89   43.06   1
   1   9  -6  368.18   34.80   1
   1  -9  -6  407.87   43.38   1
  -1   9   6  324.72   39.56   1
  -1   9   5  130.07   26.45   1
   1  -9  -5  102.50   25.02   1
   1  -9  -4  191.17   29.81   1
  -1   9   4  419.79   38.17   1
   1  -9  -3  430.82   42.45   1
  -1   9   3  209.64   33.15   1
   1  -9  -2 1152.25   68.85   1
  -1   9   2 1213.99   70.51   1
  -1   9   1  338.56   53.39   1
   1  -9  -1  259.48   47.29   1
  -1   9   0 8609.71  188.69   1
   1  -9   0 8136.26  187.84   1
  -1   9   0 8378.46  235.31   1
   1  -9   0 8054.95  233.34   1
  -1  -9   0 7747.08  113.73   1
   1   9   0 8586.83  107.23   1
   1  -9   1 4929.65  174.55   1
  -1   9  -1 5392.81  179.32   1
  -1  -9  -1 4386.00   69.33   1
   1   9   1 4821.84   74.31   1
  -1   9  -1 4826.77  166.69   1
   1  -9   1 5174.26  162.11   1
   1  -9   2  876.59   83.52   1
  -1   9  -2  795.03   76.76   1
   1  -9   2  734.34   67.69   1
  -1   9  -2  732.72   67.38   1
   1   9   2  627.94   28.89   1
   1  -9   3  277.19   40.31   1
  -1   9  -3  300.92   41.88   1
   1  -9   4   64.31   30.15   1
  -1   9  -4  269.17   47.93   1
   1  -9   5 3550.85  292.63   1
  -1   9  -5 3859.07  313.12   1
  -1   9  -5 6465.96  188.19   1
   1  -9   5 7869.37  203.84   1
   1  -9   6  357.05   57.97   1
  -1   9  -6  250.77   42.23   1
   1  -9   6  644.11  137.56   1
  -1   9  -6  587.95  144.43   1
   1  -9   6  687.49   60.31   1
  -1   9  -6  670.22   61.82   1
   1  -9   7  195.61   40.64   1
  -1   9  -7   28.80   26.83   1
  -1   9  -7  191.25   72.06   1
   1  -9   7  173.75   85.35   1
  -1   9  -7  153.79   32.09   1
   1  -9   7  141.85   29.45   1
  -1   9  -8  235.38   47.29   1
   1  -9   8  178.82   38.81   1
   1  -9   8  339.89   84.96   1
  -1   9  -8  465.07  106.91   1
   1  -9   8  219.68   44.52   1
  -1   9  -8  512.33   63.52   1
  -1   9  -9  253.90   71.62   1
   1  -9   9  196.71   70.92   1
  -1   9  -9  204.18   45.82   1
   1  -9   9  160.55   36.09   1
   1  -9   9  334.16   44.43   1
   1  -9  10  202.11   41.68   1
  -1   9 -10  162.56   39.59   1
  -1   9 -10  222.28   61.30   1
   1  -9  10  202.37   54.14   1
   1  -9  10  345.67   54.18   1
  -1   9 -10  295.22   49.83   1
   1  -9  11 1053.21  117.56   1
  -1   9 -11  846.71  106.95   1
   1  -9  11 1401.08   94.08   1
  -1   9 -11 1757.38  105.69   1
  -1   9 -11  624.85   77.23   1
   1  -9  11  770.30   85.95   1
   1  -9  12   76.79   43.79   1
  -1   9 -12   95.13   45.74   1
   1  -9  12  113.90   49.23   1
  -1   9 -12  135.05   42.73   1
  -1   9 -12  239.29   49.43   1
   1  -9  12  168.05   43.90   1
  -1   9 -13  831.59   86.61   1
   1  -9  13  883.01   78.31   1
  -1   9 -13  736.05   99.82   1
   1  -9  13  820.05  107.29   1
   1  -9  14 2597.74  127.43   1
  -1   9 -14 3186.45  141.90   1
   1  -9  14 2112.03  166.76   1
  -1   9 -14 2719.79  178.78   1
  -1  -9 -14 1544.97  165.04   1
   1  -9  15   31.25   33.57   1
  -1   9 -15    6.74   26.69   1
   1  -9  15   40.43   24.33   1
  -1   9 -15   81.51   35.66   1
   1   9  15   41.95   58.40   1
  -1  -9 -15   64.87   57.21   1
   1  -9  16  145.85   41.19   1
  -1   9 -16  386.50   95.45   1
  -1   9 -16  233.22   39.77   1
   1  -9  16  318.55   45.64   1
   1   9  16   97.73   52.88   1
  -1  -9 -16  256.19   73.91   1
  -1   9 -17 1242.46  160.71   1
   1  -9  17 1245.82  154.52   1
   1  -9  17 1340.38   86.26   1
  -1   9 -17 1117.86   83.22   1
  -1  -9 -17 1246.30  126.01   1
  -1  -9 -18  409.57   95.12   1
   1   9  18  361.94   85.96   1
   1  -9  18  531.91   61.35   1
  -1   9 -18  435.86   57.79   1
   1  -9  18  517.72  107.01   1
  -1   9 -18  477.23  104.96   1
  -1  -9 -19  156.75   69.46   1
   1   9  19  167.22   49.46   1
   1  -9  19  572.88   61.92   1
  -1   9 -19  444.85   56.57   1
  -1   9 -19  279.57   88.57   1
   1  -9  19  236.10   78.77   1
   1   9  20  339.65   75.86   1
  -1  -9 -20  419.48   85.71   1
   1  -9  20  742.40  136.18   1
  -1   9 -20  477.21  112.62   1
  -1   9 -20  775.29   69.96   1
   1  -9  20  779.60   72.01   1
   1  -9  21  105.41   36.52   1
  -1   9 -21  113.94   34.65   1
   1  -9  21   64.56   43.80   1
  -1   9 -21    8.27   42.10   1
  -1  -9 -21  129.68   52.23   1
   1   9  21    5.80   43.25   1
   1   9  22  202.07   62.22   1
   1  -9  22   39.35   58.87   1
  -1  -9 -22   54.55   45.56   1
  -1   9 -22   15.57   54.40   1
  -1   9 -22  109.83   34.75   1
   1  -9  22   77.76   25.39   1
  -1  -9 -23   29.28   31.57   1
   1   9  23    1.50   33.28   1
   1 -10 -22   16.91   35.18   1
  -1  10  22   30.70   29.24   1
  -1  10  21   29.10   40.81   1
   1 -10 -21   41.34   38.51   1
   1 -10 -20  167.72   55.85   1
  -1  10  20  179.34   68.12   1
   1 -10 -19  133.86   53.27   1
  -1  10  19  151.63   63.60   1
  -1  10  18  137.20   64.38   1
   1 -10 -18  206.72   72.61   1
   1 -10 -17  162.15   63.00   1
  -1  10  17  206.08   77.41   1
   1 -10 -16   31.91   51.91   1
  -1  10  16   92.18   55.59   1
  -1  10  15  128.53   69.08   1
   1 -10 -15  196.52   88.60   1
   1 -10 -14   13.67   57.21   1
  -1  10  14   56.75   45.55   1
  -1 -10  13  542.00   61.11   1
   1  10 -13  462.02   57.53   1
   1 -10 -13  734.77  129.44   1
  -1  10  13  645.37  113.17   1
   1 -10 -12  303.63   72.96   1
  -1  10  12  250.94   77.90   1
  -1 -10  12  445.12   28.31   1
   1  10 -12  233.36   32.88   1
  -1 -10  12  263.57   37.02   1
   1 -10 -11  195.98   91.41   1
   1  10 -11  181.91   27.00   1
   1  10 -11  199.67   19.58   1
  -1 -10  11  226.16   29.12   1
  -1 -10  10   30.75   10.87   1
   1  10 -10   71.77   15.23   1
   1  10  -9  582.37   40.13   1
  -1 -10   9  749.73   53.46   1
   1  10  -8  979.90   51.96   1
  -1 -10   8 1058.55   57.78   1
   1 -10  -8  988.53   74.61   1
   1  10  -7  400.87   34.93   1
  -1 -10   7  449.10   38.69   1
  -1  10   7  496.04   48.63   1
   1 -10  -7  542.66   48.70   1
  -1  10   6  634.51   47.10   1
   1 -10  -6   83.62   27.21   1
  -1  10   5  222.56   33.43   1
   1 -10  -5  213.50   32.02   1
   1 -10  -4  703.62   55.64   1
  -1  10   4  805.53   55.83   1
   1 -10  -3   27.66   20.61   1
  -1  10   3  167.94   32.58   1
  -1  10   2  160.72   32.65   1
   1 -10  -2  526.60   51.56   1
  -1  10   1 1328.57   74.20   1
   1 -10  -1 1224.91   72.54   1
  -1  10   0 1273.91   85.45   1
   1 -10   0 1336.33   88.28   1
   1 -10   1  253.95   61.77   1
  -1  10  -1   70.82   25.24   1
   1 -10   1  104.12   31.08   1
   1  10   1  213.21   17.03   1
   1 -10   2  987.00   79.60   1
  -1  10  -2  940.07   79.77   1
  -1 -10  -2  586.06   24.96   1
   1  10   2  727.75   26.52   1
  -1  10  -2  991.72   82.52   1
   1 -10   2  798.36   87.70   1
  -1  10  -3 1886.41  183.38   1
  -1 -10  -3 1499.90   48.74   1
   1  10   3 1676.54   62.24   1
  -1  10  -3 1041.81   81.53   1
   1 -10   3  800.57   68.56   1
   1 -10   4 1493.21   96.01   1
  -1  10  -4 1343.16   90.33   1
  -1  10  -5  131.42   30.22   1
   1 -10   5  182.28   36.65   1
   1 -10   6   77.06   23.11   1
  -1  10  -6   57.41   21.83   1
  -1  10  -6   14.26   57.68   1
   1 -10   6   69.07   69.75   1
   1 -10   7  126.12   27.69   1
  -1  10  -7  135.15   29.04   1
   1 -10   7   63.44   36.43   1
  -1  10  -7    3.93   26.07   1
   1 -10   7  131.09   69.68   1
   1 -10   8  556.54   60.21   1
  -1  10  -8  520.50   54.64   1
  -1  10  -8  673.50  134.22   1
   1 -10   8  652.77  134.72   1
  -1  10  -8  316.95   46.60   1
   1 -10   8  149.15   38.59   1
   1 -10   9   39.50   25.74   1
  -1  10  -9   68.88   32.82   1
   1 -10   9  111.98   33.12   1
  -1  10  -9   94.98   31.58   1
  -1  10  -9   81.16   53.85   1
   1 -10  10  686.16   57.86   1
  -1  10 -10  566.80   62.77   1
  -1  10 -10  677.48   74.60   1
   1 -10  10  454.35   61.27   1
   1 -10  10  517.00   99.55   1
  -1  10 -10  500.56   93.07   1
  -1  10 -11  314.97   57.01   1
   1 -10  11  360.13   58.49   1
   1 -10  11  309.71   70.81   1
  -1  10 -11  358.58   76.11   1
   1 -10  11  595.34   63.04   1
  -1  10 -11  615.60   59.19   1
   1 -10  12  133.12   52.18   1
  -1  10 -12  202.44   58.15   1
   1 -10  12  117.81   40.29   1
  -1  10 -12  194.71   42.83   1
   1 -10  13  358.48   56.43   1
  -1  10 -13  117.82   41.18   1
   1 -10  13  280.91   52.46   1
  -1  10 -13   22.44   32.67   1
   1 -10  13   47.03   35.40   1
  -1  10 -13  124.76   44.73   1
   1 -10  14  158.39   62.07   1
  -1  10 -14  169.94   57.67   1
   1 -10  14    6.58   25.58   1
  -1  10 -14   25.83   29.84   1
  -1  10 -14  139.42   46.93   1
   1 -10  14  179.06   42.87   1
  -1  10 -15  480.97   63.12   1
   1 -10  15  690.10   70.18   1
  -1  10 -15  447.01   81.96   1
   1 -10  15  502.79   84.00   1
   1 -10  16  258.44   61.49   1
  -1  10 -16  111.51   43.57   1
  -1  10 -16  240.99   46.80   1
   1 -10  16  315.11   40.23   1
  -1 -10 -16  143.44   78.98   1
   1  10  16   26.94   52.95   1
  -1  10 -17  774.59  114.45   1
   1 -10  17  762.00  102.66   1
  -1  10 -17 1155.57   93.03   1
   1 -10  17 1186.74   83.03   1
   1  10  17  721.19  120.64   1
  -1 -10 -17  679.40  113.95   1
  -1  10 -18    8.99   30.79   1
   1 -10  18   54.12   52.09   1
  -1  10 -18   30.43   23.62   1
   1 -10  18   77.17   27.83   1
   1  10  18    6.52   40.52   1
  -1 -10 -18   72.45   60.99   1
  -1 -10 -19  101.53   60.83   1
   1  10  19   52.93   48.20   1
  -1  10 -19   86.91   25.44   1
   1 -10  19   72.47   30.29   1
   1 -10  19   66.65   49.32   1
  -1  10 -19   19.72   42.06   1
  -1 -10 -20  116.64   54.79   1
   1  10  20  125.36   56.92   1
   1 -10  20   80.80   27.82   1
  -1  10 -20  158.73   41.36   1
   1 -10  20   52.67   38.76   1
  -1  10 -20   75.65   56.10   1
  -1 -10 -21   87.19   67.41   1
   1  10  21    0.30   35.41   1
   1 -10  21   37.98   45.56   1
  -1  10 -21   23.60   56.22   1
  -1  10 -21   17.89   22.95   1
   1 -10  21    9.51   20.12   1
  -1  10 -22  155.46   37.10   1
   1 -10  22  179.80   43.13   1
   1  10  22   47.44   52.59   1
  -1  10 -22   94.19   66.46   1
  -1 -10 -22   11.46   42.18   1
   1 -10  22  114.50   61.13   1
  -1  11  22   -0.79   37.14   1
   1 -11 -22    6.91   31.18   1
   1 -11 -21   16.83   39.09   1
  -1  11  21   46.94   53.53   1
  -1  11  20   59.68   53.87   1
   1 -11 -20  118.00   62.46   1
   1 -11 -19   45.56   61.48   1
  -1  11  19  -14.18   51.76   1
  -1  11  18   46.58   44.54   1
   1 -11 -18   72.80   69.49   1
  -1  11  17   87.60   68.68   1
   1 -11 -17   44.42   48.20   1
   1 -11 -16  272.87   92.55   1
  -1  11  16  190.44   73.51   1
   1 -11 -15  242.62   91.24   1
  -1  11  15  312.57  100.28   1
  -1 -11  14   60.82   21.09   1
   1  11 -14   63.23   20.82   1
  -1 -11  14   45.08   24.07   1
   1  11 -14   15.23   14.72   1
   1 -11 -14   37.86   56.18   1
  -1  11  14   57.63   58.68   1
  -1  11  13  810.97  130.20   1
   1 -11 -13 1034.85  155.49   1
  -1 -11  13 1120.90   55.00   1
   1  11 -13  971.87   47.29   1
  -1 -11  13  679.32   60.96   1
   1  11 -13  639.26   58.11   1
  -1 -11  12  915.38   65.49   1
   1  11 -12 1070.15   68.92   1
   1 -11 -12  925.76  133.34   1
   1  11 -12  942.77   48.43   1
  -1 -11  12 1210.33   71.29   1
   1  11 -11   16.13   10.18   1
  -1 -11  11   35.23   10.20   1
   1  11 -10  100.41   18.55   1
  -1 -11  10  212.88   27.35   1
   1  11  -9  166.24   22.85   1
  -1 -11   9   75.70   18.05   1
   1  11  -8 3427.40  114.32   1
  -1 -11   8 3597.49  114.65   1
   1 -11  -8 3761.99  136.76   1
  -1  11   8 3446.14  128.11   1
   1  11  -7  782.65   53.87   1
  -1 -11   7  667.04   56.14   1
   1 -11  -7  513.20   50.66   1
  -1  11   7  354.27   42.59   1
   1 -11  -6 1515.46   78.65   1
  -1  11   6 1199.64   70.19   1
   1 -11  -5  207.16   30.42   1
  -1  11   5  172.40   28.62   1
   1 -11  -4  435.03   43.00   1
  -1  11   4  930.22   61.45   1
   1 -11  -3  283.05   35.75   1
  -1  11   3  818.95   51.25   1
   1 -11  -2  149.24   35.32   1
  -1  11   2  149.82   28.99   1
   1 -11  -1 2322.45   98.40   1
  -1  11   1 2752.52  103.08   1
   1 -11   0  158.26   40.25   1
  -1  11   0  138.91   38.04   1
  -1  11   0  156.90   41.55   1
   1 -11   0   78.98   29.60   1
  -1 -11  -1 1045.77   33.47   1
  -1  11  -1  990.81   76.81   1
   1 -11   1 1061.11   86.00   1
   1 -11   1  855.19   79.24   1
  -1  11  -1  760.69   75.51   1
   1 -11   2 2455.31  142.00   1
  -1  11  -2 2091.74  120.77   1
   1 -11   2 2225.56  125.29   1
  -1  11  -2 1951.83  116.30   1
   1  11   2 1132.90   33.30   1
   1 -11   3 5259.59  194.75   1
  -1  11  -3 4871.96  184.83   1
  -1 -11  -3 4905.86   92.97   1
   1 -11   4  514.53   58.29   1
  -1  11  -4  550.45   60.18   1
  -1  11  -5  189.93   42.21   1
   1 -11   5  272.95   46.43   1
  -1  11  -6   54.65   23.95   1
   1 -11   6   60.42   21.63   1
   1 -11   7   19.04   53.27   1
  -1  11  -7   26.82   61.65   1
   1 -11   7    9.83   12.70   1
  -1  11  -7   23.55   14.24   1
  -1  11  -8  124.53   73.54   1
   1 -11   8   -9.70   60.36   1
   1 -11   8   25.72   31.12   1
  -1  11  -8   -0.26   23.68   1
  -1  11  -8   24.02   16.49   1
   1 -11   8   19.44   16.02   1
  -1  11  -9   83.96   25.23   1
   1 -11   9   92.49   26.95   1
   1 -11   9  143.72   75.80   1
  -1  11  -9  111.71   64.25   1
   1 -11   9   68.96   23.66   1
  -1  11  -9   68.06   23.24   1
   1 -11  10   56.62   25.06   1
  -1  11 -10    5.63   26.72   1
   1 -11  10  121.61   39.06   1
  -1  11 -10  205.23   46.83   1
  -1  11 -10  206.17   68.17   1
   1 -11  10  214.47   83.20   1
   1 -11  11  226.16   39.14   1
  -1  11 -11  167.42   35.60   1
  -1  11 -11  159.18   38.33   1
   1 -11  11  158.47   37.59   1
  -1  11 -11  133.38   56.87   1
   1 -11  11  129.92   60.36   1
   1 -11  12  591.03   95.50   1
  -1  11 -12  728.82  104.88   1
   1 -11  12  670.93   81.65   1
  -1  11 -12  703.20   83.23   1
  -1  11 -13  258.92   47.86   1
   1 -11  13  207.59   47.77   1
   1 -11  13  197.82   61.26   1
  -1  11 -13  100.74   50.14   1
   1 -11  13   86.55   32.83   1
  -1  11 -13   64.79   31.55   1
  -1  11 -14   98.53   37.27   1
   1 -11  14   58.35   27.97   1
  -1  11 -14    7.94   30.19   1
   1 -11  14  168.44   40.14   1
  -1  11 -14   78.27   32.17   1
   1 -11  14  150.12   36.26   1
  -1  11 -15   77.12   38.98   1
   1 -11  15  206.84   58.56   1
  -1  11 -15  274.25   54.43   1
  -1  11 -15  254.85   65.43   1
   1 -11  15  212.76   59.52   1
   1 -11  15  372.37   54.87   1
   1 -11  16   31.00   27.97   1
   1 -11  16  220.86   61.52   1
  -1  11 -16  207.93   59.01   1
   1 -11  16  182.62   42.81   1
  -1  11 -16  169.62   44.87   1
   1 -11  17  418.05   78.32   1
  -1  11 -17  413.00   74.91   1
   1 -11  17  514.01   58.54   1
  -1  11 -17  490.01   65.03   1
   1 -11  18   50.17   38.59   1
  -1  11 -18   36.01   27.77   1
   1 -11  18   92.09   30.25   1
  -1  11 -18   20.14   32.53   1
   1  11  18   32.17   45.87   1
  -1 -11 -18   53.59   70.41   1
  -1  11 -19   68.65   23.46   1
   1 -11  19    4.04   15.45   1
   1 -11  19   11.52   27.21   1
  -1  11 -19    5.03   29.57   1
   1  11  19    0.24   43.67   1
  -1 -11 -19   40.93   46.17   1
   1 -11  20   35.13   23.37   1
   1  11  20   33.74   48.84   1
  -1 -11 -20   23.82   46.53   1
  -1  11 -20   53.78   62.08   1
   1 -11  20  112.26   55.13   1
  -1  11 -20   53.51   21.57   1
  -1 -11 -21  115.63   71.82   1
   1  11  21   14.36   35.44   1
  -1  11 -21   24.67   41.89   1
   1 -11  21   58.15   46.60   1
   1 -11  21   59.68   27.47   1
  -1  11 -21   24.67   19.88   1
   1  11  22  146.13   74.24   1
  -1 -11 -22  105.03   61.79   1
   1 -12 -21    6.91   43.46   1
  -1  12  21   24.12   61.75   1
  -1  12  20   40.20   70.21   1
   1 -12 -20   33.79   64.89   1
   1 -12 -19   43.81   63.72   1
  -1  12  19   44.00   54.70   1
  -1  12  18  -21.48   57.36   1
   1 -12 -18   42.85   61.98   1
  -1 -12  18  139.81   49.56   1
   1 -12 -17  167.21   70.93   1
  -1  12  17  283.66   77.87   1
  -1 -12  17  376.70   57.00   1
   1  12 -17  109.44    8.91   1
  -1  12  16  270.36  104.41   1
   1 -12 -16  204.56   85.52   1
  -1 -12  16  159.78   39.01   1
   1  12 -15   15.33   17.73   1
  -1 -12  15    8.16   10.25   1
   1  12 -15   45.05   15.67   1
  -1 -12  15   53.26   16.24   1
   1 -12 -15   79.01   76.58   1
  -1  12  15    2.24   59.46   1
  -1 -12  14   92.66   19.20   1
  -1  12  14  110.33   89.20   1
   1 -12 -14   68.40   52.36   1
   1  12 -14  200.47   26.16   1
  -1 -12  14  108.18   28.81   1
   1  12 -14   94.99   25.71   1
  -1 -12  13  516.13   50.98   1
   1  12 -13  753.97   61.93   1
   1  12 -13  558.83   44.66   1
  -1 -12  13  872.44   66.83   1
  -1 -12  12    7.58    9.87   1
   1  12 -12   11.02   12.18   1
   1  12 -12   35.72   25.46   1
   1  12 -11  918.06   58.91   1
  -1 -12  11  988.68   60.20   1
  -1 -12  10 2318.60   93.48   1
   1  12 -10 2505.08  112.36   1
  -1 -12   9 1542.88   80.05   1
   1  12  -9 1514.39   77.13   1
   1 -12  -9 1717.75   99.32   1
   1  12  -8 2605.81  102.41   1
  -1 -12   8 2357.15  100.97   1
  -1  12   8 2521.91  111.57   1
   1 -12  -8 2331.83  102.42   1
   1  12  -7  506.56   51.93   1
  -1 -12   7  530.48   52.79   1
   1 -12  -7  429.61   47.77   1
  -1  12   6 1279.73   72.83   1
   1 -12  -6 1323.53   72.69   1
   1 -12  -5 1272.76   71.42   1
  -1  12   5 1216.37   67.10   1
  -1  12   4  124.59   26.22   1
   1 -12  -4  102.24   25.51   1
  -1  12   3   82.27   20.74   1
   1 -12  -3  179.46   29.38   1
   1 -12  -2   63.27   21.70   1
  -1  12   2  135.90   29.47   1
  -1  12   1  242.84   36.55   1
   1 -12  -1  153.69   37.95   1
   1 -12   0  837.37   88.66   1
  -1  12   0  767.51   84.66   1
   1 -12   0  790.80   64.24   1
   1  12   1  217.61   19.60   1
  -1  12  -1  155.11   39.56   1
  -1  12  -1  201.09   46.01   1
   1 -12   2 1592.69  124.44   1
  -1  12  -2 1221.25   99.61   1
  -1  12  -2 1263.48   95.64   1
   1 -12   2 1119.40   91.57   1
  -1 -12  -2  660.72   23.00   1
   1  12   2  672.09   23.29   1
  -1 -12  -3  491.58   25.69   1
  -1  12  -3  582.63   65.50   1
  -1  12  -4  243.34   42.73   1
   1 -12   4  350.89   52.58   1
   1 -12   5  325.39   47.07   1
  -1  12  -5  408.00   54.36   1
  -1  12  -6  283.98   49.05   1
   1 -12   6  140.77   41.54   1
  -1  12  -7  601.91   63.37   1
   1 -12   7  575.20   63.32   1
   1 -12   8   34.95   15.76   1
  -1  12  -8  135.31   86.95   1
   1 -12   8   15.41   73.30   1
  -1  12  -8   71.83   22.24   1
   1 -12   9  173.24   98.35   1
  -1  12  -9  153.43   78.71   1
  -1  12  -9   35.95   25.70   1
   1 -12   9  125.57   43.69   1
  -1  12  -9   93.32   26.18   1
   1 -12   9  103.27   30.48   1
   1 -12  10  270.99   97.12   1
  -1  12 -10  197.66   74.71   1
   1 -12  10  158.30   43.12   1
  -1  12 -10   81.67   33.93   1
   1 -12  10  163.99   36.83   1
  -1  12 -10  141.55   32.12   1
   1 -12  11  579.39  121.75   1
  -1  12 -11  579.27  114.54   1
  -1  12 -11  450.94   59.36   1
  -1  12 -11  401.66   65.99   1
   1 -12  11  508.75   72.83   1
   1 -12  12  100.74   30.66   1
   1 -12  12  140.89   70.25   1
  -1  12 -12   80.60   32.15   1
   1 -12  12   76.21   29.26   1
  -1  12 -12  102.61   51.25   1
  -1  12 -12  210.49   38.26   1
   1 -12  13   17.93   24.71   1
  -1  12 -13   25.51   24.05   1
   1 -12  13  109.50   30.98   1
  -1  12 -13   48.26   22.15   1
   1 -12  13   42.38   29.71   1
  -1  12 -13   56.24   40.13   1
   1 -12  14  130.86   42.99   1
  -1  12 -14  130.89   41.51   1
  -1  12 -14  242.05   43.53   1
   1 -12  14  215.86   41.07   1
   1 -12  14  119.86   53.27   1
  -1  12 -14  183.85   51.96   1
   1 -12  15   32.30   24.51   1
  -1  12 -15   42.26   30.26   1
  -1  12 -15   35.71   37.08   1
   1 -12  15   45.65   29.56   1
   1 -12  15   51.49   27.43   1
   1 -12  16  141.82   50.64   1
  -1  12 -16  109.03   45.60   1
   1 -12  16  267.17   51.94   1
  -1  12 -16  292.55   54.89   1
  -1  12 -16  103.33   47.38   1
   1 -12  16  110.46   52.87   1
   1 -12  17   -2.92   20.74   1
  -1  12 -17  117.29   40.87   1
   1 -12  17   61.59   18.72   1
  -1  12 -17  172.78   55.87   1
   1 -12  18   29.56   23.17   1
  -1  12 -18   44.09   27.98   1
  -1 -12 -18   69.02   75.15   1
   1 -12  18   16.37   26.09   1
  -1  12 -18   24.31   27.82   1
   1 -12  19   87.18   33.89   1
  -1  12 -19   86.29   28.92   1
  -1 -12 -19   53.69   77.09   1
   1  12  19  -30.01   73.05   1
  -1  12 -19    1.91   20.70   1
   1 -12  19   23.88   30.06   1
  -1  12 -20   12.06   19.35   1
   1 -12  20   40.40   26.19   1
  -1 -12 -20   23.04   47.21   1
   1  12  20    9.19   46.88   1
   1 -12  20   52.49   32.91   1
  -1  12 -20   30.42   38.79   1
  -1  12 -21   56.20   23.24   1
   1  12  21   48.03   55.70   1
  -1 -12 -21   23.09   42.58   1
   1 -13 -20   12.58   52.26   1
  -1 -13  20   10.31   33.09   1
   1  13 -19   76.41    9.82   1
  -1 -13  19  149.70   48.73   1
  -1  13  19   11.03   44.55   1
   1 -13 -19   70.49   66.32   1
   1  13 -18   66.07   34.71   1
  -1 -13  18   84.51   25.47   1
   1  13 -18   24.00    7.08   1
  -1  13  18   41.44   45.21   1
   1 -13 -18  -14.09   54.67   1
  -1 -13  17   26.08   15.81   1
  -1 -13  17   20.20    4.19   1
   1  13 -17  103.44   27.27   1
   1 -13 -17   72.83   85.59   1
  -1  13  17   82.78   58.54   1
  -1 -13  17  102.79   29.10   1
  -1 -13  16   23.79   12.35   1
   1  13 -16   42.47   15.53   1
   1  13 -16   -2.60   19.82   1
  -1 -13  16   37.73   17.49   1
  -1  13  16    1.65   50.25   1
   1 -13 -16  -15.10   52.97   1
  -1 -13  15  109.97   24.52   1
   1 -13 -15  214.89  102.76   1
  -1 -13  15  155.21   32.07   1
   1  13 -15  145.92   27.14   1
   1  13 -15  173.60   34.74   1
   1  13 -14   72.45   22.39   1
  -1 -13  14   83.91   23.45   1
   1  13 -14   29.22   11.89   1
  -1 -13  14   82.78   27.99   1
   1  13 -13   40.65   15.26   1
  -1 -13  13   51.16   17.33   1
   1  13 -13   89.21   29.94   1
  -1 -13  12   38.05   14.53   1
   1  13 -12   -0.13    9.34   1
  -1 -13  11   61.75   25.53   1
   1  13 -11   14.69   11.66   1
   1  13 -10   47.88   17.51   1
  -1 -13  10   51.46   19.13   1
  -1 -13   9   63.80   17.91   1
  -1  13   9   77.51   24.97   1
   1 -13  -9  100.89   34.08   1
   1  13  -8  175.01   30.24   1
  -1  13   8  192.09   36.33   1
   1 -13  -8  173.51   33.28   1
   1  13  -7  209.34   35.47   1
   1 -13  -7  188.08   35.73   1
  -1  13   7  239.96   35.85   1
  -1  13   6 1352.42   69.03   1
   1 -13  -6 1033.19   62.58   1
  -1  13   5  124.41   26.80   1
   1 -13  -5  119.56   23.71   1
  -1  13   4  130.25   29.82   1
   1 -13  -4  503.51   40.52   1
   1 -13  -3  160.31   29.99   1
  -1  13   3  324.76   38.13   1
  -1  13   2 1458.94   75.12   1
   1 -13  -2  914.55   62.94   1
  -1  13   1   54.72   24.03   1
   1 -13  -1   78.51   30.01   1
   1 -13   0  240.66   39.92   1
  -1  13   0  178.26   45.72   1
   1 -13   0  215.32   49.77   1
   1 -13   1  575.95   62.77   1
   1 -13   1  701.13   84.95   1
  -1  13  -1  589.89   74.59   1
   1 -13   2  130.95   67.00   1
  -1  13  -2   58.37   37.13   1
   1  13   2  119.13   10.78   1
  -1 -13  -2  175.86   12.88   1
   1 -13   2  118.61   36.49   1
  -1  13  -2  109.35   34.52   1
   1  13   3   14.62    5.45   1
  -1 -13  -3   37.66    7.79   1
   1 -13   4  259.94   49.54   1
  -1  13  -4  890.09   82.45   1
  -1  13  -5   54.85   19.49   1
   1 -13   5   45.39   22.41   1
  -1  13  -6   81.56   27.53   1
   1 -13   6   27.35   17.45   1
  -1  13  -7  164.35   36.86   1
   1 -13   7  205.48   46.99   1
  -1  13  -8  394.28   54.67   1
   1 -13   8  447.56   55.55   1
   1 -13   9  116.66   81.45   1
  -1  13  -9   -2.32   78.65   1
   1 -13   9   33.04   22.32   1
  -1  13  -9    9.08   11.36   1
  -1  13 -10 1342.19  104.19   1
   1 -13  10 1436.87  103.54   1
  -1  13 -10 1525.04  203.74   1
   1 -13  10 1293.86  185.24   1
   1 -13  10  345.23   52.53   1
   1 -13  11  288.92   49.48   1
  -1  13 -11  383.06   52.84   1
   1 -13  11  316.98  106.59   1
  -1  13 -11  267.02   96.74   1
  -1  13 -11  129.93   32.94   1
   1 -13  11  175.54   45.38   1
   1 -13  12   91.28   39.03   1
  -1  13 -12   67.15   30.25   1
   1 -13  12  103.22   32.81   1
  -1  13 -12   40.86   22.75   1
  -1  13 -12  108.73   61.26   1
   1 -13  12   92.13   67.05   1
  -1  13 -13   34.43   29.80   1
   1 -13  13   14.95   20.25   1
  -1  13 -13   57.68   29.04   1
  -1  13 -13   -1.46   33.10   1
   1 -13  13   13.49   44.15   1
   1 -13  13   82.23   26.21   1
  -1  13 -14   63.99   52.47   1
  -1  13 -14   57.63   29.22   1
   1 -13  14   25.55   22.49   1
   1 -13  14   19.23   28.14   1
  -1  13 -14   62.55   22.78   1
   1 -13  14   52.80   18.47   1
   1 -13  15  780.33   78.38   1
  -1  13 -15  819.18   74.43   1
   1 -13  15  285.34   65.43   1
  -1  13 -15  327.51   64.14   1
  -1  13 -15  448.26   84.48   1
   1 -13  15  489.26   93.97   1
   1 -13  16  223.96   37.06   1
  -1  13 -16  364.14   50.73   1
   1 -13  16   71.69   32.31   1
   1 -13  16  195.75   65.32   1
  -1  13 -16  201.12   61.97   1
  -1  13 -16   67.26   38.27   1
  -1  13 -17   70.34   26.89   1
  -1  13 -17   70.39   43.47   1
   1 -13  17   66.24   43.14   1
  -1  13 -17   48.75   34.96   1
   1 -13  17   34.13   34.97   1
   1 -13  18  -20.95   35.35   1
  -1  13 -18   57.04   32.72   1
   1 -13  18   36.01   26.93   1
   1 -13  18   24.95   37.14   1
   1 -13  19   10.31   20.32   1
  -1  13 -19  101.83   35.57   1
  -1  13 -19   28.08   28.15   1
   1 -13  19   20.21   30.74   1
  -1 -13 -20   13.36   49.96   1
  -1  13 -20   78.36   33.18   1
  -1  13 -20   30.02   29.92   1
   1 -13  20   13.83   23.03   1
  -1  14  20   99.70   91.69   1
   1 -14 -20   56.65   65.17   1
   1  14 -19   14.36    6.20   1
  -1  14  19    3.82   59.79   1
   1 -14 -19   58.65   75.12   1
  -1 -14  19   -7.60   18.59   1
   1  14 -19   25.07   30.42   1
  -1 -14  18   20.15   18.91   1
  -1 -14  18   11.44    4.44   1
   1  14 -18    9.07   20.09   1
  -1  14  18  -19.98   62.02   1
  -1 -14  18   39.58   17.08   1
  -1 -14  17   25.30   17.23   1
   1  14 -17   11.42   17.99   1
   1  14 -17   21.22   10.80   1
  -1 -14  17   15.58   11.36   1
  -1  14  17   60.08   76.79   1
   1 -14 -16   46.35   74.76   1
  -1 -14  16   37.41   17.81   1
  -1 -14  16   30.22   18.08   1
   1  14 -16  108.03   25.53   1
   1  14 -16   78.06   25.81   1
   1  14 -15   58.96   17.19   1
   1  14 -15   12.54   15.06   1
  -1 -14  15   56.14   25.50   1
   1  14 -14   37.15   16.09   1
  -1 -14  14   86.37   22.47   1
   1  14 -14   97.83   37.21   1
   1  14 -13  166.79   30.98   1
  -1 -14  13  174.35   30.78   1
   1  14 -12   11.04    8.67   1
  -1 -14  12   23.87   12.47   1
   1  14 -11  457.57   47.07   1
  -1 -14  11  393.34   44.53   1
  -1 -14  10  972.83   73.17   1
   1  14 -10  824.04   62.96   1
   1  14  -9 2174.18  104.40   1
  -1  14   9 1912.42  107.53   1
   1 -14  -9 1962.72   97.89   1
   1  14  -8  938.31   73.67   1
  -1 -14   8 1104.46   84.69   1
  -1  14   8  922.18   66.83   1
   1 -14  -8 1200.73   75.31   1
  -1  14   7  856.81   63.12   1
   1 -14  -7  425.74   45.25   1
  -1  14   6  259.40   30.70   1
   1 -14  -6  105.81   23.92   1
  -1  14   5 1452.43   74.65   1
   1 -14  -5 1311.04   74.95   1
   1 -14  -4  267.05   34.40   1
  -1  14   4  618.91   45.79   1
   1 -14  -3  173.21   32.09   1
  -1  14   3  250.69   34.30   1
   1 -14  -2  143.87   27.01   1
  -1  14   2  226.32   31.12   1
  -1  14   1  193.81   31.94   1
   1 -14  -1  121.33   26.91   1
  -1  14   0  126.61   37.08   1
   1 -14   0  151.65   30.13   1
  -1  14   0   97.63   36.11   1
  -1  14  -1  219.82   44.51   1
   1 -14   1  386.12   54.48   1
   1 -14   1  217.60   47.07   1
  -1  14  -1  286.13   59.06   1
  -1  14  -2    8.20   29.81   1
   1 -14   2   47.44   47.07   1
  -1  14  -2   25.80   19.24   1
   1 -14   2   23.43   21.14   1
   1 -14   3  453.19   65.40   1
   1  14   3  106.68    9.17   1
  -1  14  -3  320.99   53.44   1
  -1  14  -4  448.92   62.41   1
   1 -14   4  185.50   39.24   1
   1 -14   5 1071.98   95.30   1
  -1  14  -5  963.12   89.44   1
   1 -14   6  488.90   62.15   1
  -1  14  -6  414.07   59.05   1
   1 -14   7  337.96   51.20   1
  -1  14  -7  539.53   82.26   1
   1 -14   8   26.11   19.95   1
  -1  14  -8   27.02   21.28   1
  -1  14  -9  118.39   86.17   1
  -1  14  -9  267.97   46.40   1
   1 -14   9  217.18   39.14   1
   1 -14  10  139.88   87.50   1
  -1  14 -10  191.56   92.79   1
   1 -14  10   93.58   33.02   1
  -1  14 -10  115.89   32.33   1
   1 -14  11   59.53   63.99   1
  -1  14 -11   29.76   46.86   1
   1 -14  11   27.57   22.79   1
   1 -14  11   26.28   19.05   1
  -1  14 -11   25.96   19.81   1
   1 -14  12   20.17   25.01   1
  -1  14 -12   27.20   22.01   1
  -1  14 -12   36.32   25.21   1
   1 -14  12   28.38   19.98   1
   1 -14  12   87.70   64.32   1
  -1  14 -12   34.64   52.68   1
  -1  14 -13  241.35   43.69   1
   1 -14  13  332.57   52.16   1
  -1  14 -13  365.17   63.02   1
   1 -14  13  303.19   58.19   1
   1 -14  13  283.65   97.93   1
  -1  14 -13  526.22  122.92   1
   1 -14  14   93.73   57.61   1
  -1  14 -14   78.43   40.97   1
   1 -14  14  144.72   47.04   1
  -1  14 -14   90.76   36.30   1
   1 -14  14  206.23   43.19   1
  -1  14 -14  134.16   36.24   1
   1 -14  15   -2.24   29.21   1
  -1  14 -15    9.01   18.65   1
   1 -14  15   82.27   50.37   1
  -1  14 -15   91.62   45.10   1
   1 -14  15   75.83   22.80   1
  -1  14 -15   83.26   32.25   1
   1 -14  16   55.94   30.30   1
  -1  14 -16   59.88   26.27   1
   1 -14  16   39.92   33.40   1
  -1  14 -16   34.63   37.00   1
   1 -14  16  101.94   30.87   1
  -1  14 -16   85.30   24.15   1
  -1  14 -17   10.90   19.24   1
   1 -14  17    8.62   23.95   1
   1 -14  17   65.82   43.81   1
  -1  14 -17   19.24   23.26   1
  -1  14 -17  205.52   39.63   1
   1 -14  17  152.84   40.51   1
  -1  14 -18   48.53   35.50   1
   1 -14  18   40.97   34.99   1
  -1  14 -18   97.80   33.81   1
  -1  14 -18   31.07   35.42   1
   1 -14  18  -22.43   39.60   1
   1 -14  18   18.77   18.70   1
   1 -14  19  162.59   47.06   1
  -1  14 -19  114.11   39.59   1
  -1  14 -19  -28.15   33.96   1
  -1  14 -19   71.02   39.51   1
   1 -14  19   68.68   50.00   1
   1 -14  19   23.79   34.59   1
   1 -14  20   -3.39   28.79   1
   1 -15 -19   73.02   96.11   1
  -1  15  19   -3.43   55.80   1
   1  15 -19   32.30   21.79   1
  -1 -15  19   10.17   14.28   1
   1  15 -18   31.38   22.95   1
  -1 -15  18   16.42   17.35   1
   1 -15 -18   19.86   72.34   1
  -1  15  18  -52.28   97.20   1
   1  15 -18   82.74   23.90   1
  -1 -15  18   36.01   19.28   1
   1  15 -17  -10.40   18.58   1
  -1 -15  17   21.25   20.59   1
   1  15 -17    8.03   13.36   1
  -1 -15  17   44.56   20.92   1
   1  15 -16  122.13   31.54   1
  -1 -15  16  101.34   29.40   1
   1  15 -16   53.26   22.67   1
  -1 -15  16   76.75   30.11   1
  -1 -15  15   10.37   11.07   1
   1  15 -15   44.19   15.13   1
   1  15 -15   54.99   25.70   1
  -1 -15  14   50.52   16.67   1
   1  15 -14   53.29   20.12   1
  -1 -15  13  164.70   30.98   1
   1  15 -13  197.60   32.29   1
   1  15 -12  117.25   34.49   1
  -1 -15  12  401.32   45.39   1
  -1 -15  11   99.27   23.36   1
   1  15 -11  118.15   25.77   1
   1 -15 -10 1199.69   91.02   1
  -1 -15  10 1305.61   86.25   1
   1  15 -10 1243.06   84.31   1
   1 -15  -9  618.48   56.20   1
  -1  15   9  682.18   60.53   1
  -1 -15   9  672.99   64.12   1
   1  15  -9  747.32   64.52   1
   1 -15  -8 1548.68   85.88   1
   1  15  -8 1749.01  107.27   1
  -1 -15   8 1870.93  115.31   1
  -1  15   7  241.80   39.11   1
   1 -15  -7  321.69   35.42   1
   1 -15  -6 1942.80   88.21   1
  -1  15   6 2075.61   90.74   1
  -1  15   5  105.25   29.05   1
   1 -15  -5   94.83   28.31   1
   1 -15  -4  111.69   26.06   1
  -1  15   4  260.41   32.95   1
  -1  15   3  857.70   60.14   1
   1 -15  -3  636.75   55.47   1
   1 -15  -2  138.28   30.59   1
  -1  15   2  190.79   31.51   1
  -1  15   1   70.84   23.26   1
   1 -15  -1   93.58   26.50   1
   1 -15   0   93.80   30.75   1
  -1  15   0   50.70   26.52   1
  -1  15  -1  195.85   43.43   1
   1 -15   1  238.64   46.06   1
  -1  15  -1  166.11   44.52   1
   1 -15   1  262.26   55.48   1
   1 -15   2   55.73   53.23   1
  -1  15  -2   10.48   25.54   1
  -1  15  -2   66.27   28.24   1
   1 -15   2   79.15   33.21   1
   1  15   3   20.28    3.20   1
  -1 -15  -3   17.47    3.47   1
  -1  15  -4   50.59   28.58   1
   1 -15   4   70.56   28.07   1
   1 -15   5  439.55   62.92   1
  -1  15  -5  427.71   59.96   1
  -1  15  -6  194.29   41.99   1
   1 -15   6  185.39   40.48   1
  -1  15  -7  171.79   38.12   1
   1 -15   7  413.19   59.69   1
   1 -15   8  213.13   54.09   1
  -1  15  -8  116.24   38.18   1
   1 -15   9   22.04   22.86   1
  -1  15  -9   85.79   30.25   1
   1 -15  10  -57.50   92.57   1
  -1  15 -10   -3.88   57.36   1
  -1  15 -10   22.70   18.73   1
   1 -15  10   28.24   19.27   1
  -1  15 -11  390.25  117.67   1
   1 -15  11  288.72  105.98   1
   1 -15  11  418.81   58.09   1
  -1  15 -11  444.37   60.38   1
   1 -15  12  276.21   49.41   1
  -1  15 -12  226.93   46.83   1
  -1  15 -12  209.16  100.10   1
   1 -15  12  271.01   98.25   1
   1 -15  12   57.22   25.27   1
   1 -15  13  -11.11   18.13   1
  -1  15 -13   13.09   15.65   1
   1 -15  13   35.47   25.98   1
  -1  15 -13   82.44   38.41   1
   1 -15  13   38.96   52.71   1
  -1  15 -13  -26.55   62.88   1
   1 -15  14   81.30   24.86   1
  -1  15 -14   54.06   50.57   1
   1 -15  14   55.13   27.89   1
  -1  15 -14   60.52   29.75   1
  -1  15 -14   27.59   26.29   1
   1 -15  14   78.76   67.04   1
  -1  15 -15   -0.37   25.85   1
   1 -15  15   18.26   19.67   1
  -1  15 -15   -0.15   46.50   1
   1 -15  15   -1.47   37.77   1
  -1  15 -15    6.81   25.89   1
   1 -15  15    8.88   23.18   1
   1 -15  16   48.24   32.36   1
  -1  15 -16   51.59   29.71   1
   1 -15  16   62.38   49.08   1
   1 -15  16  121.29   32.82   1
  -1  15 -16   93.21   29.66   1
  -1  15 -16   68.91   32.95   1
   1 -15  17   -3.19   18.11   1
  -1  15 -17   35.97   20.57   1
   1 -15  17  -21.47   42.22   1
  -1  15 -17    9.95   25.59   1
   1 -15  17    8.55   22.53   1
  -1  15 -17    2.91   17.44   1
  -1  15 -18   84.86   31.78   1
   1 -15  18  111.16   36.70   1
   1 -15  18  -27.99   25.44   1
  -1  15 -18  -26.72   26.09   1
  -1  15 -18   39.01   32.10   1
   1 -15  18   19.50   31.42   1
  -1  15 -19   56.45   47.84   1
   1 -15  19  -25.72   29.33   1
  -1 -16  18  101.60   29.94   1
   1  16 -18  141.05   30.27   1
   1  16 -18   79.22   27.60   1
   1  16 -17   37.83   23.53   1
   1  16 -17   52.96   25.30   1
  -1 -16  17   35.26   15.94   1
  -1 -16  17   16.38   23.38   1
   1  16 -16   39.31   15.12   1
  -1 -16  16   64.68   22.19   1
  -1 -16  16   22.92   30.64   1
   1  16 -16   42.46   22.35   1
  -1 -16  15   21.56   13.69   1
   1  16 -15   24.22   13.86   1
  -1 -16  14   32.27   16.93   1
   1  16 -14   20.69    9.26   1
  -1 -16  13  148.68   37.38   1
   1  16 -13   64.33   23.73   1
   1  16 -12  347.80   43.43   1
  -1 -16  12  429.47   48.76   1
   1  16 -11  358.48   47.46   1
  -1 -16  11  553.21   58.84   1
   1  16 -10  274.31   40.95   1
  -1 -16  10  237.43   40.09   1
   1 -16 -10  254.73   41.44   1
  -1  16  10  265.32   46.61   1
  -1  16   9  163.47   31.63   1
   1 -16  -9  127.50   30.15   1
  -1 -16   9  137.76   32.30   1
   1  16  -9  129.84   30.77   1
  -1  16   8  106.50   25.29   1
   1 -16  -8   97.32   29.24   1
   1  16  -8  130.77   33.91   1
  -1  16   7  381.28   40.12   1
   1 -16  -7  227.94   32.78   1
  -1  16   6  316.58   35.72   1
   1 -16  -6  304.82   38.24   1
   1 -16  -5  733.54   58.27   1
  -1  16   5  838.93   61.83   1
  -1  16   4  167.15   28.09   1
   1 -16  -4  239.76   36.28   1
  -1  16   3  419.80   45.72   1
   1 -16  -3  361.39   43.79   1
   1 -16  -2   51.60   27.49   1
  -1  16   2  242.24   32.80   1
   1 -16  -1  141.62   32.95   1
  -1  16   1   22.50   23.08   1
  -1  16   0  243.09   45.73   1
   1 -16   0  281.55   45.13   1
  -1  16  -1  235.03   58.70   1
   1 -16   1  126.56   41.62   1
  -1  16  -1  199.38   47.79   1
   1 -16   1  160.58   43.94   1
  -1  16  -2  659.32   75.22   1
   1 -16   2  708.67  123.55   1
   1 -16   2  754.55   96.96   1
  -1  16  -2  779.16   93.49   1
   1 -16   3  139.60   38.67   1
  -1  16  -3  120.93   38.43   1
  -1 -16  -3   33.20    5.02   1
   1 -16   4  325.25   59.14   1
  -1  16  -4  155.22   39.95   1
   1 -16   5  197.64   45.83   1
  -1  16  -5  141.81   39.95   1
   1 -16   6   81.59   35.65   1
  -1  16  -6  241.74   45.46   1
  -1  16  -7   73.43   25.40   1
   1 -16   7   22.90   17.61   1
   1 -16   8  101.69   30.26   1
  -1  16  -8   13.34   18.82   1
  -1  16  -9   38.90   26.25   1
   1 -16   9   36.93   25.48   1
  -1  16 -10   34.18   20.11   1
   1 -16  10   28.60   16.29   1
   1 -16  11   53.41   56.86   1
  -1  16 -11   51.76   75.05   1
   1 -16  11  112.25   32.62   1
  -1  16 -11   91.60   30.12   1
   1 -16  12  -59.77   71.94   1
  -1  16 -12   53.65   56.88   1
   1 -16  12   32.93   21.12   1
  -1  16 -12   72.58   30.43   1
   1 -16  13    7.87   22.69   1
  -1  16 -13   11.40   58.34   1
   1 -16  13  130.99   79.72   1
   1 -16  13   80.00   31.30   1
  -1  16 -13   58.31   28.10   1
   1 -16  14   29.97   19.51   1
  -1  16 -14   -5.35   22.83   1
  -1  16 -14    8.00   54.57   1
   1 -16  14   19.01   50.26   1
  -1  16 -14   26.52   23.82   1
   1 -16  14    9.32   14.67   1
  -1  16 -15  163.77   66.43   1
  -1  16 -15  183.67   50.36   1
   1 -16  15   94.56   37.19   1
   1 -16  15  142.22   38.44   1
  -1  16 -15   98.39   33.65   1
   1 -16  15  198.50   88.13   1
   1 -16  16   13.10   14.48   1
  -1  16 -16   25.83   27.73   1
   1 -16  16  -17.53   51.17   1
  -1  16 -16   40.38   44.85   1
   1 -16  16   42.46   26.15   1
  -1  16 -16   15.85   22.53   1
  -1  16 -17    8.21   14.36   1
   1 -16  17   80.30   28.12   1
   1 -16  17   12.46   25.03   1
  -1  16 -17   35.08   32.75   1
  -1  16 -17   15.23   25.33   1
   1 -16  17   30.33   47.06   1
   1 -16  18    5.20   28.03   1
  -1  16 -18   56.61   36.58   1
   1  17 -17   29.35   19.13   1
  -1 -17  17   55.85   23.58   1
  -1 -17  16   89.50   25.37   1
   1  17 -16  119.09   28.65   1
   1  17 -16   55.89   36.24   1
   1  17 -15   32.51   15.45   1
  -1 -17  15   27.99   13.83   1
   1  17 -14   24.45   16.58   1
  -1 -17  14   42.86   22.91   1
  -1 -17  13   36.85   18.58   1
   1  17 -13   50.92   20.04   1
   1  17 -12   58.52   24.65   1
  -1 -17  12   82.04   23.48   1
   1 -17 -11   27.79   17.80   1
  -1 -17  11   67.70   23.50   1
   1 -17 -10  231.12   38.77   1
  -1  17  10  205.93   40.06   1
   1  17 -10  199.05   35.92   1
  -1 -17  10  199.62   38.21   1
   1 -17  -9  174.39   32.31   1
  -1  17   9  242.37   37.95   1
  -1 -17   9  369.40   58.89   1
   1  17  -9  418.14   54.45   1
  -1  17   8  536.22   51.15   1
   1  17  -8  488.62   62.73   1
   1 -17  -8  492.40   49.54   1
  -1  17   7  199.91   32.50   1
   1 -17  -7  137.81   27.48   1
  -1  17   6  318.56   38.62   1
   1 -17  -6  360.52   40.77   1
  -1  17   5   94.83   26.38   1
   1 -17  -5   79.50   22.89   1
   1 -17  -4  202.06   34.47   1
  -1  17   4  313.15   37.18   1
  -1  17   3    2.89   19.36   1
   1 -17  -3   52.03   20.10   1
  -1  17   2   58.11   18.56   1
   1 -17  -2   51.46   22.86   1
   1 -17  -1   79.16   20.62   1
  -1  17   1   59.17   25.26   1
  -1  17   0  355.11   52.72   1
   1 -17   0  951.90   78.62   1
  -1  17  -1  830.97  104.40   1
  -1  17  -1  669.14   67.41   1
   1 -17   1  787.57   76.88   1
  -1  17  -2  243.22   52.82   1
   1 -17   2  171.38   50.38   1
   1 -17   2  269.17   73.77   1
  -1  17  -2  201.27   54.21   1
   1 -17   3  717.34   88.26   1
  -1  17  -3  565.07   75.88   1
   1 -17   4  224.42   48.48   1
  -1  17  -4  113.84   34.57   1
   1 -17   5  606.98   78.99   1
  -1  17  -5  529.52   73.68   1
   1 -17   6  110.53   39.67   1
  -1  17  -6   36.75   25.28   1
  -1  17  -7   39.29   22.44   1
   1 -17   7   67.48   27.92   1
   1 -17   8  396.23   60.59   1
  -1  17  -8  344.65   57.54   1
   1 -17   9  184.99   41.14   1
  -1  17  -9  106.61   37.98   1
  -1  17 -10  105.42   35.71   1
   1 -17  10  106.04   38.67   1
  -1  17 -11    8.20   14.02   1
   1 -17  11   26.34   20.52   1
  -1  17 -11  -50.48   69.43   1
   1 -17  12  247.58   48.37   1
  -1  17 -12  222.97   45.22   1
  -1  17 -12  164.55   91.21   1
   1 -17  12  134.31   96.35   1
   1 -17  13  122.23   32.58   1
  -1  17 -13  126.05   36.11   1
   1 -17  13   95.43   67.07   1
  -1  17 -13  165.54   89.10   1
   1 -17  14   81.06   31.90   1
  -1  17 -14   24.75   19.69   1
   1 -17  14   28.53   23.46   1
  -1  17 -14   82.03   69.88   1
   1 -17  14  138.50   86.99   1
   1 -17  15  172.76   41.00   1
  -1  17 -15  154.78   42.83   1
  -1  17 -15  255.85   97.35   1
   1 -17  15  146.76   75.66   1
  -1  17 -15  100.83   31.06   1
   1 -17  15   67.73   20.49   1
  -1  17 -16   12.18   18.24   1
   1 -17  16   18.03   19.05   1
  -1  17 -16   14.21   35.87   1
   1 -17  16   80.59   63.53   1
   1 -17  16   53.95   30.52   1
  -1  17 -16    3.49   18.65   1
  -1  17 -17   56.47   29.91   1
   1 -17  17   51.57   28.13   1
   1  18 -16   61.54   23.60   1
  -1 -18  16  125.88   30.47   1
   1  18 -15   25.17   11.37   1
  -1 -18  15   63.37   23.54   1
  -1 -18  14  150.26   31.91   1
   1  18 -14   44.70   22.26   1
   1  18 -13  111.76   28.55   1
  -1 -18  13   68.80   20.69   1
  -1 -18  12  147.96   33.01   1
   1  18 -12   23.64   16.99   1
   1 -18 -11   58.03   22.70   1
   1  18 -11   29.64   17.98   1
  -1 -18  11   32.00   18.87   1
  -1  18  10  626.49   57.75   1
   1 -18 -10  626.15   58.83   1
   1  18 -10  757.99   74.90   1
   1 -18  -9  109.87   26.33   1
  -1  18   9  390.94   42.82   1
  -1 -18   9   74.95   28.40   1
   1  18  -9  394.82   56.59   1
   1 -18  -8   88.97   22.79   1
  -1  18   8   83.79   26.20   1
   1  18  -8   28.68   23.71   1
   1 -18  -7  161.68   30.69   1
  -1  18   7  197.41   29.09   1
  -1  18   6  524.21   46.26   1
   1 -18  -6   92.68   25.92   1
   1 -18  -5  106.65   24.86   1
  -1  18   5   94.78   22.91   1
   1 -18  -4  167.25   34.48   1
  -1  18   4  166.62   30.57   1
  -1  18   3  340.46   39.81   1
   1 -18  -3  351.09   40.23   1
  -1  18   2  197.17   33.52   1
   1 -18  -2  159.75   29.15   1
  -1  18   1  249.45   43.62   1
   1 -18  -1  218.24   37.93   1
   1 -18   0  262.22   47.48   1
  -1  18   0  121.26   34.84   1
  -1  18  -1   98.58   38.20   1
  -1  18  -1  114.54   50.23   1
   1 -18   1  129.01   39.08   1
  -1  18  -2   -2.97   34.71   1
   1 -18   2   38.27   56.81   1
  -1  18  -2   29.90   35.42   1
   1 -18   2  103.72   35.92   1
   1 -18   3  237.74   53.48   1
  -1  18  -3  262.57   54.47   1
   1 -18   4  107.52   37.10   1
  -1  18  -4   60.37   35.64   1
   1 -18   5   26.77   20.80   1
  -1  18  -5  186.94   43.14   1
  -1  18  -6  111.51   36.43   1
   1 -18   6   99.62   30.75   1
   1 -18   7   96.51   34.79   1
  -1  18  -7  159.73   40.25   1
   1 -18   8   19.29   13.89   1
  -1  18  -8  114.89   32.72   1
  -1  18  -9   60.78   31.84   1
   1 -18   9   39.89   28.24   1
   1 -18  10   16.41   26.83   1
  -1  18 -10   34.88   16.99   1
  -1  18 -11   20.92   18.05   1
   1 -18  11   53.31   33.28   1
  -1  18 -12   43.62   50.96   1
  -1  18 -12   49.18   24.42   1
   1 -18  12   51.15   18.62   1
  -1  18 -13  -16.10   54.54   1
   1 -18  13    7.98   60.45   1
   1 -18  13   24.89   14.07   1
  -1  18 -13    6.20   18.35   1
  -1  18 -14  -32.48   69.39   1
   1 -18  14   21.56   56.54   1
  -1  18 -14   -8.15   15.75   1
   1 -18  14   22.22   22.31   1
   1 -18  15   54.71   26.33   1
   1 -18  15  110.39   74.30   1
  -1  18 -15   33.72   45.48   1
  -1  18 -15   66.00   29.99   1
   1 -18  15   63.09   29.73   1
  -1  18 -16  137.01   41.43   1
   1 -18  16  162.07   40.46   1
   1  19 -15    3.88   13.04   1
  -1 -19  15   26.65   19.69   1
   1  19 -14   43.50   16.79   1
  -1 -19  14   57.77   22.73   1
  -1 -19  13   34.57   17.73   1
   1  19 -13   26.23   15.66   1
   1 -19 -12  155.29   37.91   1
  -1 -19  12   67.61   21.77   1
   1  19 -12  114.10   30.25   1
   1 -19 -11   28.54   21.02   1
   1  19 -11   28.66   15.14   1
  -1 -19  11   31.03   18.71   1
  -1  19  10  175.22   31.23   1
   1 -19 -10  165.11   33.11   1
   1  19 -10  200.52   39.70   1
  -1 -19  10  166.98   40.64   1
   1 -19  -9   84.09   19.66   1
  -1  19   9   82.98   22.84   1
   1  19  -9   28.73   23.39   1
  -1 -19   9   38.72   27.25   1
  -1  19   8   58.69   19.87   1
   1 -19  -8   43.30   19.86   1
  -1  19   7   67.94   20.63   1
   1 -19  -7   40.62   17.18   1
   1 -19  -6   13.63   15.25   1
  -1  19   6   66.00   25.10   1
  -1  19   5  161.34   27.79   1
   1 -19  -5   70.57   17.30   1
   1 -19  -4   56.94   20.91   1
  -1  19   4  108.79   25.29   1
  -1  19   3  233.68   32.89   1
   1 -19  -3   70.37   21.29   1
   1 -19  -2    0.04   18.57   1
  -1  19   2   36.39   20.42   1
  -1  19   1  176.05   33.33   1
   1 -19  -1   46.11   26.82   1
   1 -19   0  100.03   37.35   1
  -1  19   0   47.85   25.77   1
  -1  19  -1  486.85   63.36   1
   1 -19   1  567.40   68.67   1
  -1  19  -2  192.89   57.73   1
   1 -19   2  301.28   77.02   1
  -1  19  -2  171.23   51.59   1
   1 -19   2  294.80   68.08   1
  -1  19  -3  268.05   58.75   1
   1 -19   3  397.09   75.13   1
  -1  19  -4  344.45   62.87   1
   1 -19   4  409.58   71.16   1
  -1  19  -5   86.76   31.06   1
   1 -19   5   88.29   33.85   1
   1 -19   6   69.54   37.13   1
  -1  19  -6   80.00   32.02   1
  -1  19  -7   20.18   22.70   1
   1 -19   7   72.93   26.69   1
  -1  19  -8   23.40   13.78   1
   1 -19   8   31.75   29.63   1
   1 -19   9   58.03   23.87   1
  -1  19  -9   27.59   19.71   1
  -1  19 -10   72.18   40.57   1
   1 -19  10   26.93   23.41   1
   1 -19  11  118.85   44.23   1
  -1  19 -11   49.77   21.81   1
  -1  19 -12  115.80   35.44   1
   1 -19  12  149.34   42.11   1
   1 -19  13   65.13   26.41   1
  -1  19 -13  -14.80   21.87   1
  -1  19 -13   10.55   51.51   1
   1 -19  14    5.89   14.83   1
  -1  19 -14    5.05   20.14   1
   1 -19  14   20.37   63.33   1
  -1  19 -14  -29.78   80.52   1
  -1 -20  13  102.54   31.70   1
   1  20 -13   61.03   21.33   1
  -1 -20  12  105.92   34.10   1
   1  20 -12   74.12   25.82   1
   1 -20 -12   69.88   26.58   1
  -1  20  11  103.63   30.05   1
   1 -20 -11   80.35   22.82   1
  -1 -20  11   70.64   28.19   1
   1 -20 -10  405.17   46.53   1
  -1  20  10  348.55   43.30   1
  -1 -20  10  506.10   72.54   1
   1  20 -10  379.17   59.81   1
   1  20  -9   52.49   27.67   1
   1 -20  -9   62.08   24.17   1
   1 -20  -8   31.35   19.07   1
  -1  20   8   43.30   16.68   1
   1 -20  -7  158.38   31.64   1
  -1  20   7  159.82   26.97   1
  -1  20   6   93.68   24.70   1
   1 -20  -6   33.98   16.92   1
  -1  20   5   27.35   15.60   1
   1 -20  -5   16.28   15.29   1
   1 -20  -4   32.76   19.23   1
  -1  20   4   58.98   22.58   1
   1 -20  -3    6.11   14.09   1
  -1  20   3   36.54   16.84   1
  -1  20   2   26.40   20.54   1
   1 -20  -2   27.48   17.83   1
   1 -20  -1   93.40   27.46   1
  -1  20   1   87.91   30.22   1
   1 -20   0   42.29   30.51   1
  -1  20   0   58.57   32.68   1
  -1  20  -1   97.23   34.61   1
   1 -20   1   96.27   33.72   1
  -1  20  -2  146.29   49.60   1
   1 -20   2  144.91   49.38   1
   1 -20   2   67.91   55.23   1
  -1  20  -2  118.86   42.44   1
   1 -20   3  242.97   60.46   1
  -1  20  -3  131.04   44.90   1
  -1  20  -3  268.39   91.76   1
  -1  20  -4  280.89   61.87   1
   1 -20   4  279.48   63.58   1
  -1  20  -5   35.65   26.80   1
   1 -20   5   39.79   31.35   1
  -1  20  -6   97.42   34.00   1
   1 -20   6   62.12   30.44   1
   1 -20   7   64.20   33.97   1
  -1  20  -7   23.64   21.60   1
  -1  20  -8   40.03   23.53   1
   1 -20   8   47.56   32.14   1
  -1  20  -9   30.77   22.76   1
   1 -20   9   53.43   25.32   1
  -1  20 -10   37.71   25.11   1
   1 -20  10   23.02   23.20   1
  -1  20 -11   79.79   39.25   1
   1 -20  11   71.86   36.15   1
  -1  20 -12   78.42   27.62   1
   1 -20  12  111.06   43.88   1
  -1  20 -13   24.94   21.97   1
   1 -20  13   25.36   26.57   1
  -1 -21  11   18.18   19.29   1
   1  21 -11   17.81   20.51   1
  -1  21  10   64.37   22.20   1
  -1 -21  10   65.15   26.07   1
   1  21 -10   61.32   27.58   1
   1 -21  -9  216.81   32.43   1
  -1  21   9  173.64   32.86   1
  -1  21   8  174.32   25.84   1
   1 -21  -8  141.86   28.73   1
   1 -21  -7  105.40   27.74   1
  -1  21   7   67.51   18.45   1
  -1  21   6    4.71   15.23   1
   1 -21  -6   35.36   18.55   1
   1 -21  -5   -2.39   14.68   1
  -1  21   5   50.55   18.48   1
  -1  21   4  142.27   30.44   1
   1 -21  -4   96.33   24.36   1
  -1  21   3   57.41   20.34   1
   1 -21  -3   54.35   22.62   1
   1 -21  -2   25.36   23.52   1
  -1  21   2    9.96   14.56   1
  -1  21   1   28.96   18.35   1
   1 -21  -1   44.02   28.71   1
   1 -21   0   94.37   30.15   1
  -1  21   0  128.62   34.37   1
  -1  21  -1  100.00   31.31   1
   1 -21   1   48.92   35.16   1
  -1  21  -2  186.51   53.47   1
  -1  21  -2   38.28   31.40   1
   1 -21   2   53.50   75.02   1
   1 -21   3  159.99   50.70   1
  -1  21  -3   43.49   25.70   1
  -1  21  -3  134.30   94.55   1
  -1 -21  -4   21.39    4.92   1
   1 -21   4   81.44   34.97   1
  -1  21  -4   91.67   42.10   1
  -1  21  -5  207.06   53.09   1
   1 -21   5  197.44   51.08   1
  -1  21  -6   73.81   29.89   1
   1 -21   6   -0.56   21.49   1
   1 -21   7   60.83   26.98   1
  -1  21  -7   38.21   29.74   1
   1 -21   8    1.61   22.83   1
  -1  21  -8   13.40   20.34   1
  -1  21  -9    7.01   16.27   1
   1 -21   9   21.79   22.50   1
   1 -21  10   15.12   13.43   1
  -1  21 -10   17.50   17.93   1
   1 -21  11   10.39   15.43   1
  -1  21 -11  -12.25   23.44   1
   1  22  -9   33.12   24.37   1
  -1  22   7  277.46   37.50   1
  -1  22   6   32.85   15.52   1
  -1  22   5   42.74   19.55   1
   1 -22  -5   21.50   20.49   1
   1 -22  -4    2.50   14.66   1
  -1  22   4   38.86   21.43   1
  -1  22   3   74.77   20.14   1
   1 -22  -3   41.22   19.16   1
   1 -22  -2   24.11   19.58   1
  -1  22   2   -0.75   16.18   1
  -1  22   1   85.36   27.11   1
   1 -22  -1   58.13   23.60   1
   1 -22   0   32.87   21.32   1
  -1  22   0   31.73   25.40   1
  -1  22  -1   33.48   28.12   1
   1 -22   1    5.54   23.24   1
  -1  22  -2  -14.39   29.79   1
   1 -22   2   83.01   66.19   1
  -1  22  -2   26.47   31.55   1
   1 -22   3   63.82   33.02   1
  -1  22  -3   63.57   41.07   1
  -1  22  -3   36.23   61.13   1
   1  22   4   21.74    4.16   1
  -1  22  -4  121.51   43.45   1
   1 -22   4  146.95   52.24   1
   1 -22   5   69.31   28.71   1
  -1  22  -5   58.59   35.98   1
   1 -22   6   28.96   21.48   1
  -1  22  -6   36.30   25.72   1
  -1  22  -7   19.76   22.36   1
   1 -22   7   45.89   22.08   1
  -1  22  -8   51.18   36.50   1
   1 -22   8  105.55   41.15   1
  -1  23   2   56.92   24.43   1
  -1  23   1  100.58   31.80   1
  -1  23   0   48.56   30.06   1
  -1  23  -1  124.82   40.86   1
   1 -23   1   56.35   32.23   1
  -1  23  -2  154.19   55.42   1
   1 -23   2  141.62   74.58   1
  -1  23  -2   70.27   36.91   1
  -1  23  -3   36.92   35.37   1
   1 -23   3   12.72   29.09   1
  -1  23  -3   65.48   69.78   1
  -1  23  -4   50.16   22.41   1
   1 -23   4   61.71   30.54   1
   2   0 -24   70.11   25.78   1
  -2   0  24   12.47   16.06   1
  -2   0  23   43.29   20.49   1
   2   0 -23   56.71   25.14   1
   2   0 -22  119.66   28.98   1
  -2   0  22   67.76   25.56   1
   2   0 -21   69.26   24.14   1
  -2   0  21   18.61   18.72   1
   2   0 -20   55.47   22.29   1
  -2   0  20   68.56   26.17   1
  -2   0  19   80.02   29.24   1
   2   0 -19   81.97   32.23   1
  -2   0  18  914.00   66.75   1
   2   0 -18  906.77   68.64   1
  -2   0  17  132.51   32.35   1
   2   0 -17  101.14   32.42   1
  -2   0  16  450.52   43.92   1
   2   0 -16  546.88   50.30   1
  -2   0  15  270.09   48.71   1
   2   0 -15  210.09   42.45   1
  -2   0  14 3552.98  117.84   1
   2   0 -14 3467.37  114.93   1
   2   0 -13  165.66   38.03   1
  -2   0  13  136.02   34.17   1
  -2   0  12 1653.42   77.33   1
   2   0 -12 1806.30   77.89   1
   2   0 -11  159.78   32.64   1
  -2   0  11  187.10   35.16   1
   2   0 -10 1207.73   61.29   1
  -2   0  10 1229.10   62.70   1
  -2   0   9  306.97   35.30   1
   2   0  -9  353.25   37.67   1
   2   0  -8 2189.21  121.75   1
  -2   0   8 2257.09  121.56   1
   2   0  -8 1966.26   72.61   1
  -2   0   7   85.32   36.81   1
   2   0  -7   88.88   35.84   1
   2   0  -7   60.94   42.94   1
  -2   0   7   53.51   20.54   1
   2   0  -7  130.79   26.50   1
   2   0  -7  184.75   33.91   1
  -2   0   6 4351.50  123.46   1
   2   0  -6 4030.97  140.73   1
  -2   0   6 4009.99  136.78   1
   2   0  -6 4231.60  119.68   1
  -2   0   6 4118.44   96.97   1
   2   0  -6 3966.88   96.80   1
   2   0  -5   65.51   18.67   1
  -2   0   5   21.90   14.90   1
  -2   0   5   86.59   24.18   1
   2   0  -5  185.00   35.28   1
  -2   0   5  147.63   47.15   1
   2   0  -5  276.81   56.02   1
  -2   0   4 6784.65  172.08   1
   2   0  -4 7140.30  201.16   1
  -2   0   4 8394.28  218.47   1
   2   0  -4 7643.66  161.63   1
  -2   0   4 8950.83  176.41   1
   2   0  -4 7769.14  408.80   1
  -2   0   4 5261.81  348.34   1
  -2   0   4 5588.35  105.63   1
   2   0  -4 5521.37  105.65   1
  -2   0   3   17.20   12.08   1
  -2   0   3   59.35   26.06   1
   2   0  -3   29.40   13.51   1
  -2   0   3   34.62   17.27   1
   2   0  -3   50.89   15.43   1
  -2   0   3    6.87   50.13   1
   2   0  -3  -24.17   59.81   1
  -2   0   2 1677.85   91.60   1
  -2   0   2 1691.49   85.52   1
   2   0  -2  680.20   52.45   1
   2   0  -2  637.74   68.12   1
  -2   0   2  710.77   69.66   1
  -2   0   2  647.56   32.41   1
   2   0  -2  696.85   32.93   1
   2   0  -2 2060.28  208.60   1
  -2   0   1    7.24   24.59   1
  -2   0   1  -16.05   49.96   1
   2   0  -1  -35.92   58.63   1
  -2   0   1   44.48   30.21   1
  -2   0   1   20.48    8.43   1
   2   0  -1   19.15    8.49   1
   2   0  -1   21.50   35.59   1
  -2   0   1   35.33   14.03   1
   2   0  -1   18.42   11.94   1
  -2   0   0  952.55   76.73   1
   2   0   0  953.59   70.74   1
   2   0   0  930.59   92.53   1
  -2   0   0  642.12  101.68   1
   2   0   0  917.08  115.83   1
  -2   0   0 1035.88   37.59   1
   2   0   0 1302.20   40.89   1
  -2   0  -1   50.55   40.87   1
  -2   0  -1   26.51    8.23   1
   2   0   1   26.37    9.11   1
   2   0   1    0.58   21.38   1
  -2   0  -1   -5.74   21.36   1
   2   0   1   15.83   31.64   1
  -2   0  -2  593.37   54.18   1
  -2   0  -2  478.03   91.42   1
   2   0   2  638.63   95.24   1
  -2   0  -2  909.21   36.04   1
   2   0   2  855.15   30.21   1
  -2   0  -2  841.79   80.25   1
   2   0   2  779.79   75.50   1
   2   0   3  639.35   32.52   1
  -2   0  -3  145.81   13.23   1
   2   0   3   57.59   31.83   1
  -2   0  -3   82.09   32.97   1
  -2   0  -3   33.14   37.61   1
  -2   0  -3  361.81   61.33   1
   2   0   3  385.09   54.94   1
  -2   0  -417614.80  150.71   1
  -2   0  -421991.70  383.56   1
   2   0   417700.30  363.77   1
  -2   0  -426326.40  530.66   1
   2   0   424555.60  526.52   1
  -2   0  -5   21.10   29.89   1
   2   0   5   25.54   40.20   1
   2   0   5   22.06   33.33   1
  -2   0  -5   32.67   34.91   1
  -2   0  -5  -30.29   50.33   1
   2   0   5   19.91   46.59   1
   2   0   6 3681.69  283.49   1
  -2   0  -6 4775.36  290.93   1
   2   0   6 1728.83  182.11   1
  -2   0  -6 1073.17  144.08   1
  -2   0  -6 2171.25  119.28   1
   2   0   6 2165.51  118.24   1
   2   0   7   34.06   41.57   1
  -2   0  -7  -17.40   61.60   1
   2   0   7  198.55   53.70   1
  -2   0  -7   71.58   57.87   1
   2   0   8 1047.48   92.93   1
  -2   0  -8  966.96   86.63   1
   2   0   9   26.66   64.54   1
  -2   0  -9   22.64   54.95   1
   2   0   9  187.75   42.65   1
  -2   0 -10 4616.90  191.90   1
   2   0  10 4352.33  185.16   1
  -2   0 -11   94.86   76.76   1
   2   0  11   30.56   71.29   1
   2   0  11  246.49   72.53   1
  -2   0 -11  168.91   57.24   1
   2   0  12  387.35  143.65   1
  -2   0 -12  107.92   70.99   1
  -2   0 -12  422.88   86.90   1
   2   0  12  229.03   58.33   1
  -2   0 -13  -10.35   67.04   1
   2   0  13  102.33   99.62   1
   2   0  13  182.84   58.00   1
  -2   0 -13   92.22   49.75   1
   2   0  14  926.41   42.36   1
   2   0  14  699.15  186.09   1
   2   0  14  968.85  115.85   1
  -2   0 -14  828.58  108.83   1
   2   0  15  121.06   21.31   1
  -2   0 -15   34.30   99.72   1
   2   0  15   55.24   93.17   1
   2   0  15  100.46   56.17   1
  -2   0 -15   92.05   53.11   1
  -2   0 -16  244.81   27.78   1
   2   0  16  151.04   22.35   1
  -2   0 -16  186.21   65.79   1
   2   0  17  166.92   26.57   1
  -2   0 -17   85.79   25.33   1
  -2   0 -18 2299.05   80.10   1
   2   0  18 2344.90   79.64   1
  -2   0 -19  110.92   30.52   1
   2   0  19   93.22   27.60   1
   2   0  20  475.33   40.98   1
  -2   0 -20  394.11   38.68   1
  -2   0 -21   37.67   19.72   1
   2   0  21    6.81   13.79   1
  -2   0 -22  392.80   39.70   1
   2   0  22  310.36   34.88   1
  -2   0 -23   57.28   21.79   1
   2   0  23  112.92   24.75   1
   2   0  24   15.22   16.31   1
  -2   0 -24   37.94   19.92   1
  -2   1  24   65.78   23.77   1
  -2  -1  24   82.82   24.69   1
   2  -1 -24   29.67   19.37   1
   2   1 -24    3.83   17.95   1
  -2   1  23   22.99   22.14   1
  -2  -1  23  204.97   40.91   1
   2   1 -23  149.70   38.79   1
   2  -1 -23   34.56   21.57   1
  -2  -1  22  357.50   45.55   1
   2   1 -22  286.24   49.88   1
  -2   1  22  199.95   38.83   1
   2  -1 -22  166.49   33.93   1
  -2   1  21   32.41   21.38   1
   2   1 -21  243.16   42.36   1
  -2  -1  21  186.41   36.55   1
   2  -1 -21   78.06   30.71   1
   2  -1 -20   77.28   26.68   1
   2   1 -20  139.97   37.70   1
   2   1 -19  868.35   67.56   1
   2  -1 -19  819.01   63.16   1
  -2   1  19  924.07   72.02   1
  -2  -1  19 1064.62   73.09   1
   2   1 -18 1114.74   77.79   1
  -2  -1  18  994.11   72.09   1
  -2   1  18  602.15   58.45   1
   2  -1 -18  664.25   58.51   1
  -2  -1  17  365.72   48.56   1
   2   1 -17  456.67   55.68   1
  -2   1  17  226.78   42.80   1
   2  -1 -17  221.52   42.17   1
  -2  -1  16  417.82   52.77   1
  -2   1  16  495.54   57.82   1
   2  -1 -16  481.97   56.61   1
  -2  -1  15 2986.80  109.81   1
  -2   1  15 2903.80  111.50   1
   2   1 -15 2978.26  114.39   1
   2  -1 -15 2777.30  109.33   1
  -2  -1  14 1951.93   88.57   1
   2  -1 -14 2040.13   92.53   1
  -2   1  13  210.14   34.43   1
  -2  -1  13  316.23   41.87   1
   2  -1 -13  204.49   34.67   1
  -2  -1  12  315.48   42.10   1
   2   1 -12  407.09   45.54   1
   2  -1 -12   51.90   21.10   1
  -2   1  12   73.45   22.82   1
   2   1 -11 1044.12   63.58   1
  -2  -1  11  726.02   54.66   1
   2  -1 -10  409.77   36.76   1
  -2   1  10  351.20   34.50   1
  -2  -1  10  617.54   48.56   1
   2   1 -10  585.21   49.37   1
   2  -1  -9   42.93   22.64   1
  -2   1   9   52.56   20.01   1
   2   1  -8 1506.40   72.91   1
   2   1  -8 1685.95  115.83   1
   2  -1  -8 1762.93   70.35   1
   2  -1  -8 2057.11  116.41   1
  -2   1   8 2010.81  115.00   1
   2   1  -7 6079.02  129.33   1
  -2  -1   7 5906.93  129.26   1
  -2  -1   7 5192.23  202.28   1
   2   1  -7 7303.93  165.95   1
  -2  -1   7 5292.04  137.91   1
   2   1  -7 7488.79  235.26   1
   2  -1  -7 5588.13  120.27   1
  -2   1   7 6318.37  178.11   1
   2  -1  -7 7012.49  187.12   1
  -2  -1   7 7603.95  206.29   1
  -2   1   6  589.64   62.09   1
  -2  -1   6   69.27   29.54   1
   2  -1  -6  619.60   65.96   1
   2  -1  -6  121.34   45.81   1
  -2   1   6   30.77   15.52   1
   2   1  -6  191.55   51.26   1
  -2  -1   6  132.96   48.67   1
   2  -1  -6   43.80   19.69   1
  -2  -1   6  470.80   52.02   1
   2   1  -6  426.34   52.21   1
   2   1  -6   66.63   15.02   1
  -2  -1   6  799.50   50.04   1
  -2   1   6  284.48   35.71   1
   2  -1  -6  225.60   33.33   1
   2   1  -5 7462.30  143.84   1
  -2  -1   5 8259.87  153.50   1
  -2   1   5 6298.87  160.41   1
   2  -1  -5 6711.60  161.62   1
   2  -1  -5 6735.96  225.00   1
  -2   1   5 6523.83  228.68   1
  -2  -1   5 7165.19  198.37   1
   2   1  -5 6668.91  185.50   1
   2  -1  -5 4995.07  157.77   1
  -2   1   5 4653.76  157.06   1
  -2  -1   5 5701.31  162.49   1
  -2  -1   5 5031.06  333.20   1
   2   1  -5 5224.59  332.36   1
  -2  -1   5 5564.19  117.28   1
   2   1  -5 6522.03  122.47   1
  -2   1   5 6360.13  125.62   1
   2  -1  -5 6548.14  126.42   1
  -2   1   4  635.46   40.23   1
   2  -1  -4  674.87   42.89   1
  -2   1   4  274.37  102.17   1
  -2  -1   4  581.62  120.55   1
   2  -1  -4  327.50   95.71   1
   2   1  -4  583.83  118.48   1
   2  -1  -4 1986.21  118.56   1
  -2   1   4 1380.99  108.15   1
  -2  -1   4  702.36   66.44   1
   2   1  -4  692.36   65.84   1
   2   1  -4 1077.53   56.41   1
  -2  -1   4 1005.20   52.91   1
  -2   1   4  603.83   47.95   1
   2  -1  -4  815.15   52.90   1
   2   1  -4  406.39   32.86   1
  -2  -1   4  623.59   39.71   1
   2  -1  -4  878.85   64.86   1
  -2   1   4  878.65   64.40   1
  -2  -1   4  818.41   62.18   1
  -2   1   3 2719.62   77.94   1
   2  -1  -3 2752.96   78.68   1
  -2  -1   3 2352.14  202.37   1
  -2   1   3 2745.64  265.19   1
   2   1  -3 1984.75  192.75   1
   2  -1  -3 2565.93  246.25   1
   2  -1  -3 3062.86  102.38   1
  -2   1   3 3082.94  101.66   1
  -2  -1   3 2473.89   71.23   1
   2   1  -3 2633.29   73.96   1
   2   1  -3 2068.69   79.12   1
  -2  -1   3 1920.02   77.58   1
  -2   1   3 3721.07  128.95   1
   2  -1  -3 3578.52  133.39   1
  -2  -1   3 3118.08  115.72   1
  -2  -1   3 2872.04  135.19   1
   2   1  -3 2811.71  134.38   1
   2  -1  -3 3262.87  142.60   1
  -2   1   3 3272.62  144.78   1
  -2   1   2 1501.12   91.21   1
  -2  -1   2 1465.79  100.61   1
   2   1  -2 1403.90  100.64   1
   2  -1  -2 1417.37   95.65   1
   2   1  -2 1516.62  148.72   1
  -2  -1   2 1376.22  136.02   1
  -2   1   2 1418.00  181.37   1
   2  -1  -2 1636.06  190.13   1
   2  -1  -2 1370.08   69.36   1
  -2   1   2 1320.07   69.05   1
   2   1  -2 1776.63   85.88   1
  -2  -1   2 1384.13   81.37   1
   2  -1  -2 1772.67   67.90   1
  -2   1   2 1754.50   71.33   1
   2   1  -2 1494.39   54.30   1
  -2  -1   2 1589.52   54.03   1
   2  -1  -2 1367.40   81.43   1
  -2  -1   2 2477.02  109.37   1
  -2   1   2 1542.78   85.95   1
   2   1  -2 2787.49  118.75   1
  -2  -1   1  316.00   30.90   1
   2   1  -1  207.71   26.82   1
   2   1  -1   86.18   38.72   1
  -2  -1   1  124.42   38.24   1
   2  -1  -1  557.30  119.94   1
  -2   1   1  825.92  138.50   1
   2  -1  -1   37.28   26.91   1
  -2   1   1   32.27   29.52   1
  -2  -1   1  -25.05   30.66   1
   2   1  -1    9.31   27.02   1
   2  -1  -1   29.34   37.13   1
   2   1  -1   69.90   28.53   1
   2  -1  -1  195.03   29.20   1
  -2  -1   1   22.25   24.67   1
  -2   1   1  352.59   44.90   1
  -2  -1   1  123.75   64.20   1
   2   1  -1   47.81   32.72   1
   2  -1  -1  423.98   32.36   1
  -2   1   1  374.25   31.17   1
  -2   1   0 2308.58   70.30   1
   2  -1   0 2538.69   74.43   1
  -2   1   0 2488.72  116.52   1
   2  -1   0 2620.10  116.48   1
  -2  -1   0 2442.15   60.06   1
   2   1   0 2468.76   61.13   1
  -2   1   0 2530.85  111.97   1
  -2  -1   0 2457.98  108.58   1
   2   1   0 2570.45  111.36   1
   2   1   0 2522.42  131.59   1
  -2   1   0 2324.86  189.71   1
   2  -1   0 2330.05  195.19   1
   2  -1   0 2193.70  123.97   1
  -2  -1   0 1630.70  141.61   1
   2   1   0 1437.10  135.92   1
   2   1   1 7330.69   85.01   1
  -2  -1  -1 6938.82   86.50   1
  -2   1  -1 8697.51  223.99   1
   2  -1   1 9220.37  232.21   1
  -2   1  -1 8283.44  327.34   1
   2  -1   1 8186.35  328.99   1
  -2   1  -1 7247.63  186.56   1
   2   1   1 7155.15  179.83   1
  -2  -1  -1 7424.82  177.31   1
   2  -1   1 7848.66  247.28   1
  -2   1  -1 8112.06  251.25   1
  -2  -1  -1 7523.73  301.69   1
   2   1   1 7910.10  318.77   1
   2   1   1 8065.00  234.46   1
  -2   1  -1 7137.44  116.94   1
   2  -1   1 7776.91  124.27   1
   2   1   2  193.88   36.30   1
  -2   1  -2  239.96   41.01   1
  -2  -1  -2  110.88   29.52   1
  -2   1  -2 1050.18   59.75   1
   2  -1   2 1624.94   64.64   1
   2  -1   2  600.12   76.81   1
  -2   1  -2  497.66   64.05   1
   2   1   2  291.45   55.41   1
  -2   1  -2  752.34   87.09   1
   2  -1   2 1110.71   98.17   1
  -2   1  -2  119.24   56.99   1
  -2  -1  -2 3850.49  205.75   1
   2   1   2 3304.81  190.93   1
  -2  -1  -2  471.74   25.00   1
   2   1   2  446.11   23.15   1
  -2   1  -3  127.92   25.87   1
   2  -1   3  175.62   28.81   1
   2  -1   3   85.23   48.97   1
  -2   1  -3  127.28   53.78   1
  -2  -1  -3  361.18   20.40   1
   2   1   3  543.06   20.94   1
  -2  -1  -3  118.42   28.31   1
   2   1   3  197.52   37.38   1
  -2   1  -3  105.65   32.95   1
  -2  -1  -3  453.13   76.05   1
   2   1   3  581.30   87.45   1
   2   1   3  214.13   43.98   1
  -2   1  -3  313.89   59.56   1
   2  -1   3  239.75   57.34   1
  -2  -1  -3  188.24   39.20   1
   2  -1   4 8584.01  260.65   1
  -2   1  -4 9751.39  275.69   1
   2  -1   4 7013.81  306.28   1
  -2   1  -4 8115.36  314.67   1
  -2  -1  -4 7849.06   52.45   1
  -2  -1  -4 6649.69  238.58   1
   2   1   4 7800.97  237.42   1
  -2   1  -4 5921.59  240.51   1
  -2  -1  -4 9069.83  238.78   1
   2   1   4 8501.89  228.30   1
  -2  -1  -4 8405.79  354.32   1
   2   1   5   79.15   32.19   1
  -2  -1  -5   80.09   42.63   1
   2  -1   5   93.29   53.37   1
  -2   1  -5   13.16   33.71   1
  -2  -1  -5   18.37   44.09   1
  -2   1  -5   45.82   39.32   1
  -2  -1  -5   37.89   43.11   1
   2   1   5   52.70   35.53   1
   2  -1   5  221.41   51.28   1
  -2   1  -5  147.04   48.89   1
   2   1   6  130.01   71.39   1
   2  -1   6  142.76   56.60   1
  -2  -1  -6   74.09   65.85   1
  -2   1  -6  148.73   57.59   1
   2   1   6   76.29    5.07   1
  -2   1  -6  295.21   56.51   1
   2  -1   6  199.06   44.02   1
   2   1   6  202.75   48.68   1
  -2  -1  -6  186.25   61.81   1
   2   1   6 2296.65  233.00   1
  -2  -1  -6 3211.83  255.54   1
  -2   1  -6 3124.01  266.59   1
  -2  -1  -7  294.46  104.35   1
   2  -1   7  526.86   94.72   1
   2   1   7  345.84   99.66   1
  -2   1  -7  325.06   94.65   1
   2  -1   7  882.76   80.42   1
  -2   1  -7  886.14   78.03   1
  -2  -1  -7  251.76    9.01   1
   2   1   7  236.71    8.27   1
   2   1   7  291.55   55.91   1
  -2  -1  -7  279.61   65.66   1
   2   1   8 2692.02   33.10   1
  -2  -1  -8 2575.74   34.19   1
   2   1   8 2213.89  239.50   1
  -2   1  -8 2444.32  227.21   1
   2  -1   8 2065.45  214.31   1
  -2  -1  -8 3132.60  295.49   1
   2  -1   8 3073.06  151.20   1
  -2   1  -8 3173.53  152.30   1
  -2  -1  -8 3597.74  168.99   1
   2   1   8 3864.15  171.48   1
   2  -1   9   48.03   44.08   1
  -2   1  -9   88.34   48.17   1
   2   1   9  141.03   11.71   1
  -2  -1  -9  159.21   15.44   1
   2   1   9  171.54   93.35   1
  -2  -1  -9  259.53   64.07   1
   2  -1   9  159.67   44.04   1
  -2   1  -9   87.50   28.77   1
   2  -1  10  257.83   96.22   1
  -2   1 -10  243.32   90.83   1
   2   1  10  332.26   16.73   1
  -2  -1 -10  336.36   19.67   1
  -2  -1 -10  157.31   82.67   1
   2   1  10  181.43   99.19   1
  -2  -1 -10  388.30   76.22   1
  -2   1 -10  345.88   56.20   1
   2   1  10  473.43   76.86   1
   2  -1  10  583.53   70.11   1
  -2   1 -11  128.86   89.23   1
  -2  -1 -11   81.42  115.14   1
   2  -1  11  337.14   90.70   1
   2   1  11   74.85   11.23   1
  -2  -1 -11  136.09   14.85   1
   2   1  11  224.44  105.74   1
   2  -1  11  170.22   48.21   1
  -2  -1 -11  143.00   54.69   1
  -2   1 -11  132.09   48.29   1
   2   1  11   87.31   46.25   1
  -2   1 -12  189.61   93.49   1
  -2  -1 -12  351.64  166.37   1
   2   1  12  248.20   18.51   1
  -2  -1 -12  445.94   23.36   1
   2  -1  12  148.67   81.98   1
   2   1  12   88.95  113.20   1
  -2  -1 -12  476.38   91.65   1
   2  -1  12  269.12   58.05   1
  -2   1 -12  296.30   55.11   1
   2   1  12  703.81  102.97   1
   2   1  13  115.97   16.14   1
  -2  -1 -13  186.60   19.04   1
   2  -1  13  156.64   91.12   1
  -2  -1 -13  137.47   95.49   1
  -2   1 -13  110.05   70.52   1
   2   1  13    1.80   73.39   1
  -2   1 -13  294.52   68.31   1
  -2  -1 -13  203.53   83.17   1
   2   1  13  246.43   56.49   1
   2  -1  13  191.46   68.55   1
   2   1  14  246.33   22.25   1
  -2  -1 -14  329.62   24.74   1
   2   1  14  456.70  173.67   1
   2  -1  14   55.91   60.78   1
  -2   1 -14  222.18   99.68   1
   2  -1  14  405.27   74.53   1
  -2   1 -14  193.71   66.57   1
  -2  -1 -14  587.86   97.50   1
  -2  -1 -15  220.16   24.36   1
   2   1  15   92.17   16.14   1
  -2   1 -15  -28.06   98.74   1
   2  -1  15   61.42   72.45   1
  -2   1 -15  207.13   69.07   1
   2  -1  15  235.73   69.35   1
  -2   1 -16  276.88  161.53   1
   2   1  16   35.15   12.94   1
  -2  -1 -16  263.01   26.01   1
   2  -1  16  118.67  106.70   1
   2  -1  16  355.02   81.37   1
  -2   1 -16  121.77   51.04   1
   2  -1  17  268.63  153.04   1
  -2   1 -17  332.28  136.05   1
   2   1  17  421.23   30.54   1
  -2  -1 -17  345.30   30.66   1
   2  -1  17  616.20   98.47   1
  -2   1 -17  391.60   88.93   1
   2  -1  18   39.77   87.16   1
  -2   1 -18  132.06   75.13   1
   2   1  18   60.51   17.95   1
  -2  -1 -18  235.31   27.80   1
   2   1  19   26.00   14.14   1
  -2  -1 -19  122.41   25.04   1
  -2  -1 -20  763.40   50.30   1
   2   1  20  759.14   45.08   1
  -2  -1 -21  155.72   27.74   1
   2  -1  21  186.80   28.92   1
   2  -1  22  248.57   35.54   1
   2   1  22  171.16   25.72   1
  -2  -1 -23  105.50   25.06   1
   2  -1  23  117.70   27.74   1
   2   1  23   43.97   17.87   1
   2  -1  24   31.16   17.45   1
  -2  -1 -24   54.55   19.27   1
   2   1  24  100.20   20.99   1
  -2   1 -24   66.86   19.73   1
  -2   2  24   15.16   16.07   1
   2  -2 -24   68.41   21.96   1
  -2  -2  24   16.13   15.86   1
   2   2 -24   23.35   17.34   1
  -2   2  23   33.76   17.61   1
  -2  -2  23  101.64   35.11   1
   2   2 -23   44.98   21.98   1
   2  -2 -23  118.98   32.66   1
  -2  -2  22  150.95   35.03   1
   2  -2 -22  103.14   31.20   1
  -2   2  22   79.67   25.42   1
   2   2 -22  141.00   35.39   1
   2  -2 -21   34.69   23.56   1
  -2   2  21   58.27   21.80   1
  -2  -2  21  106.78   30.52   1
  -2   2  20   72.08   24.79   1
   2  -2 -20   91.67   27.53   1
   2   2 -20  105.34   29.99   1
  -2  -2  20   92.87   28.56   1
  -2   2  19  276.00   38.33   1
   2   2 -19  223.69   38.79   1
   2  -2 -19  255.38   35.93   1
  -2  -2  19  237.99   38.59   1
   2  -2 -18   74.89   25.14   1
   2   2 -18   83.53   29.87   1
  -2   2  18   56.89   21.56   1
  -2  -2  18   98.35   30.34   1
  -2   2  17   58.05   28.09   1
   2  -2 -17   50.39   26.76   1
   2   2 -17   87.53   29.39   1
  -2  -2  17   88.51   31.43   1
   2  -2 -16  732.89   59.78   1
  -2   2  16  671.63   59.52   1
  -2  -2  16  924.93   70.73   1
   2   2 -16  827.47   68.87   1
  -2   2  15 1591.67   81.94   1
   2  -2 -15 1725.05   83.55   1
  -2  -2  15 1977.25   93.24   1
   2   2 -15 1978.29   95.03   1
   2  -2 -14  457.81   48.43   1
  -2   2  14  485.94   50.99   1
  -2  -2  14  607.39   57.29   1
   2   2 -14  489.34   52.32   1
   2  -2 -13  657.42   51.02   1
  -2   2  13  556.90   50.43   1
   2   2 -13  660.25   56.56   1
   2  -2 -12  345.53   39.26   1
  -2   2  12  349.90   40.38   1
   2   2 -12  810.62   59.31   1
  -2  -2  12  990.72   63.89   1
   2  -2 -11   78.37   23.56   1
  -2   2  11   57.20   22.71   1
   2   2 -11  279.75   40.66   1
  -2  -2  11  269.69   37.12   1
   2  -2 -10  961.20   62.22   1
  -2   2  10 1041.78   60.71   1
   2   2 -10 1093.78   64.19   1
  -2  -2  10  973.06   60.87   1
  -2   2   9 2015.78   84.92   1
   2  -2  -9 1972.20   83.36   1
   2  -2  -9 1947.49  122.44   1
   2   2  -9 1989.86   82.12   1
   2   2  -8 5562.40  192.36   1
  -2  -2   8 4561.40  191.31   1
   2  -2  -8 4715.05  125.28   1
  -2   2   8 5544.35  187.91   1
   2  -2  -8 5473.41  185.18   1
   2   2  -8 4178.12  113.12   1
   2   2  -7 1343.19   58.94   1
  -2  -2   7 1310.79  107.62   1
  -2  -2   7 1273.99   57.45   1
   2   2  -7 1506.55  101.92   1
  -2  -2   7 1414.14   68.30   1
   2   2  -7 1430.25   68.73   1
  -2   2   7 1433.28   87.31   1
   2  -2  -7 1469.11   92.07   1
  -2  -2   7 1688.12  105.52   1
   2  -2  -7 1624.69   77.24   1
  -2  -2   6  133.77   18.27   1
   2   2  -6   94.84   16.62   1
  -2   2   6 1279.06   81.09   1
   2  -2  -6  221.06   38.55   1
  -2  -2   6  391.99   68.86   1
   2   2  -6  378.15   49.44   1
   2   2  -6   80.47   78.71   1
  -2  -2   6   81.50   52.09   1
  -2  -2   6  189.65   33.41   1
   2   2  -6  182.05   32.30   1
  -2   2   6  686.26   58.10   1
   2  -2  -6  757.89   54.06   1
   2  -2  -6 1129.38   84.39   1
   2   2  -6  343.22   45.95   1
  -2  -2   6  226.81   41.59   1
  -2   2   6  768.95   69.42   1
  -2   2   5 1771.58   91.27   1
   2  -2  -5 2613.85   97.56   1
  -2  -2   5 1932.28  183.52   1
   2   2  -5 2351.23  201.53   1
  -2   2   5 1942.54   92.07   1
   2   2  -5 1364.51   54.44   1
   2  -2  -5 1714.74   87.58   1
   2  -2  -5 1927.90  126.53   1
  -2  -2   5 1888.11  100.08   1
   2   2  -5 1552.32   98.20   1
  -2  -2   5 2062.19   67.90   1
  -2  -2   5 1693.55   70.88   1
   2   2  -5 1605.27   70.17   1
  -2   2   5 2159.57   99.72   1
   2  -2  -5 2191.73  100.29   1
  -2  -2   5 1936.00   94.77   1
   2   2  -5 2026.05  100.30   1
  -2   2   4 8542.80  166.95   1
   2  -2  -4 9160.74  168.31   1
   2   2  -413253.40  462.80   1
  -2  -2   4 7464.38  343.30   1
   2  -2  -4 8896.23  195.38   1
  -2   2   4 9548.99  199.25   1
   2  -2  -4 9061.00  273.03   1
  -2   2   4 8597.86  254.35   1
   2   2  -4 7516.35  206.90   1
  -2  -2   4 7340.34  204.52   1
   2   2  -410156.40  151.67   1
  -2  -2   411784.40  174.03   1
   2   2  -4 7967.16  184.07   1
  -2  -2   4 7374.34  184.70   1
  -2   2   4 9236.49  200.90   1
   2  -2  -4 8453.21  196.42   1
  -2  -2   4 7385.84  139.53   1
   2   2  -4 7616.70  142.58   1
  -2  -2   3 3946.88  100.68   1
   2  -2  -3 1886.14  224.54   1
   2   2  -3 4633.50  234.25   1
  -2   2   3 1821.96  224.75   1
  -2  -2   3 5016.46  243.30   1
  -2   2   3 4566.54  173.17   1
   2  -2  -3 4341.59  172.03   1
  -2  -2   3 4805.95  135.35   1
   2   2  -3 6232.52  151.76   1
  -2   2   3 7708.75  214.39   1
   2  -2  -3 4709.16  140.18   1
  -2   2   3 4344.30  114.35   1
   2  -2  -3 4267.22  115.85   1
  -2  -2   3 4203.31  164.69   1
   2   2  -3 3870.08  165.53   1
  -2  -2   3 4414.82  136.06   1
   2   2  -3 4491.17  137.21   1
   2  -2  -3 4321.54  150.08   1
  -2   2   3 4684.00  150.85   1
   2   2  -2 3554.21  195.72   1
  -2  -2   2 3669.02  190.69   1
   2  -2  -2 3620.54  104.58   1
  -2   2   2 3362.79   97.86   1
  -2   2   2 2895.19  107.64   1
   2  -2  -2 3142.82  110.14   1
   2  -2  -2 2956.09  280.43   1
  -2   2   2 3249.96  299.13   1
   2   2  -2 3954.88  173.51   1
  -2  -2   2 3664.02  171.49   1
   2  -2  -2 4325.82  173.70   1
   2   2  -2 2901.95  126.08   1
  -2  -2   2 2272.37  108.39   1
   2   2  -2 3829.79  133.73   1
  -2   2   2 3674.82  128.35   1
   2  -2  -2 3570.02  124.72   1
  -2  -2   2 4015.26  136.83   1
   2  -2  -1 1729.57  204.00   1
  -2   2   1 1624.86  199.66   1
   2  -2  -1 1452.67   87.50   1
  -2   2   1 1618.58   88.76   1
   2   2  -1 1270.25  122.08   1
  -2  -2   1 1442.10  124.27   1
   2  -2  -1 1632.57   82.35   1
  -2   2   1 1494.16   79.73   1
   2  -2  -1 1645.29  100.72   1
   2   2  -1 1529.35  102.27   1
  -2  -2   1 1660.34  105.75   1
   2  -2  -1 1688.16   73.18   1
  -2   2   1 1812.62   75.37   1
   2   2  -1 1641.73   81.98   1
  -2  -2   1 1746.38   81.03   1
   2  -2   0 1133.57   78.81   1
  -2   2   0 1325.10   82.39   1
   2   2   0 1238.74   78.39   1
  -2  -2   0 1542.83   84.20   1
  -2  -2   0 1328.45   96.52   1
   2   2   0 1290.97   90.62   1
   2   2   0 1014.78  111.17   1
  -2  -2   0 1068.20  115.56   1
   2  -2   0 2014.53   92.53   1
  -2   2   0 1672.55   83.43   1
   2  -2   0 1256.12   94.22   1
  -2   2   0 1380.70   97.90   1
   2  -2   0 1254.76  167.44   1
  -2   2   0 1378.12  168.20   1
   2  -2   0 1231.88   76.01   1
  -2   2   0 1429.61   89.32   1
  -2   2  -1  538.67   57.51   1
   2  -2   1  629.92   61.86   1
   2  -2   1  592.41   67.97   1
  -2  -2  -1  505.93   60.06   1
  -2   2  -1  610.17   71.21   1
   2   2   1  502.51   50.95   1
   2   2   1 4080.13  154.10   1
   2  -2   1  602.61   52.08   1
  -2   2  -1  511.44   58.77   1
  -2   2  -1  403.48   93.72   1
   2  -2   1 3302.51  149.90   1
  -2   2  -1 2622.82  136.84   1
  -2  -2  -1  548.02   75.43   1
   2   2   1  595.18   86.12   1
  -2  -2  -2   38.05   28.24   1
  -2   2  -2   94.16   31.04   1
   2  -2   2  101.59   31.68   1
   2  -2   2   52.89   31.47   1
   2   2   2   39.07   43.35   1
  -2   2  -2   -7.21   36.37   1
  -2  -2  -2   67.62   44.12   1
   2   2   2  181.70   52.31   1
   2  -2   2   25.83   44.91   1
  -2   2  -2   71.74   36.12   1
  -2   2  -2  102.03   38.71   1
   2   2   2  164.89   41.44   1
   2  -2   2  110.37   40.30   1
   2  -2   3  320.85   54.07   1
   2  -2   3  283.32   71.36   1
  -2   2  -3  332.81   70.91   1
   2  -2   3  401.48   64.23   1
   2   2   3  372.85   48.06   1
   2  -2   3  440.81   57.45   1
  -2  -2  -3  549.86   59.37   1
  -2   2  -3  464.46   59.16   1
  -2   2  -3  320.46   56.05   1
  -2  -2  -3 1120.71  133.35   1
   2   2   3  962.36  123.77   1
  -2  -2  -3  249.60   44.10   1
   2   2   3  326.35   57.14   1
   2  -2   4 5426.42  273.14   1
  -2   2  -4 5474.22  267.05   1
   2  -2   4 5581.63  210.38   1
  -2   2  -4 5753.60  210.33   1
   2  -2   4 5196.46  199.91   1
   2   2   4 6650.34  207.87   1
  -2   2  -4 6328.46  230.25   1
  -2  -2  -4 7079.81  208.60   1
  -2  -2  -4 5696.00  196.73   1
   2   2   4 5400.42  191.35   1
   2   2   4 5942.01  323.23   1
  -2  -2  -4 4407.41  270.26   1
   2  -2   5  108.49   55.29   1
  -2   2  -5  143.21   53.60   1
  -2   2  -5   24.81   42.39   1
  -2  -2  -5   76.98   61.07   1
   2  -2   5   22.27   43.11   1
   2   2   5  113.02   46.84   1
  -2  -2  -5  183.36   45.48   1
   2  -2   5   11.27   39.98   1
   2   2   5   15.82   36.75   1
  -2   2  -5   49.12   40.14   1
  -2  -2  -5   49.52   32.25   1
   2   2   6 2476.96  227.17   1
  -2   2  -6 2035.36  225.88   1
  -2  -2  -6 1891.86  212.90   1
   2   2   6 1021.40   91.70   1
  -2  -2  -6  747.65   83.63   1
   2  -2   6 1153.63  100.90   1
  -2   2  -6 1165.10   94.78   1
   2  -2   6  336.89   79.59   1
  -2   2  -6 1570.32  147.44   1
  -2  -2  -6 1397.06  181.14   1
   2   2   7  346.54  111.28   1
  -2   2  -7  213.40   67.39   1
   2  -2   7  340.40   80.74   1
  -2  -2  -7  540.82   78.99   1
   2   2   7  431.96   77.88   1
  -2  -2  -7  243.02   90.89   1
  -2   2  -8 1773.28  118.73   1
   2  -2   8 1945.63  124.25   1
  -2  -2  -8 2258.86  151.59   1
   2   2   8 2446.98  155.67   1
   2   2   8  907.42  189.97   1
  -2  -2  -8 2008.76  248.23   1
   2  -2   8 1206.49  126.38   1
  -2   2  -8 1714.13  167.59   1
  -2  -2  -8 1242.90   41.59   1
   2   2   8 1234.76   46.47   1
  -2  -2  -9 1312.51  119.83   1
   2   2   9 1560.00  122.83   1
   2  -2   9  832.16   80.16   1
  -2   2  -9 1069.02   90.16   1
  -2  -2  -9  661.30   27.55   1
   2   2   9  582.60   25.48   1
  -2   2  -9 1193.58  168.73   1
  -2  -2  -9  880.30  180.63   1
   2  -2   9  756.45  137.59   1
   2   2   9 1300.54  197.09   1
  -2   2 -10  263.89   84.80   1
   2  -2  10  122.56   79.26   1
  -2  -2 -10  318.76  128.90   1
   2  -2  10  185.62   51.70   1
  -2   2 -10  161.18   58.50   1
   2   2  10  132.21   15.83   1
  -2  -2 -10  177.58   18.19   1
   2   2  10   90.15   98.86   1
   2  -2  11  140.78   53.00   1
  -2   2 -11  282.45   96.78   1
  -2   2 -11  424.32   64.02   1
   2  -2  11  462.26   63.21   1
   2   2  11  334.20   80.85   1
  -2  -2 -11  423.65   89.99   1
  -2  -2 -11  392.65   23.01   1
   2   2  11  418.90   25.09   1
   2   2  11  296.55  141.92   1
  -2  -2 -11  216.07  117.18   1
  -2   2 -12  758.90   78.76   1
   2  -2  12  741.77   76.16   1
  -2  -2 -12  562.54   28.30   1
   2   2  12  579.00   29.38   1
   2  -2  12  439.37  120.58   1
  -2   2 -12  346.51  101.97   1
   2  -2  13  129.15   88.79   1
  -2   2 -13  287.71   51.79   1
   2  -2  13  251.24   51.15   1
  -2   2 -13   71.91   48.14   1
   2   2  13  107.94   16.57   1
  -2  -2 -13  101.94   15.28   1
  -2   2 -14  154.69   55.07   1
   2   2  14   45.98   13.40   1
  -2  -2 -14   50.92   13.25   1
   2  -2  14   25.95   50.29   1
  -2   2 -14   43.61   69.48   1
   2  -2  15  601.04   88.47   1
  -2   2 -15  419.30   75.32   1
   2   2  15  578.41   32.07   1
  -2  -2 -15  573.26   32.38   1
  -2   2 -15  365.01  135.38   1
   2  -2  15  324.92  120.23   1
   2   2  16   45.14   13.77   1
  -2   2 -16   77.26   49.94   1
   2  -2  16   76.09   47.14   1
  -2  -2 -16  127.75   18.97   1
  -2   2 -16   81.18   76.64   1
   2  -2  16  104.83   99.86   1
   2   2  17   47.67   14.08   1
  -2   2 -17   47.05  117.38   1
   2  -2  17   36.47   84.13   1
  -2   2 -17  -23.37   33.27   1
   2  -2  17  114.86   63.77   1
  -2  -2 -17  153.92   20.68   1
   2  -2  18   89.10   90.62   1
  -2   2 -18   82.32   68.35   1
   2   2  18   97.10   19.22   1
  -2  -2 -18   45.51   15.03   1
   2  -2  18  147.62   66.43   1
  -2   2 -18  179.86   68.73   1
   2  -2  19   26.20   87.20   1
  -2   2 -19   72.33   75.72   1
   2   2  19  102.33   18.36   1
  -2  -2 -19   83.40   20.39   1
   2  -2  19  115.21   60.56   1
  -2   2 -19  223.15   77.26   1
   2  -2  20   32.33   75.95   1
   2   2  20   58.11   16.58   1
  -2  -2 -20   78.96   18.72   1
  -2   2 -20  121.24   62.38   1
  -2  -2 -21   23.82   12.87   1
   2   2  21   54.32   19.88   1
   2  -2  21   22.13   73.59   1
   2   2  22   28.23   18.30   1
  -2  -2 -22   40.05   14.21   1
   2   2  23   63.21   18.96   1
  -2  -2 -23   48.33   15.74   1
   2   2  24   40.93   18.06   1
  -2  -2 -24   30.12   13.25   1
   2   3 -24   19.14   23.17   1
  -2   3  24    0.09   16.72   1
   2  -3 -24   51.65   22.69   1
  -2   3  23   36.77   24.27   1
   2  -3 -23   39.75   21.00   1
  -2   3  22   33.50   24.37   1
   2  -3 -22   14.49   20.86   1
  -2  -3  22   51.28   27.29   1
   2  -3 -21   71.67   27.07   1
  -2   3  21   77.63   26.07   1
   2   3 -21  194.12   42.97   1
  -2  -3  21  175.69   40.90   1
   2  -3 -20  102.14   29.03   1
  -2   3  20  101.36   33.04   1
  -2  -3  20  166.63   35.64   1
  -2   3  19  119.22   36.17   1
   2  -3 -19   66.08   27.68   1
  -2  -3  19  163.94   40.64   1
   2   3 -19  142.37   37.64   1
   2  -3 -18  595.36   60.26   1
  -2   3  18  534.71   64.15   1
  -2  -3  18  693.86   67.54   1
   2   3 -18  707.74   68.89   1
   2  -3 -17 2054.18  105.11   1
  -2   3  17 2008.71  102.62   1
  -2  -3  17 2390.78  112.91   1
   2   3 -17 2489.80  117.85   1
  -2   3  16 2308.50  108.67   1
   2  -3 -16 2364.35  110.09   1
   2   3 -16 2537.33  118.07   1
  -2  -3  16 2171.62  109.27   1
   2  -3 -15  908.28   70.02   1
  -2   3  15  816.84   61.66   1
  -2  -3  15 1049.17   73.76   1
   2   3 -15 1155.42   79.13   1
  -2   3  14  307.34   42.29   1
   2  -3 -14  357.68   46.14   1
  -2  -3  14  701.39   62.76   1
   2   3 -14  740.83   68.08   1
  -2   3  13  127.98   30.54   1
   2  -3 -13  167.66   35.20   1
  -2  -3  13  422.98   49.51   1
   2   3 -13  351.54   48.75   1
  -2   3  12  635.43   57.29   1
   2  -3 -12  530.30   53.53   1
   2   3 -12 1235.82   78.96   1
  -2  -3  12 1335.31   82.96   1
   2  -3 -11   69.23   27.48   1
  -2   3  11   58.32   27.38   1
  -2   3  10 1157.78   84.55   1
   2  -3 -10 1122.95   80.39   1
   2  -3  -9 1606.07  108.55   1
  -2   3   9 1579.18  106.32   1
  -2  -3   9  933.49   82.09   1
   2   3  -9  687.42   80.45   1
  -2   3   9 1435.88   90.08   1
   2  -3  -9 1982.97   98.32   1
   2  -3  -8 1395.72   95.94   1
  -2   3   8 1522.29   95.89   1
   2  -3  -8 1567.23   86.80   1
  -2  -3   8 1308.38   95.54   1
   2   3  -8 1445.95   98.08   1
   2   3  -7 1164.88   47.23   1
  -2  -3   7 1404.78   53.88   1
   2   3  -7  664.74  120.55   1
  -2  -3   7  734.25  118.21   1
  -2   3   7 1366.55   89.42   1
   2  -3  -7 1359.33   88.82   1
  -2  -3   7 1013.64   77.07   1
   2   3  -7 1001.97   74.26   1
   2  -3  -7 1315.77   78.92   1
  -2   3   6 2364.51  123.26   1
   2  -3  -6 2089.55  112.49   1
  -2  -3   6 2612.31  116.87   1
   2   3  -6 2585.11  115.55   1
  -2  -3   6 2690.83   69.40   1
   2   3  -6 2723.06   70.36   1
   2   3  -6 3056.23  228.65   1
  -2  -3   6 2904.62  218.56   1
  -2   3   6 2674.32  104.36   1
   2  -3  -6 2824.25  109.80   1
  -2   3   6 2815.44  131.10   1
   2   3  -6 2755.24  125.53   1
   2  -3  -6 3031.85  127.93   1
  -2  -3   6 2863.28  124.39   1
  -2   3   518780.60  311.23   1
   2  -3  -518917.70  307.50   1
  -2   3   518920.70  302.15   1
   2  -3  -518699.10  301.91   1
  -2  -3   516612.90  191.33   1
   2   3  -514730.90  168.12   1
  -2  -3   514419.00  251.89   1
   2   3  -514693.00  249.71   1
  -2   3   519564.00  270.37   1
   2  -3  -518604.00  263.01   1
   2   3  -518822.90  524.72   1
  -2  -3   515353.70  481.97   1
  -2  -3   517564.40  312.05   1
   2   3  -516206.80  306.46   1
   2  -3  -4 6387.84  177.18   1
  -2   3   4 6568.43  181.33   1
  -2  -3   4 7346.42  274.13   1
   2   3  -4 7538.77  288.76   1
   2   3  -4 6305.69  219.07   1
  -2  -3   4 7775.10  234.36   1
  -2  -3   4 8141.09  153.22   1
   2   3  -4 6344.49  171.88   1
  -2  -3   4 5759.08  169.28   1
   2   3  -4 8401.96  156.19   1
   2  -3  -4 7206.22  168.66   1
  -2   3   4 7201.49  164.95   1
  -2   3   4 6991.37  178.54   1
   2  -3  -4 6910.72  182.91   1
   2  -3  -4 8359.79  249.57   1
   2  -3  -3 7332.63  241.97   1
   2  -3  -3 8116.26  190.50   1
  -2   3   3 8778.57  192.38   1
   2   3  -3 8705.92  231.27   1
  -2  -3   3 9262.11  237.89   1
  -2   3   3 8717.48  198.32   1
   2  -3  -3 8424.63  191.85   1
  -2  -3   3 8711.52  185.58   1
   2  -3  -3 8565.77  209.96   1
  -2   3   3 8508.48  202.79   1
   2   3  -3 9169.65  194.56   1
  -2  -3   3 9122.33  292.62   1
   2   3  -3 9137.71  291.09   1
   2   3  -2  333.85   59.45   1
  -2  -3   2  327.39   69.02   1
   2   3  -2  849.94   79.70   1
  -2  -3   2  555.58   68.49   1
  -2   3   2  367.79   44.43   1
   2  -3  -2  412.79   52.03   1
   2   3  -2  384.56   52.39   1
  -2  -3   2  439.74   49.25   1
  -2   3   2 1136.39   83.73   1
   2  -3  -2 1530.21   94.43   1
   2  -3  -2  800.65   69.23   1
  -2   3   2  551.60   55.09   1
   2  -3  -2  493.38   73.09   1
   2  -3  -2  218.41  127.04   1
  -2   3   2  106.46   76.87   1
  -2   3   1  924.81   64.25   1
   2  -3  -1 1005.43   66.64   1
   2  -3  -1 1056.38  178.23   1
  -2   3   1  986.46  180.40   1
  -2  -3   1  886.84   79.81   1
   2   3  -1  971.48   81.10   1
  -2  -3   1 1041.84  103.16   1
   2   3  -1 1233.21  113.83   1
   2  -3  -1 1034.11   82.04   1
  -2   3   1 1193.26   83.54   1
   2  -3  -1 1332.23  104.78   1
  -2   3   1 1575.79  105.34   1
  -2   3   1 1071.66   85.76   1
   2  -3  -1 1125.23   87.60   1
   2   3  -1 1486.37   83.79   1
  -2  -3   1 1184.12   74.02   1
  -2   3   0 6677.11  183.86   1
   2   3   0 7558.30  178.11   1
  -2  -3   0 7130.76  169.43   1
   2  -3   0 7134.56  182.69   1
   2   3   0 6567.64  198.26   1
  -2  -3   0 6769.23  197.82   1
  -2   3   0 7167.52  417.02   1
   2   3   0 4957.29  210.29   1
  -2  -3   0 5450.74  214.50   1
  -2   3   0 6701.10  204.41   1
   2  -3   0 6397.84  200.46   1
   2  -3   0 7280.65  186.21   1
  -2   3   0 7225.89  187.11   1
   2  -3   0 5960.45  207.47   1
  -2   3   0 6278.47  201.76   1
   2   3   1 6828.95  166.28   1
  -2  -3  -1 6827.73  172.82   1
   2   3   1 6533.86  265.69   1
  -2  -3  -1 4109.78  221.13   1
  -2   3  -1 6510.23  191.84   1
   2  -3   1 6746.76  187.88   1
  -2   3  -1 7033.93  211.16   1
   2  -3   1 7177.78  213.54   1
  -2  -3  -1 6296.70  189.86   1
   2   3   1 6748.39  192.06   1
   2  -3   1 6566.18  202.75   1
  -2   3  -1 6176.54  194.39   1
   2  -3   1 4052.53  299.27   1
  -2   3  -1 4354.51  314.87   1
  -2  -3  -2 3372.65  248.83   1
   2   3   2 3890.51  134.44   1
   2  -3   2 4241.52  155.13   1
  -2  -3  -2 3819.96  133.51   1
  -2   3  -2 4130.35  153.91   1
  -2   3  -2 3792.04  165.04   1
   2  -3   2 3616.24  161.99   1
   2   3   2 3879.54  154.31   1
   2  -3   2 4416.65  164.58   1
   2  -3   2 4072.34  270.18   1
  -2   3  -2 4046.78  261.87   1
  -2   3  -3  521.66   75.32   1
   2  -3   3  573.24   75.01   1
   2   3   3  937.14   74.13   1
  -2  -3  -3  932.14   84.82   1
   2   3   3  674.68  105.91   1
  -2  -3  -3  409.76   97.89   1
   2   3   3  773.74   75.97   1
  -2   3  -3  565.67   71.31   1
   2  -3   3  530.98   78.37   1
   2  -3   3  495.04   94.40   1
  -2   3  -3  594.11  103.70   1
   2  -3   3  841.65   79.11   1
  -2  -3  -4 3321.96  250.44   1
   2   3   4 3586.73  273.24   1
   2  -3   4 4514.76  254.70   1
  -2   3  -4 4612.62  254.24   1
   2   3   4 4313.58  174.39   1
  -2  -3  -4 4873.00  178.29   1
   2   3   4 4816.33  175.89   1
  -2   3  -4 3504.60  175.38   1
   2  -3   4 3979.81  187.08   1
  -2  -3  -4 4492.68  172.95   1
  -2   3  -4 5113.27  225.07   1
   2  -3   4 5159.80  219.67   1
   2  -3   4 5380.55  219.28   1
  -2   3  -4 5878.15  237.96   1
  -2   3  -5  290.41   78.39   1
   2  -3   5  220.48   85.17   1
   2   3   5  335.40   63.47   1
  -2   3  -5  241.35   52.49   1
   2  -3   5  271.82   53.35   1
   2  -3   5  210.75   69.51   1
  -2   3  -5  231.03   62.14   1
  -2  -3  -5   76.94   51.30   1
   2   3   5   80.33   76.15   1
   2  -3   5  253.65   61.78   1
  -2   3  -5  287.76   65.91   1
  -2  -3  -5  191.75   79.24   1
   2   3   5  227.00   54.46   1
  -2  -3  -5  263.89   60.05   1
  -2  -3  -6 2476.58  226.49   1
   2  -3   6 2233.00  254.35   1
   2   3   6 2731.90  242.51   1
  -2   3  -6 1905.10  238.52   1
   2  -3   6  267.95   57.67   1
  -2   3  -6  288.46   56.62   1
   2  -3   6  157.18   64.58   1
  -2   3  -6  119.60   71.73   1
   2   3   6 4322.37  333.82   1
  -2  -3  -6  925.73  164.64   1
  -2  -3  -6 1087.26  110.14   1
   2   3   6  910.89   96.34   1
   2  -3   7 3645.60  169.96   1
  -2   3  -7 3565.18  175.28   1
  -2   3  -7 3434.68  226.49   1
   2  -3   7 3708.51  233.11   1
  -2  -3  -7 2372.35  272.52   1
   2   3   7 5183.22  220.24   1
  -2  -3  -7 4875.10  213.63   1
  -2  -3  -8  933.27  107.63   1
   2  -3   8  452.46   69.79   1
  -2   3  -8  161.36   53.69   1
   2  -3   8  355.89   73.14   1
  -2   3  -8  313.40   70.75   1
  -2  -3  -8  705.55  157.83   1
   2   3   8  128.47  108.64   1
  -2   3  -9  307.51   54.30   1
   2  -3   9  117.34   39.99   1
   2  -3   9  121.39   57.53   1
  -2   3  -9   68.65   38.68   1
  -2  -3  -9  309.31   92.23   1
   2   3   9  351.27   88.86   1
   2   3   9  101.80   28.84   1
   2   3   9   31.88   81.08   1
  -2  -3  -9   37.77  100.45   1
  -2  -3  -9  231.17   30.95   1
   2  -3  10  202.62   49.81   1
  -2  -3 -10  254.37   29.05   1
   2   3  10  251.82   33.24   1
  -2   3 -10   60.38   34.60   1
  -2   3 -10    7.56   35.17   1
   2  -3  10  397.69   89.40   1
   2   3  11  469.46   31.94   1
  -2  -3 -11  308.11   25.21   1
  -2   3 -11  380.11   59.36   1
   2  -3  11  419.63   63.21   1
  -2   3 -11  279.85   93.15   1
   2  -3  11  292.08   88.38   1
  -2  -3 -12   92.52   19.06   1
   2   3  12   86.49   15.16   1
  -2   3 -12   69.94   40.56   1
   2  -3  12   48.51   34.51   1
   2  -3  12   56.10   48.36   1
  -2   3 -12   -2.76   45.81   1
   2   3  13  735.12   43.89   1
  -2  -3 -13  829.27   47.66   1
  -2   3 -13  733.52   82.54   1
   2  -3  13 1134.10   95.81   1
  -2   3 -13  762.98  143.97   1
   2  -3  13 1178.99  173.84   1
  -2   3 -14  195.71   78.97   1
  -2  -3 -14  605.48   42.22   1
   2   3  14  798.24   46.83   1
   2  -3  14  360.89   56.95   1
  -2   3 -14  559.43   73.53   1
   2  -3  14  425.99  116.32   1
  -2  -3 -15  133.37   21.97   1
   2   3  15  125.57   23.92   1
   2  -3  15  172.07   51.87   1
  -2   3 -15   55.50   90.08   1
   2  -3  15  173.64   68.95   1
  -2  -3 -16  350.65   31.20   1
   2   3  16  268.66   28.60   1
  -2   3 -16  902.49   94.78   1
   2  -3  16  711.91   85.75   1
  -2   3 -16  423.00  132.10   1
   2  -3  16  512.69  139.77   1
   2   3  17  163.54   25.12   1
  -2  -3 -17  236.67   26.76   1
   2  -3  17  340.34   63.35   1
  -2   3 -17  324.26   69.68   1
   2  -3  17  153.64   85.99   1
  -2   3 -17  147.02  100.13   1
  -2   3 -18  324.49  109.81   1
  -2  -3 -18  428.65   36.06   1
   2   3  18  498.44   39.78   1
  -2   3 -18  302.96   74.31   1
   2  -3  18  644.79   92.12   1
   2  -3  18  414.64  141.16   1
   2  -3  19   53.42   42.38   1
  -2   3 -19   77.80   31.42   1
  -2   3 -19   88.14  103.51   1
   2  -3  19   64.42   80.67   1
  -2  -3 -19   97.05   20.57   1
   2   3  19   53.80   16.90   1
  -2   3 -20   83.12   62.94   1
   2  -3  20   79.10   56.04   1
   2  -3  20  -41.33   92.09   1
  -2   3 -20   61.55   95.66   1
   2   3  20   62.89   17.84   1
  -2  -3 -20   46.67   15.98   1
  -2   3 -21  132.24   54.84   1
   2  -3  21   68.40   52.42   1
  -2  -3 -21   12.41   14.66   1
   2  -3  21   19.06   77.07   1
  -2   3 -21   50.35   96.34   1
   2   3  21   19.60   15.74   1
  -2   3 -22  177.17   64.69   1
   2  -3  22  107.19  100.91   1
  -2  -3 -22  147.71   24.66   1
   2   3  22  122.96   25.21   1
   2  -3  23  122.90  105.18   1
  -2  -3 -23  126.12   22.91   1
   2   3  23  142.05   24.65   1
  -2  -3 -24   44.13   20.01   1
   2   3  24   24.26   13.43   1
  -2  -4  24   28.19   26.27   1
  -2   4  24    3.47   18.47   1
   2  -4 -24   31.94   27.71   1
  -2  -4  23  275.10   48.76   1
  -2   4  23  144.35   35.85   1
   2  -4 -23  255.94   44.08   1
  -2  -4  22  131.19   32.79   1
   2   4 -22  102.98   40.27   1
   2  -4 -22   99.84   38.38   1
  -2   4  22  126.41   36.14   1
   2   4 -21  346.58   57.12   1
  -2  -4  21  245.38   46.17   1
  -2   4  21  195.34   42.52   1
   2  -4 -21  205.26   40.97   1
  -2  -4  20  463.27   57.21   1
  -2   4  20  367.16   50.70   1
   2  -4 -20  331.04   49.28   1
  -2  -4  19  141.45   45.91   1
  -2   4  19   91.37   36.46   1
   2  -4 -19   94.73   39.39   1
   2  -4 -18 1779.16   98.49   1
  -2   4  18 1578.31   97.24   1
   2  -4 -17  138.65   49.52   1
  -2   4  17  144.45   54.42   1
   2  -4 -16 4241.90  153.38   1
  -2   4  16 4423.36  159.63   1
   2  -4 -15  402.62   56.86   1
  -2   4  15  351.11   55.00   1
  -2   4  14  479.75   68.19   1
   2  -4 -14  465.41   65.81   1
   2  -4 -13 1427.70  101.85   1
  -2   4  13 1063.36   82.43   1
   2  -4 -12 1374.64   90.61   1
  -2   4  12 1130.95   82.43   1
  -2   4  11  387.29   50.49   1
   2  -4 -11  579.67   60.85   1
  -2   4  10  117.68   29.18   1
   2  -4 -10  162.39   39.44   1
  -2  -4  10   58.99   33.75   1
   2   4 -10   36.04   30.42   1
  -2   4   9  595.47   57.62   1
   2  -4  -9  600.62   59.35   1
   2   4  -9  231.38   40.64   1
  -2  -4   9  247.07   45.00   1
   2  -4  -9  342.91   60.41   1
  -2   4   9  360.45   56.36   1
   2  -4  -8 4799.02  167.32   1
  -2   4   8 4492.86  157.55   1
  -2  -4   8 4479.39   88.40   1
   2  -4  -8 4888.31  149.68   1
   2   4  -8 4252.91  135.44   1
   2  -4  -714559.50  278.99   1
  -2   4   712992.00  260.68   1
   2   4  -713844.70  459.32   1
  -2  -4   714458.80  471.77   1
   2  -4  -713958.70  252.58   1
  -2  -4   713276.80  139.25   1
  -2  -4   713231.10  255.77   1
   2   4  -712983.20  261.95   1
  -2   4   6  757.40   75.96   1
   2  -4  -6  827.21   74.49   1
   2   4  -6  789.09   74.20   1
  -2  -4   6  775.02   72.54   1
   2   4  -6  850.95   76.17   1
  -2   4   6  932.17   78.55   1
  -2  -4   6  844.87   79.99   1
   2  -4  -6 1115.33   81.57   1
  -2  -4   6 1070.09  127.05   1
   2   4  -6  665.73  105.37   1
   2  -4  -6  852.52   69.85   1
  -2   4   6  771.61   63.31   1
  -2  -4   6  555.04   28.19   1
   2   4  -6  437.34   27.48   1
  -2   4   5  151.04   34.62   1
   2  -4  -5  141.62   30.08   1
  -2   4   5  240.01   44.54   1
   2  -4  -5  242.06   45.41   1
  -2   4   5  377.93   51.04   1
   2  -4  -5  411.61   56.07   1
   2   4  -5  139.31   23.58   1
   2   4  -5  296.48   48.41   1
  -2  -4   5  190.46   40.83   1
  -2  -4   5   58.69   15.44   1
  -2  -4   5  163.70   46.44   1
  -2  -4   5  110.05   42.17   1
   2   4  -5   70.61   42.74   1
   2   4  -5  364.93   57.11   1
   2  -4  -4  100.98   26.03   1
  -2   4   4  136.65   31.91   1
   2   4  -4  631.78   57.18   1
  -2  -4   4  625.37   61.71   1
  -2   4   4 1011.95   84.06   1
   2  -4  -4 1011.07   82.39   1
   2  -4  -4  105.48   32.93   1
  -2   4   4  124.14   34.63   1
  -2  -4   4   87.66   38.86   1
   2   4  -4  106.12   41.41   1
   2   4  -4   75.20   25.39   1
  -2  -4   4  118.69   41.21   1
   2  -4  -3 1438.33  113.94   1
  -2  -4   3 1205.23  105.66   1
   2   4  -3 1181.01  106.20   1
   2  -4  -3 1520.95  109.46   1
  -2   4   3 1394.32   98.89   1
   2  -4  -3 1551.94   90.31   1
  -2   4   3 1722.12   96.69   1
   2   4  -3 1321.67   75.55   1
  -2   4   3 1958.16  110.03   1
   2  -4  -3 2027.72  107.62   1
  -2  -4   3 1288.11   73.99   1
   2   4  -3 1073.18   80.32   1
  -2  -4   3 1089.54   88.83   1
   2  -4  -2 1379.10   85.91   1
  -2   4   2 1347.39   82.44   1
   2  -4  -2 1183.89  109.31   1
  -2   4   2  952.47   94.48   1
  -2  -4   2  714.61   87.43   1
   2   4  -2  886.49   92.26   1
  -2   4   2 1017.89   69.95   1
   2  -4  -2  947.65   69.16   1
   2   4  -2 1086.82   82.97   1
  -2  -4   2 1153.00   69.77   1
   2   4  -2 1323.76   74.10   1
  -2   4   2  694.11   75.10   1
   2  -4  -2 1852.78  116.94   1
  -2   4   1 7119.20  248.54   1
   2  -4  -1 7358.30  246.03   1
   2   4  -1 6837.57  194.56   1
  -2  -4   1 7374.08  200.56   1
  -2   4   1 8651.07  217.11   1
   2  -4  -1 8485.24  216.42   1
  -2  -4   1 6663.96  171.58   1
   2   4  -1 8132.58  181.77   1
  -2   4   1 4586.03  374.38   1
   2  -4  -1 8102.77  200.36   1
  -2   4   1 8295.56  205.21   1
  -2  -4   1 7435.50  249.13   1
   2   4  -1 6874.97  240.08   1
  -2   4   1 8018.61  261.52   1
   2  -4  -1 9181.47  262.23   1
   2  -4   0 2047.50  130.59   1
  -2   4   0 1918.15  123.41   1
  -2  -4   0 2073.31  161.44   1
   2   4   0 1331.24  135.01   1
   2   4   0 2021.52   84.96   1
  -2   4   0 2453.21  112.45   1
   2  -4   0 1974.82  101.95   1
  -2  -4   0 2060.69   86.60   1
   2   4   0 1833.19  115.68   1
  -2  -4   0 1900.92  111.38   1
  -2   4   0 1697.84   88.70   1
   2  -4   0 1837.84   90.89   1
  -2   4   0 1763.84  221.84   1
   2  -4   0 2663.69  275.06   1
   2  -4   1  577.64   72.58   1
  -2   4  -1  790.23   83.24   1
  -2   4  -1  868.80  152.94   1
   2  -4   1  955.54  164.62   1
  -2  -4  -1  552.08   95.79   1
   2   4   1  326.05   80.47   1
   2   4   1  875.47   66.37   1
  -2  -4  -1  970.80   66.38   1
   2  -4   1  883.64   69.13   1
  -2  -4  -1 1001.43   82.22   1
   2   4   1  822.91   73.17   1
   2  -4   1 1215.83   95.01   1
  -2   4  -1 1258.55   96.26   1
   2   4   2  872.01   76.24   1
  -2  -4  -2  696.58   66.16   1
  -2   4  -2  808.72   77.39   1
   2  -4   2  790.59   78.43   1
  -2  -4  -2  539.33  110.19   1
   2   4   2  622.12  105.47   1
   2   4   2  486.79   63.36   1
  -2  -4  -2  539.14   56.02   1
   2  -4   2  800.82   86.81   1
  -2   4  -2  742.23   80.09   1
   2  -4   2  492.06   60.98   1
   2  -4   2  838.61  153.55   1
  -2   4  -2  795.46  148.75   1
   2   4   3 4343.87  172.44   1
  -2  -4  -3 3476.37  273.75   1
   2   4   3 3608.27  275.93   1
  -2   4  -3 4815.45  191.15   1
   2  -4   3 4366.73  182.20   1
  -2   4  -3 4759.48  175.79   1
   2   4   3 4700.28  147.45   1
   2  -4   3 4589.16  173.70   1
  -2  -4  -3 4337.44  143.34   1
   2  -4   3 5076.25  183.83   1
  -2   4  -3 4868.37  182.83   1
  -2   4  -3 5098.93  306.58   1
   2  -4   3 5055.67  310.94   1
  -2  -4  -4 1131.13   95.44   1
   2   4   4 1102.29   89.87   1
  -2   4  -4  867.60   97.76   1
   2  -4   4 1630.51  127.93   1
   2   4   4 1195.66  109.35   1
  -2  -4  -4 1581.35  206.62   1
  -2   4  -4  969.58   86.98   1
   2  -4   4 1162.88   96.30   1
  -2   4  -4 1243.36  104.88   1
   2  -4   4 1218.57  102.52   1
   2   4   4  104.27   73.44   1
  -2   4  -4 1256.15  135.98   1
   2  -4   4  719.76  108.93   1
   2   4   5 2693.01  154.26   1
  -2  -4  -5 2715.91  153.56   1
  -2   4  -5 2174.16  183.24   1
   2  -4   5 2261.47  182.02   1
   2  -4   5 1615.86  115.45   1
  -2   4  -5 1730.49  129.56   1
  -2  -4  -5 2903.53  133.42   1
  -2  -4  -5 1760.27  226.82   1
   2   4   5 2477.61  254.49   1
   2  -4   5 2842.28  181.71   1
   2   4   5 2861.27  130.11   1
  -2   4  -5 2719.42  161.11   1
   2  -4   5 2576.65  157.76   1
  -2   4  -5 2362.87  148.38   1
   2   4   6 1813.08  154.85   1
  -2  -4  -6 1966.08  149.44   1
   2  -4   6 1276.60  118.80   1
  -2   4  -6 1054.99  103.66   1
  -2   4  -6 1602.38  136.16   1
   2  -4   6 2079.26  147.25   1
  -2  -4  -6 1436.81  253.05   1
   2   4   6  853.30  179.70   1
  -2   4  -6 2362.16  188.30   1
   2  -4   6  883.58  122.97   1
   2  -4   6 3939.92  311.93   1
   2   4   6 4687.69  279.79   1
  -2   4  -6 3115.90  313.74   1
  -2  -4  -6 5343.88  294.77   1
  -2  -4  -7  306.47   99.50   1
   2   4   7  498.73  103.36   1
  -2  -4  -7  145.32   92.60   1
   2   4   7   71.88   74.80   1
   2  -4   7  319.52   62.05   1
  -2   4  -7  301.97   59.55   1
  -2   4  -7  194.63   59.92   1
   2  -4   7  202.46   65.76   1
  -2  -4  -8 1323.52  141.54   1
  -2   4  -8 2290.18  186.50   1
   2  -4   8  749.70  118.03   1
  -2   4  -8 1632.45  127.36   1
   2  -4   8 1547.49  121.56   1
  -2   4  -9 1158.63  139.46   1
   2  -4   9 1202.16  145.42   1
  -2   4  -9 1819.84  125.13   1
   2  -4   9 1962.21  129.76   1
  -2   4 -10  555.03   87.97   1
   2  -4  10  216.78   63.52   1
  -2  -4 -10  177.22   38.13   1
  -2   4 -10  727.21   75.21   1
  -2   4 -11   50.45   40.03   1
   2  -4  11  158.20   54.85   1
  -2  -4 -11  639.66   59.23   1
   2   4  11   65.32   28.61   1
   2  -4  11  578.94   69.26   1
  -2   4 -11  321.28   55.00   1
   2  -4  12  281.80   87.35   1
  -2   4 -12  360.47   96.07   1
   2  -4  12  241.41   47.79   1
   2   4  12  304.95   43.05   1
  -2  -4 -12  408.24   43.52   1
  -2   4 -12  230.10   54.93   1
  -2   4 -13   35.43   37.83   1
   2  -4  13  157.91   80.15   1
  -2   4 -13   80.80   41.70   1
   2  -4  13   46.33   27.35   1
   2   4  13  132.29   27.21   1
  -2  -4 -13   55.89   21.92   1
   2   4  14  175.64   28.26   1
  -2  -4 -14  125.75   21.72   1
  -2   4 -14  104.61   62.22   1
   2  -4  14   67.40   61.87   1
  -2   4 -14  197.11   51.42   1
   2  -4  14  131.81   49.67   1
  -2  -4 -15  347.34   37.96   1
   2   4  15  160.38   26.13   1
   2  -4  15  177.34   71.97   1
  -2   4 -15  275.27  100.21   1
   2  -4  15  389.72   64.53   1
  -2   4 -15  314.45   63.02   1
  -2  -4 -16  973.72   58.78   1
   2   4  16  703.46   51.35   1
   2  -4  16  654.29  149.94   1
  -2   4 -16  891.03  172.12   1
  -2   4 -16  951.48   99.85   1
   2  -4  16 1090.73  101.65   1
  -2  -4 -17  269.71   37.92   1
   2   4  17  259.57   38.17   1
  -2   4 -17  255.97   54.77   1
   2  -4  17  379.41   64.80   1
   2  -4  17  245.72  105.35   1
  -2   4 -17  351.38  112.71   1
   2   4  18  267.97   38.68   1
  -2  -4 -18  449.01   45.73   1
   2  -4  18  121.23   68.43   1
  -2   4 -18  120.28   83.90   1
   2  -4  18  322.22   71.97   1
  -2   4 -18  243.80   62.34   1
  -2  -4 -19  240.61   32.37   1
   2   4  19  211.23   38.98   1
   2  -4  19  212.89   57.70   1
  -2   4 -19  202.17   59.15   1
   2  -4  19  104.01   76.45   1
  -2   4 -19  129.70   81.59   1
  -2  -4 -20  761.45   51.85   1
   2   4  20  741.03   52.77   1
  -2   4 -20  702.81   92.76   1
   2  -4  20  858.60  104.42   1
  -2   4 -20  567.01  180.15   1
   2  -4  21   55.23   40.91   1
  -2   4 -21   59.61   39.20   1
  -2  -4 -21  100.28   24.32   1
   2   4  21   97.90   25.91   1
  -2   4 -21   17.84   79.39   1
   2  -4  21   43.07   86.15   1
  -2   4 -22  116.84   53.45   1
   2  -4  22   61.86   52.56   1
   2   4  22   97.02   25.11   1
  -2  -4 -22   52.55   23.15   1
  -2   4 -22   87.44  108.92   1
   2  -4  22   36.36   89.03   1
  -2   4 -23  204.06   72.32   1
   2   4  23  119.76   26.06   1
  -2  -4 -23  117.00   27.63   1
   2  -4  23   -2.14   92.51   1
  -2   4 -23  114.40   86.32   1
   2  -5 -24  103.94   37.03   1
  -2   5  24   39.99   21.67   1
  -2   5  23   46.93   26.89   1
   2  -5 -23   95.56   31.89   1
  -2   5  22  160.88   41.17   1
   2  -5 -22  163.25   42.46   1
  -2   5  21  286.30   50.75   1
   2  -5 -21  368.16   55.23   1
  -2   5  20  658.59   78.72   1
   2  -5 -20  659.06   72.89   1
   2  -5 -19 1655.49  109.82   1
  -2   5  19 2024.33  128.57   1
   2  -5 -18  195.92   55.44   1
  -2   5  18  129.90   44.39   1
   2  -5 -17  532.99   74.59   1
  -2   5  17  512.15   68.64   1
  -2   5  16  448.41   65.35   1
   2  -5 -16  657.25   78.50   1
  -2   5  15  154.23   39.66   1
   2  -5 -15  176.97   47.06   1
  -2   5  14  853.37   76.21   1
   2  -5 -14 1118.62   84.06   1
   2  -5 -13  260.14   47.22   1
  -2   5  13  162.35   38.69   1
   2   5 -12   38.28   24.25   1
  -2   5  12  119.39   35.65   1
  -2  -5  11  422.16   51.60   1
   2   5 -11  359.48   45.23   1
   2  -5 -11  431.06   56.16   1
  -2   5  11  342.92   47.51   1
  -2   5  10  389.07   54.50   1
   2  -5 -10  438.82   62.96   1
   2   5 -10  420.76   48.08   1
  -2  -5  10  266.92   41.68   1
   2  -5 -10  396.42   54.98   1
  -2   5  10  385.67   51.67   1
  -2   5   9 3011.75  138.69   1
   2  -5  -9 2917.45  133.16   1
   2   5  -9 1942.58   94.61   1
  -2  -5   9 2083.68   89.44   1
  -2   5   9 2393.13  115.25   1
   2  -5  -9 2635.79  123.68   1
  -2  -5   8 2019.96   46.05   1
   2  -5  -8 2051.31  113.99   1
  -2  -5   8 2049.63   99.01   1
   2   5  -8 1604.78   91.84   1
   2  -5  -8 1909.04  105.33   1
  -2   5   8 1865.67  102.76   1
  -2  -5   8 2051.69  168.57   1
   2   5  -8 1802.32  163.72   1
   2  -5  -7 1211.61   98.83   1
  -2  -5   7 1084.87   79.67   1
   2   5  -7 1061.40   84.68   1
   2   5  -7 1177.09  124.05   1
  -2   5   7  973.41   78.02   1
   2  -5  -7 1323.22   97.40   1
  -2  -5   7  885.64   29.50   1
   2  -5  -611077.50  235.79   1
  -2   5   612689.50  249.06   1
   2   5  -611679.30  319.82   1
  -2  -5   6 9395.58  273.49   1
   2   5  -6 8785.45  230.68   1
  -2  -5   6 8538.62  234.23   1
   2   5  -610583.40  248.24   1
  -2   5   6 8770.69  268.47   1
   2  -5  -6 9384.35  281.33   1
   2   5  -5  102.65   46.31   1
  -2  -5   5   76.06   46.97   1
   2  -5  -5  157.37   53.28   1
  -2   5   5   86.99   46.41   1
   2   5  -5  171.99   41.96   1
  -2  -5   5   88.24   31.70   1
  -2   5   5  117.09   38.80   1
   2  -5  -5   94.06   38.88   1
   2   5  -5  111.29   38.93   1
  -2  -5   5  140.84   36.81   1
  -2   5   4 1128.36   83.11   1
   2  -5  -4 1120.24   79.64   1
  -2  -5   4 1239.07  104.46   1
   2   5  -4 1194.09  102.22   1
  -2   5   4 1170.94  103.12   1
   2  -5  -4 1272.00  107.21   1
   2   5  -4 1463.18   80.84   1
  -2  -5   4 1344.87   75.55   1
  -2   5   4 1412.69   94.33   1
   2  -5  -4 1415.29   93.01   1
   2   5  -4  826.67   75.01   1
  -2  -5   4  965.70   80.15   1
   2   5  -3  412.13   54.04   1
  -2  -5   3  310.46   53.15   1
   2  -5  -3  579.56   59.66   1
  -2   5   3  759.75   68.53   1
  -2   5   3  676.98   88.51   1
   2  -5  -3  539.55   74.51   1
   2   5  -3  611.50   53.54   1
  -2  -5   3  497.68   63.07   1
   2   5  -3  372.13   57.08   1
   2  -5  -3  462.33   55.55   1
  -2   5   3  455.52   57.60   1
  -2   5   2 4018.66  139.93   1
   2  -5  -2 4172.86  146.06   1
   2  -5  -2 5128.25  213.07   1
   2   5  -2 3977.87  187.99   1
  -2  -5   2 4271.05  196.51   1
   2   5  -2 3568.09  116.93   1
  -2  -5   2 3998.97  122.68   1
   2  -5  -2 3959.55  204.53   1
  -2   5   2 3733.95  140.94   1
   2  -5  -2 3438.81  134.44   1
  -2  -5   2 4370.03  149.35   1
   2   5  -2 4285.64  146.12   1
  -2   5   1 5128.94  211.94   1
   2  -5  -1 4732.96  215.34   1
   2   5  -1 4764.47  250.25   1
  -2  -5   1 3581.16  218.77   1
  -2   5   1 3823.71  154.14   1
   2  -5  -1 3247.20  138.97   1
   2  -5  -1 3954.51  147.07   1
  -2   5   1 5582.40  212.59   1
  -2  -5   1 4113.52  154.91   1
   2   5  -1 3246.91  137.05   1
   2   5  -1 4642.18  139.23   1
  -2  -5   1 4003.43  126.60   1
  -2  -5   0 2485.05   94.10   1
  -2   5   0 3184.92  131.70   1
   2   5   0 2415.61   96.17   1
   2  -5   0 2621.76  118.83   1
  -2   5   0 3632.07  167.59   1
   2  -5   0 2769.95  165.47   1
   2  -5   0 2895.60  121.95   1
  -2   5   0 2707.85  116.23   1
   2  -5   0 1595.40  232.46   1
  -2   5   0 1702.01  241.92   1
  -2  -5   0 3128.59  135.24   1
   2   5   0 2644.29  120.83   1
   2   5   0 2967.26  212.83   1
  -2  -5   0 2789.94  204.40   1
   2   5   1  253.13   41.79   1
  -2   5  -1  174.57   61.95   1
   2  -5   1  201.66   47.95   1
  -2  -5  -1  100.76   73.97   1
   2   5   1   30.96   69.60   1
  -2   5  -1  114.69   86.27   1
   2  -5   1   43.43   67.21   1
   2  -5   1   66.91   22.27   1
  -2   5  -1  106.63   41.85   1
   2  -5   1   88.93   41.25   1
   2   5   1  191.45   49.78   1
  -2  -5  -1  161.32   51.41   1
  -2   5  -2 5628.52  180.21   1
   2  -5   2 5627.77  187.51   1
  -2  -5  -2 5210.13  145.47   1
   2   5   2 4985.69  145.80   1
   2   5   2 3504.47  288.29   1
  -2  -5  -2 4940.35  351.71   1
  -2   5  -2 5256.58  197.65   1
   2  -5   2 5545.97  191.57   1
   2  -5   2 5786.74  182.37   1
  -2   5  -2 5602.80  182.60   1
  -2  -5  -2 4268.66  183.37   1
   2   5   2 4926.96  190.78   1
   2  -5   2 5461.82  377.41   1
  -2   5  -2 5775.20  376.97   1
  -2   5  -3  408.10  119.35   1
   2  -5   3  170.96   38.01   1
  -2   5  -3  122.81   39.33   1
   2  -5   3  145.72   43.50   1
  -2   5  -3  128.48   39.54   1
   2   5   3  201.93   78.60   1
  -2  -5  -3  252.88   94.92   1
  -2  -5  -3  279.87   60.72   1
   2   5   3  191.96   56.65   1
  -2  -5  -3  154.69   40.56   1
   2   5   3  156.80   42.43   1
  -2   5  -3  267.55   73.66   1
   2  -5   3  290.12   79.01   1
  -2   5  -4  175.16   69.15   1
   2   5   4  144.77   53.11   1
  -2  -5  -4  193.39   54.04   1
   2  -5   4  235.93   66.80   1
   2  -5   4  172.90   47.94   1
  -2   5  -4  174.84   52.41   1
   2  -5   4   96.31   33.15   1
  -2   5  -4   80.41   29.59   1
   2  -5   4   53.00   53.58   1
  -2   5  -4  129.23   54.13   1
   2  -5   5  265.97   72.36   1
  -2   5  -5  286.02   83.67   1
   2   5   5  130.22  108.76   1
   2   5   5  214.88   50.19   1
  -2  -5  -5  246.38   51.05   1
   2   5   5  512.04   90.53   1
   2  -5   5  323.63   58.02   1
  -2   5  -5  350.85   58.41   1
   2  -5   5  311.23   95.15   1
  -2   5  -5  336.18   89.69   1
  -2   5  -5  635.85   81.63   1
   2  -5   5  371.39   65.59   1
   2   5   6 3920.69  247.03   1
  -2   5  -6 3345.44  295.33   1
  -2  -5  -6 5112.43  274.73   1
   2  -5   6 3942.25  317.16   1
  -2   5  -6  167.69   56.98   1
   2  -5   6  246.06   71.23   1
   2  -5   6  233.76   59.70   1
  -2   5  -6  244.26   60.82   1
   2  -5   7 5001.49  280.84   1
  -2   5  -7 5543.69  295.88   1
   2  -5   7 5679.19  261.95   1
  -2   5  -7 5385.60  250.33   1
   2  -5   7 6586.65  253.46   1
  -2   5  -7 6845.32  264.59   1
   2  -5   8 2729.22  156.88   1
  -2   5  -8 2520.43  156.29   1
   2  -5   8 1927.50  158.82   1
   2  -5   8 2360.23  195.27   1
  -2   5  -8 2366.25  195.46   1
  -2   5  -9  101.96   59.47   1
   2  -5   9   82.88   46.04   1
  -2   5  -9   51.62   32.43   1
   2  -5   9   44.95   30.72   1
  -2   5 -10   70.18   55.34   1
   2  -5  10  108.36   52.00   1
   2  -5  10  215.95   57.98   1
  -2   5 -10  120.60   45.20   1
   2  -5  11  820.79   89.24   1
  -2   5 -11  879.51   87.05   1
   2  -5  12   92.74   32.63   1
  -2   5 -12  115.68   41.98   1
  -2  -5 -12   76.74   30.01   1
   2   5  12   52.67   34.94   1
   2  -5  12   42.28   40.64   1
  -2   5 -12   70.83   45.16   1
   2  -5  13  460.29   63.40   1
  -2   5 -13  485.33   72.71   1
  -2   5 -13  191.04   80.87   1
   2  -5  13  144.71   56.60   1
   2   5  13  478.15   60.88   1
  -2  -5 -13  289.24   46.70   1
  -2  -5 -14  518.08   55.04   1
   2   5  14  405.41   55.05   1
  -2   5 -14  944.43  154.20   1
   2  -5  14  706.89  140.22   1
  -2   5 -14  857.39   82.37   1
   2  -5  14  962.29   91.47   1
   2   5  15  217.10   44.32   1
  -2  -5 -15  187.99   38.36   1
  -2   5 -15  406.97  115.92   1
   2  -5  15  483.47  116.03   1
   2  -5  15  496.27   70.03   1
  -2   5 -15  691.90   83.20   1
   2   5  16   51.42   18.64   1
  -2  -5 -16   68.67   26.29   1
  -2   5 -16  168.78   70.31   1
   2  -5  16   76.28   66.94   1
  -2   5 -16  159.00   51.43   1
   2  -5  16   40.17   37.70   1
   2   5  17  128.35   29.73   1
  -2  -5 -17  126.51   27.41   1
   2  -5  17  175.59   41.63   1
  -2   5 -17  129.78   41.11   1
   2  -5  17  154.38   73.57   1
  -2   5 -17  195.58   90.91   1
  -2  -5 -18  127.71   30.25   1
   2   5  18   29.57   19.82   1
  -2   5 -18   10.74   65.01   1
   2  -5  18   25.90   45.22   1
   2  -5  18  140.22   48.57   1
  -2   5 -18  155.80   48.09   1
   2   5  19  420.25   50.63   1
  -2  -5 -19  389.35   47.43   1
  -2   5 -19  521.50   78.03   1
  -2   5 -19  303.64  106.59   1
   2  -5  19  324.97  125.06   1
  -2   5 -20  108.83   38.58   1
   2  -5  20   72.52   34.03   1
   2   5  20   82.10   25.73   1
  -2  -5 -20  167.48   34.89   1
  -2   5 -20   82.90   74.06   1
   2  -5  20   61.54   64.01   1
   2   5  21  290.55   41.57   1
  -2  -5 -21  504.31   55.15   1
  -2   5 -21  216.84  107.45   1
   2  -5  21  503.85   82.76   1
  -2   5 -21  362.97   71.74   1
   2  -5  21  274.45  118.32   1
  -2   5 -22  255.96   69.33   1
   2  -5  22   64.04   42.83   1
   2   5  22  163.94   35.63   1
  -2  -5 -22   88.75   30.05   1
  -2   5 -22   46.04   53.63   1
   2  -5  22  -71.97   75.51   1
  -2   5 -23  188.20   56.74   1
   2  -5  23  156.87   57.35   1
  -2   5 -23   73.84   74.55   1
   2  -5  23   87.07   90.85   1
   2   5  23  263.66   49.54   1
  -2  -5 -23  137.43   31.12   1
   2  -6 -23  631.08   68.06   1
  -2   6  23  502.75   74.39   1
  -2   6  22  115.92   45.16   1
   2  -6 -22   99.58   44.05   1
  -2   6  21  119.94   44.64   1
   2  -6 -21  216.54   59.44   1
  -2   6  20  582.24   73.02   1
   2  -6 -20 1339.14  110.62   1
  -2   6  19  205.67   51.87   1
   2  -6 -19  251.84   49.73   1
  -2   6  18  305.36   55.79   1
   2  -6 -18  298.38   53.95   1
   2  -6 -17  608.99   70.06   1
  -2   6  17  527.75   67.13   1
  -2   6  16   93.17   40.53   1
   2  -6 -16   82.26   40.30   1
   2  -6 -15  415.59   61.53   1
  -2   6  15  278.91   46.28   1
   2  -6 -14   98.74   36.81   1
  -2   6  14   85.87   33.31   1
   2   6 -13   98.87   32.63   1
  -2   6  13  257.24   48.64   1
   2   6 -12   64.42   24.91   1
   2  -6 -12  105.47   32.77   1
  -2   6  12   69.09   31.43   1
  -2  -6  11  485.40   52.82   1
   2  -6 -11  551.05   63.94   1
  -2   6  11  436.83   61.67   1
  -2  -6  10  336.57   40.68   1
   2   6 -10  337.70   42.32   1
  -2   6  10  304.81   54.90   1
   2  -6 -10  360.07   64.36   1
  -2  -6   9  338.83   39.60   1
   2   6  -9  520.58   53.62   1
  -2  -6   9  461.68   82.60   1
   2   6  -9  448.29   90.17   1
   2  -6  -9  259.99   62.36   1
  -2   6   9  338.80   66.82   1
   2  -6  -9  675.93   72.61   1
  -2   6   9  615.78   64.20   1
   2   6  -8   89.06    7.13   1
  -2  -6   8   74.06    7.06   1
   2   6  -8  130.41   49.81   1
   2   6  -8  207.46   44.93   1
  -2  -6   8  217.10   44.61   1
  -2   6   8  275.57   46.17   1
   2  -6  -8  147.99   41.85   1
   2   6  -7 1916.31   94.14   1
  -2  -6   7 1446.22   87.99   1
   2  -6  -7 1685.74  138.69   1
   2  -6  -7 2235.16  117.76   1
  -2   6   7 2259.35  120.54   1
  -2  -6   7 1637.15  105.81   1
   2   6  -7 1726.93  118.16   1
  -2   6   6  383.87   54.15   1
   2  -6  -6  402.25   83.73   1
   2   6  -6  201.45   44.33   1
  -2  -6   6  188.38   39.94   1
   2  -6  -6  113.66   36.74   1
  -2   6   6  144.95   43.64   1
  -2  -6   6  227.80   50.43   1
   2   6  -6  129.26   44.03   1
  -2   6   512251.60  312.23   1
   2  -6  -511597.60  302.40   1
  -2   6   512333.10  352.60   1
   2  -6  -512576.70  353.28   1
   2   6  -510669.70  234.21   1
  -2  -6   5 9895.77  223.58   1
   2  -6  -512149.60  252.78   1
  -2   6   511953.60  244.77   1
  -2  -6   512672.60  293.05   1
   2   6  -512859.50  316.25   1
  -2  -6   4  418.37   47.28   1
   2   6  -4  284.49   52.01   1
  -2  -6   4  274.55   45.87   1
  -2   6   4  265.05   72.23   1
   2  -6  -4  316.11   75.59   1
   2  -6  -4  315.03   47.32   1
  -2   6   4  379.21   52.74   1
   2  -6  -4  378.61   57.73   1
   2   6  -4  384.45   50.82   1
  -2  -6   4  304.44   45.43   1
  -2  -6   3 3967.70  146.89   1
   2   6  -3 4467.11  152.64   1
  -2   6   3 4229.38  161.80   1
   2  -6  -3 3966.41  159.45   1
   2   6  -3 3819.90  200.19   1
  -2  -6   3 5077.75  225.02   1
   2   6  -3 4394.16  134.16   1
  -2  -6   3 3916.23  130.98   1
  -2   6   3 3670.26  137.69   1
   2  -6  -3 3148.01  127.61   1
   2   6  -2 3101.65  126.50   1
  -2  -6   2 2363.26  115.65   1
   2   6  -2 3280.92  110.44   1
  -2  -6   2 3108.60  107.78   1
   2  -6  -2 3082.36  138.35   1
  -2   6   2 2989.45  138.98   1
  -2  -6   2 2808.69  183.57   1
   2   6  -2 3750.79  212.98   1
   2  -6  -2 2628.32  122.36   1
  -2   6   2 2972.81  126.21   1
   2  -6  -1 2959.85  161.60   1
   2   6  -1 2256.83  115.54   1
  -2  -6   1 1460.62   95.96   1
  -2  -6   1 2370.50   97.29   1
   2   6  -1 2105.24   96.72   1
   2  -6  -1 2041.43  108.17   1
  -2   6   1 2084.16  109.32   1
  -2  -6   1 1648.32  163.61   1
   2   6  -1 1909.06  177.72   1
  -2   6   1 2526.32  126.43   1
   2  -6  -1 2218.61  118.65   1
   2  -6   0  742.43   74.99   1
   2   6   0  876.04   58.25   1
  -2   6   0 1231.20   88.46   1
  -2  -6   0 1127.22   67.43   1
  -2  -6   0 1512.30  180.71   1
   2   6   0  838.98  128.73   1
  -2  -6   0 1356.36  101.12   1
   2   6   0 1286.33  105.27   1
   2  -6   0  945.65   85.30   1
  -2   6   0  233.27  106.05   1
   2  -6   0 1814.46  136.00   1
  -2   6   0  718.62  123.28   1
   2  -6   1  748.67   73.42   1
  -2   6  -1  753.50   70.18   1
   2   6   1  845.74   62.54   1
  -2  -6  -1  797.35   58.40   1
   2  -6   1 1172.21  108.07   1
  -2   6  -1  948.56  114.78   1
  -2  -6  -1  730.19  147.05   1
   2   6   1 1230.16  177.96   1
  -2   6  -1  794.35   66.79   1
   2  -6   1  757.03   63.87   1
   2   6   1 1399.95  104.47   1
  -2  -6  -1 1320.41  102.94   1
   2  -6   1  374.82  114.49   1
  -2   6  -1  733.36  184.90   1
  -2  -6  -2  445.15   81.99   1
  -2  -6  -2  163.34   35.66   1
   2   6   2  273.87   39.76   1
  -2   6  -2   60.14   21.38   1
   2  -6   2   64.89   23.93   1
  -2  -6  -2  151.90   93.91   1
   2   6   2  178.09   93.58   1
   2  -6   2  151.54   99.02   1
  -2   6  -2  117.15   96.88   1
   2  -6   2  178.50   63.99   1
  -2   6  -2  366.05   76.11   1
  -2   6  -2  267.67   64.08   1
   2  -6   2  210.76   77.41   1
   2  -6   3  953.51  172.34   1
  -2   6  -3  816.62  164.13   1
   2   6   3  663.64  168.79   1
   2  -6   3  749.52   70.25   1
  -2   6  -3  743.68   69.09   1
  -2   6  -3 1042.89  103.42   1
   2  -6   3  937.55   88.72   1
   2  -6   3 1666.65  119.84   1
  -2   6  -3 1310.83  110.55   1
   2   6   3  961.15   64.99   1
  -2  -6  -3  803.30   63.36   1
   2   6   3 1186.85  111.78   1
  -2  -6  -3  875.24  105.84   1
  -2   6  -4 2233.11  132.33   1
   2  -6   4 2405.67  128.21   1
  -2   6  -4 1847.30  134.24   1
   2   6   4 2163.94  109.29   1
   2  -6   4 2579.43  142.03   1
  -2  -6  -4 2325.98  111.11   1
   2  -6   4 1687.49  211.50   1
  -2   6  -4 2079.26  246.58   1
  -2   6  -4 2705.75  145.69   1
   2  -6   4 1771.40  118.35   1
   2  -6   5    7.18   15.55   1
  -2   6  -5   63.89   28.59   1
   2  -6   5  138.93   72.82   1
  -2   6  -5  216.56   49.02   1
   2  -6   5  109.71   40.83   1
   2  -6   5  110.07   78.88   1
  -2   6  -5   22.66   46.15   1
   2   6   5  133.50   43.20   1
  -2   6  -5   44.91   60.94   1
  -2  -6  -5   78.49   37.67   1
   2  -6   6 2185.93  260.52   1
   2   6   6 2061.94  177.77   1
  -2   6  -6 1820.51  237.95   1
   2  -6   6 2620.64  151.63   1
  -2   6  -6 2525.03  153.15   1
  -2   6  -6 2655.10  207.93   1
   2  -6   6 2384.12  204.93   1
   2  -6   6 2297.90  135.95   1
  -2   6  -6 2614.12  147.09   1
  -2   6  -7  356.45   80.56   1
   2  -6   7  369.49   92.33   1
   2  -6   7  396.39   70.19   1
  -2   6  -7  487.66   78.92   1
  -2   6  -7  311.08   56.41   1
   2  -6   7  296.71   54.17   1
   2  -6   8 4921.41  284.55   1
  -2   6  -8 5288.63  294.63   1
  -2   6  -8 4879.72  230.42   1
   2  -6   8 5404.56  232.00   1
  -2   6  -8 5248.59  262.39   1
   2  -6   8 4880.96  248.97   1
   2  -6   9  152.48   54.63   1
  -2   6  -9  234.14   64.22   1
   2  -6   9   41.43   32.83   1
  -2   6  -9   76.81   41.59   1
   2  -6   9  269.92   65.55   1
  -2   6  -9  161.59   66.60   1
  -2   6 -10 2684.90  162.00   1
   2  -6  10 2767.69  161.27   1
   2  -6  10 2953.93  224.97   1
  -2   6 -10 2672.21  214.25   1
  -2   6 -11  455.89   78.73   1
   2  -6  11  668.84   81.77   1
   2  -6  11  511.17  100.27   1
  -2   6 -11  535.01   93.34   1
   2  -6  12  718.17   84.37   1
   2  -6  12  608.80  100.96   1
  -2   6 -12  528.23   95.79   1
   2  -6  13  723.63  111.19   1
  -2   6 -13  832.02  123.18   1
  -2  -6 -13  632.20   81.18   1
   2   6  13  882.33   94.01   1
  -2   6 -13  650.33   81.45   1
  -2   6 -14   47.73   37.27   1
   2  -6  14  164.39   57.53   1
  -2  -6 -14   98.43   38.10   1
   2   6  14   15.16   29.12   1
  -2   6 -14  104.41   35.29   1
   2  -6  15  218.94   87.52   1
  -2   6 -15  202.10   68.72   1
  -2  -6 -15  144.89   42.26   1
   2   6  15  118.85   38.65   1
   2  -6  15  244.88   49.62   1
  -2   6 -15  166.33   45.95   1
  -2   6 -16   71.12   37.69   1
   2  -6  16   61.92   39.67   1
   2  -6  16   22.27   38.43   1
  -2   6 -16   39.75   45.76   1
  -2  -6 -16  167.54   40.37   1
   2   6  16  125.76   42.11   1
  -2   6 -17  587.78   76.14   1
   2  -6  17  412.22   63.45   1
   2   6  17  298.18   54.65   1
  -2  -6 -17  374.42   53.83   1
   2  -6  17  491.55  119.56   1
  -2   6 -17  325.01  102.65   1
   2  -6  18   77.50   28.57   1
  -2   6 -18   34.46   33.75   1
  -2  -6 -18   64.17   28.56   1
   2   6  18   33.33   20.16   1
   2  -6  18    3.95   39.90   1
  -2   6 -18   -1.68   71.89   1
   2  -6  19   66.13   39.04   1
  -2   6 -19   70.64   36.71   1
  -2   6 -19   32.73   52.28   1
  -2  -6 -19  129.44   32.77   1
   2   6  19   81.76   27.36   1
   2  -6  19   46.35   43.12   1
   2  -6  20  807.31   86.96   1
  -2   6 -20  749.92   84.68   1
  -2  -6 -20  557.24   54.63   1
   2   6  20  296.32   44.41   1
   2  -6  20  635.17  152.61   1
  -2   6 -20  447.59  133.03   1
  -2   6 -21  144.78   49.39   1
   2  -6  21  172.29   45.96   1
   2  -6  21  100.67   80.69   1
  -2   6 -21   49.12   85.09   1
  -2  -6 -21   99.46   30.39   1
   2   6  21  101.24   31.25   1
   2  -6  22   64.99   39.11   1
  -2   6 -22   30.17   27.52   1
  -2   6 -22   65.84   71.63   1
   2  -6  22   76.48   95.29   1
   2   6  22   75.35   30.68   1
  -2  -6 -22   93.65   33.26   1
  -2   6 -23   48.54   27.01   1
   2  -6  23   33.57   31.04   1
   2   6  23   54.94   28.00   1
  -2  -6 -23  126.40   31.85   1
  -2   7  23   14.31   23.51   1
   2  -7 -23   72.14   42.22   1
  -2   7  22   69.74   40.36   1
   2  -7 -22   67.25   36.34   1
  -2   7  21  138.62   43.41   1
   2  -7 -21  261.88   52.90   1
  -2   7  20   93.73   38.45   1
   2  -7 -20  117.93   42.51   1
  -2   7  19  120.13   45.94   1
   2  -7 -19  149.28   45.45   1
  -2   7  18  301.36   55.37   1
   2  -7 -18  364.27   61.06   1
   2  -7 -17   60.88   38.73   1
  -2   7  17   36.13   32.41   1
  -2   7  16  167.53   47.68   1
   2  -7 -16  254.69   52.62   1
  -2   7  15  119.95   39.72   1
   2  -7 -15  194.71   49.05   1
  -2   7  14  144.80   46.68   1
   2  -7 -14  159.04   41.69   1
   2   7 -14   57.69   22.32   1
   2  -7 -13  341.50   61.18   1
  -2   7  13  331.45   61.65   1
  -2  -7  13  193.68   36.24   1
   2   7 -13  330.47   42.10   1
   2  -7 -12  255.53   60.16   1
  -2   7  12  200.93   47.78   1
  -2  -7  12  167.03   28.29   1
   2   7 -12  105.06   26.18   1
  -2   7  11  148.86   52.39   1
   2  -7 -11  169.14   47.33   1
   2  -7 -11  271.15   56.83   1
  -2  -7  11  181.81   29.64   1
   2   7 -11  102.23   25.07   1
   2  -7 -10  484.42   86.33   1
  -2   7  10  491.23   76.77   1
   2   7 -10   91.63   44.14   1
  -2  -7  10  145.83   54.49   1
   2   7 -10  103.53   29.73   1
  -2  -7  10  182.58   33.19   1
  -2   7  10  212.94   55.06   1
   2  -7 -10  172.36   47.84   1
  -2   7   9 1268.29   87.13   1
   2  -7  -9 1184.96   86.49   1
   2  -7  -9 1226.61  125.63   1
  -2   7   9 1051.69  114.03   1
   2   7  -9 1265.11  111.63   1
  -2  -7   9 1238.21  112.56   1
   2   7  -9 1085.29   79.94   1
  -2  -7   9 1441.62   89.04   1
   2  -7  -8   29.31   47.42   1
   2  -7  -8  286.72   55.62   1
   2   7  -8  311.36   48.57   1
  -2  -7   8    3.00   22.00   1
   2   7  -8   79.51   29.54   1
  -2  -7   8   19.82   19.52   1
  -2   7   7  189.14   42.58   1
   2  -7  -7   13.73   36.63   1
  -2  -7   7  168.38   40.23   1
   2   7  -7  304.61   43.34   1
   2   7  -7  162.54   35.51   1
  -2  -7   7   23.56   21.53   1
   2  -7  -6 1287.47   85.42   1
  -2   7   6 1282.86   86.82   1
  -2  -7   6 1316.93   90.39   1
   2   7  -6 1242.93   92.87   1
  -2  -7   6 1246.33   77.61   1
   2   7  -6 1457.86   82.99   1
   2  -7  -6 1588.63  144.07   1
  -2   7   5 2535.79  147.44   1
   2  -7  -5 2422.27  143.11   1
  -2  -7   5 2662.14  114.43   1
   2   7  -5 2387.81  114.17   1
   2   7  -5 2632.79  128.71   1
  -2  -7   5 2992.46  144.94   1
  -2   7   5 1964.83  170.47   1
   2  -7  -5 2316.72  174.95   1
  -2   7   5 2480.57  121.96   1
   2  -7  -5 2884.25  126.47   1
   2   7  -5 2452.03  114.52   1
  -2  -7   5 2363.18  118.06   1
  -2  -7   4  392.17   51.34   1
   2   7  -4  408.80   50.27   1
   2   7  -4  321.63   45.14   1
  -2  -7   4  265.96   43.29   1
  -2  -7   4  330.56   65.16   1
   2   7  -4  368.12   64.70   1
   2  -7  -4  298.42   49.42   1
  -2   7   4  258.15   45.94   1
   2   7  -3  369.25   43.72   1
  -2  -7   3  241.50   38.88   1
   2   7  -3  337.45   50.98   1
  -2  -7   3  346.48   46.07   1
   2   7  -3  237.65   65.07   1
  -2  -7   3  353.41   72.97   1
  -2   7   3  161.09   36.21   1
   2  -7  -3  124.53   29.44   1
  -2   7   3  276.52   40.72   1
   2  -7  -3  195.11   39.73   1
   2   7  -2  323.61   86.29   1
  -2  -7   2  238.82   84.16   1
   2   7  -2  690.91   69.72   1
  -2  -7   2  549.89   66.75   1
  -2   7   2  262.69   44.08   1
   2  -7  -2  280.58   49.13   1
  -2  -7   2  243.49   38.20   1
   2   7  -2  313.94   37.50   1
  -2   7   2  262.07   51.11   1
   2  -7  -2   98.41   42.36   1
   2   7  -1 3364.83  271.34   1
  -2  -7   1 2573.48  222.25   1
   2  -7  -1 3195.80  137.97   1
   2   7  -1 3299.59  109.11   1
  -2  -7   1 3227.96  111.85   1
   2  -7  -1 2697.88  124.59   1
  -2   7   1 3066.50  137.18   1
   2   7  -1 4025.34  165.31   1
  -2  -7   1 3850.73  166.15   1
   2  -7   0  161.75   67.03   1
   2   7   0  540.90   81.49   1
  -2  -7   0  367.39   69.89   1
   2   7   0  322.55   39.88   1
  -2  -7   0  217.43   36.96   1
   2  -7   0   43.94   22.68   1
  -2   7   0   35.12   19.06   1
   2   7   0   57.34   60.56   1
  -2  -7   0   59.89   72.73   1
   2  -7   0 1265.68   88.68   1
  -2   7   0 1154.30   83.87   1
   2  -7   1  751.14   71.87   1
  -2   7  -1  655.80   63.91   1
  -2   7  -1  687.99  113.65   1
   2  -7   1  745.80   96.03   1
   2   7   1  585.38   51.35   1
  -2  -7  -1  729.52   54.87   1
   2  -7   1  513.14   62.77   1
  -2   7  -1  587.04   61.90   1
   2  -7   1  399.43  134.71   1
  -2  -7  -1  630.41   88.50   1
   2   7   1  763.86   94.34   1
   2   7   2  952.16   60.57   1
  -2  -7  -2  291.16   40.08   1
   2  -7   2  288.31   65.19   1
  -2   7  -2  462.34   72.18   1
  -2   7  -2  358.11   49.52   1
   2  -7   2  699.52  163.34   1
  -2   7  -2  998.27  185.33   1
   2  -7   2  340.16   57.07   1
  -2   7  -2  372.98   66.72   1
   2  -7   2  374.89   46.83   1
   2  -7   3 1132.51   83.00   1
  -2   7  -3 1075.67   82.84   1
   2  -7   3 1555.53  121.89   1
  -2   7  -3 1481.75  123.50   1
  -2   7  -3 1012.26  199.59   1
   2  -7   3 1220.15  198.59   1
   2  -7   3 1609.24  122.67   1
  -2  -7  -3 1073.77   68.04   1
   2   7   3 1155.97   70.14   1
  -2   7  -3 1715.87  126.91   1
  -2   7  -4  662.23   67.43   1
   2  -7   4  756.93   72.64   1
  -2   7  -4  657.12   89.58   1
   2  -7   4 1039.95  104.34   1
   2   7   4  975.95   70.76   1
  -2   7  -4 1145.42   98.48   1
  -2  -7  -4  956.39   69.51   1
   2  -7   4  755.07   93.38   1
   2  -7   4  734.26  146.22   1
  -2   7  -4  704.51  149.54   1
  -2   7  -5  185.69   78.09   1
  -2   7  -5   99.05   68.38   1
  -2   7  -5  196.60   47.76   1
   2  -7   5  180.54   49.65   1
  -2  -7  -5  325.19   48.10   1
   2  -7   5   65.49   74.75   1
   2   7   5   71.31   34.08   1
  -2   7  -5  299.09   48.49   1
   2  -7   5  234.51   48.04   1
  -2   7  -6  530.39   67.65   1
   2  -7   6  552.98   70.25   1
   2  -7   6  824.51   83.10   1
  -2   7  -6  795.42   84.08   1
  -2   7  -6 1176.82  195.94   1
   2   7   6 1641.18  164.80   1
   2  -7   6 2112.82  271.45   1
  -2  -7  -6 1686.61  157.93   1
  -2   7  -6  686.41  119.67   1
   2  -7   6  778.45  136.54   1
  -2   7  -7 4122.00  264.59   1
   2  -7   7 4697.40  292.69   1
  -2   7  -7 4323.52  201.91   1
   2  -7   7 4063.67  179.96   1
  -2   7  -7 4246.45  189.06   1
   2  -7   7 3773.36  190.25   1
   2  -7   8  145.43   54.26   1
   2  -7   8   27.41   54.74   1
  -2   7  -8   56.63   51.87   1
   2  -7   8   43.45   32.00   1
  -2   7  -8   32.06   21.69   1
   2  -7   9  207.07   56.42   1
  -2   7  -9  307.84   60.76   1
  -2   7  -9  132.49   56.86   1
   2  -7   9  201.60   63.64   1
   2  -7   9   89.34   39.89   1
  -2   7  -9   97.61   46.26   1
  -2   7 -10  134.23   56.94   1
   2  -7  10   61.88   56.08   1
   2  -7  10  731.21   93.57   1
  -2   7 -10  173.16   49.71   1
   2  -7  10  534.33   85.34   1
  -2   7 -11 1626.37  168.58   1
   2  -7  11 1895.13  184.36   1
   2  -7  11 1825.30  128.91   1
  -2   7 -11 1706.90  133.13   1
   2  -7  12  148.17   62.32   1
  -2   7 -12  179.27   50.68   1
   2  -7  12  210.80   59.34   1
  -2   7 -13  495.75   74.42   1
   2  -7  13  578.01   77.30   1
   2  -7  14  235.69   56.97   1
  -2   7 -14  408.58   64.52   1
  -2  -7 -14  312.38   65.26   1
   2  -7  14  318.42   75.04   1
  -2   7 -14  191.28   65.92   1
  -2  -7 -15  218.97   59.15   1
   2   7  15  281.72   68.63   1
  -2   7 -15  423.78   63.72   1
   2  -7  15  423.58   88.12   1
  -2   7 -15  306.89   79.13   1
  -2  -7 -16   94.61   49.72   1
   2   7  16   11.50   28.79   1
   2  -7  16   78.14   60.55   1
  -2   7 -16   96.53   60.70   1
  -2   7 -16  112.86   40.51   1
   2  -7  16  174.00   39.67   1
   2   7  17  183.97   62.65   1
  -2  -7 -17  281.27   71.50   1
   2  -7  17  267.08   50.56   1
   2  -7  17  308.28  102.43   1
  -2   7 -17  222.43   83.78   1
  -2   7 -17  288.92   56.06   1
   2  -7  18  508.28  125.98   1
  -2   7 -18  324.96  107.77   1
   2   7  18  307.05   60.87   1
  -2  -7 -18  511.01   73.46   1
   2  -7  18  609.52   78.70   1
  -2   7 -18  652.37   83.60   1
  -2   7 -19   37.13   43.33   1
   2  -7  19   72.13   63.45   1
  -2  -7 -19  152.49   37.52   1
  -2   7 -19  176.58   46.73   1
   2  -7  19  147.77   41.07   1
  -2   7 -20   65.47   69.14   1
   2   7  20   65.31   29.31   1
  -2  -7 -20   67.99   28.86   1
   2  -7  20  175.72   45.98   1
  -2   7 -20  134.22   45.23   1
   2  -7  21   61.55   61.89   1
  -2   7 -21  -17.66   60.37   1
   2   7  21   84.30   35.55   1
  -2  -7 -21   55.39   23.06   1
  -2   7 -21   79.54   33.75   1
   2  -7  21   31.04   28.20   1
  -2   7 -22   46.96   65.59   1
   2  -7  22  116.75   73.98   1
   2   7  22    7.80   19.24   1
  -2  -7 -22   82.12   30.04   1
   2  -7  22   58.35   31.60   1
  -2   7 -22   60.45   29.49   1
   2   7  23   31.78   20.17   1
  -2  -7 -23  102.83   30.09   1
  -2   8  23   12.22   26.17   1
   2  -8 -23   68.86   35.16   1
  -2   8  22  128.23   43.67   1
   2  -8 -22  255.42   53.98   1
  -2   8  21   36.40   30.77   1
   2  -8 -21   27.53   31.99   1
   2  -8 -20  137.05   43.27   1
  -2   8  20   52.04   28.44   1
   2  -8 -19   71.26   39.24   1
  -2   8  19   59.94   37.68   1
  -2   8  18  308.27   55.49   1
   2  -8 -18  454.74   67.60   1
   2  -8 -17  126.78   49.88   1
  -2   8  17   55.81   35.63   1
  -2   8  16  186.13   48.51   1
   2  -8 -16  198.06   51.74   1
   2  -8 -15  106.98   47.95   1
  -2   8  15  135.04   50.22   1
   2   8 -15   29.84   19.33   1
   2  -8 -14 1029.92  113.83   1
  -2  -8  14  874.69   59.05   1
   2   8 -14  951.21   60.05   1
   2  -8 -13  147.40   52.02   1
  -2   8  13  156.68   55.30   1
   2   8 -13   95.68   19.65   1
  -2  -8  13   94.09   23.79   1
   2  -8 -12  249.47   62.38   1
  -2   8  12  196.69   57.07   1
  -2  -8  12  178.57   27.90   1
   2   8 -12  268.65   40.60   1
   2  -8 -11  109.63   46.16   1
  -2   8  11   53.77   30.94   1
  -2  -8  11   66.65   22.42   1
   2   8 -11  113.20   26.22   1
   2  -8 -11   34.74   35.50   1
  -2   8  11   78.41   44.49   1
  -2  -8  11  200.15   64.22   1
   2   8 -10   65.47   31.31   1
   2  -8 -10   66.60   55.99   1
  -2   8  10   76.48   58.38   1
   2   8 -10   98.25   26.35   1
  -2   8  10  107.37   28.95   1
   2  -8 -10  131.12   40.85   1
  -2  -8  10   36.04    4.62   1
   2   8  -9   87.24   31.88   1
  -2  -8   9   57.61   31.47   1
  -2  -8   9   57.59   22.71   1
   2   8  -9   70.66   35.13   1
  -2   8   9   83.54   34.51   1
   2  -8  -9   90.71   32.70   1
   2  -8  -9    7.04   39.43   1
  -2   8   9   -2.71   38.56   1
   2  -8  -8  779.10   72.71   1
   2   8  -8  551.24   57.59   1
  -2  -8   8  708.75   63.08   1
   2   8  -8  368.04   42.06   1
  -2  -8   8  567.27   55.24   1
  -2   8   8  529.90   91.86   1
   2  -8  -8  511.51   96.61   1
   2  -8  -7  363.41   84.19   1
  -2   8   7  555.11   60.90   1
   2   8  -7  510.05   54.08   1
  -2  -8   7  480.53   50.48   1
   2   8  -7  489.20   44.60   1
  -2  -8   7  484.07   45.76   1
   2   8  -6 1355.44  107.37   1
  -2  -8   6 1748.69  119.06   1
  -2  -8   6 1410.23   83.95   1
   2   8  -6 1527.95   85.00   1
   2  -8  -6 1265.46   84.26   1
  -2   8   6 1493.12   89.46   1
   2  -8  -6  954.24  128.53   1
  -2   8   5  729.38   84.89   1
   2   8  -5  931.22   67.96   1
  -2  -8   5  798.49   64.00   1
   2  -8  -5  972.76   76.32   1
  -2   8   5 1082.22   79.90   1
  -2  -8   5 1122.08  113.02   1
  -2   8   4  858.12   86.78   1
   2  -8  -4  933.76   93.08   1
   2   8  -4  879.30   64.57   1
  -2  -8   4  756.48   72.72   1
  -2  -8   4 1006.47   75.47   1
   2   8  -4 1388.00   88.58   1
  -2   8   4 1019.28   85.57   1
   2  -8  -4 1150.12   89.62   1
  -2  -8   4 1402.56  138.60   1
   2   8  -4 1187.13  127.51   1
  -2   8   3   36.60   33.79   1
  -2   8   3   79.70   28.50   1
   2  -8  -3  116.42   30.51   1
  -2  -8   3   46.48   28.83   1
   2   8  -3  143.92   32.94   1
   2   8  -3  137.22   42.25   1
  -2  -8   3  219.34   45.23   1
   2  -8  -3   28.60   24.37   1
   2   8  -3   95.72   53.55   1
   2   8  -2  404.14   41.50   1
   2   8  -2  505.53   77.94   1
  -2  -8   2  486.05   67.59   1
   2   8  -2  195.92   95.73   1
  -2  -8   2  386.85  102.36   1
   2  -8  -2  150.72   38.66   1
  -2   8   2  355.26   51.98   1
   2  -8  -2  206.90   38.55   1
   2  -8  -1  136.79   37.08   1
  -2   8   1  110.74   31.73   1
   2  -8  -1  190.76   49.77   1
  -2   8   1  221.04   50.98   1
   2   8  -1  239.59   56.87   1
  -2  -8   1  470.34   68.40   1
   2   8  -1  333.28   39.73   1
  -2  -8   1  298.22   36.06   1
   2  -8   0  189.30   40.27   1
  -2   8   0   41.49   19.69   1
   2  -8   0   48.21   22.62   1
  -2   8   0  155.60   48.20   1
   2  -8   1  747.30   73.34   1
  -2   8  -1 1099.46  103.60   1
   2   8   1  937.16   61.41   1
  -2  -8  -1  968.27   56.37   1
  -2   8  -1 1099.25   83.91   1
   2  -8   1  825.96   75.57   1
   2  -8   1  842.60   90.53   1
  -2   8  -2   36.31   92.86   1
   2  -8   2   11.92   84.69   1
  -2   8  -2   67.35   27.06   1
   2  -8   2   32.33   16.23   1
  -2   8  -2   39.03   42.56   1
   2  -8   2   48.97   54.34   1
   2  -8   2  127.03   40.55   1
  -2   8  -2  111.12   48.37   1
   2   8   2  109.50   29.69   1
  -2  -8  -2  123.58   30.24   1
  -2   8  -3  775.99  173.97   1
   2  -8   3  822.34  188.87   1
  -2   8  -3  408.15   80.09   1
   2  -8   3  604.31  100.48   1
   2  -8   3  903.04   75.15   1
  -2   8  -3  913.17   80.04   1
   2  -8   3 1185.85   99.61   1
  -2   8  -3 1041.00   99.95   1
  -2  -8  -3  733.52   56.27   1
   2   8   3  945.21   60.64   1
   2  -8   4  141.08   96.08   1
  -2   8  -4  174.12   95.94   1
  -2   8  -4  248.55   60.79   1
   2  -8   4  236.71   72.56   1
   2  -8   4   74.33   25.19   1
  -2   8  -4   73.73   28.37   1
   2   8   4  217.36   37.67   1
  -2   8  -4  131.78   54.15   1
  -2  -8  -4  142.85   34.23   1
   2  -8   4  176.72   55.32   1
   2  -8   5  110.75   30.03   1
  -2   8  -5  115.65   30.93   1
  -2   8  -5  325.11   63.57   1
   2  -8   5  156.17   48.08   1
   2   8   5  109.98   37.57   1
  -2  -8  -5  214.13   45.75   1
   2  -8   5  173.87   95.13   1
  -2   8  -5   86.41   73.44   1
  -2   8  -5  219.52   74.65   1
   2  -8   5  244.74   99.12   1
  -2   8  -6  237.48   86.95   1
  -2   8  -6  127.14   38.10   1
   2  -8   6  217.82   49.62   1
   2  -8   6  297.80  112.92   1
   2   8   6 1706.97  156.70   1
  -2   8  -6 1335.51  204.31   1
  -2  -8  -6 1862.67  168.04   1
   2  -8   6  235.03   52.46   1
  -2   8  -6  398.78   63.19   1
   2  -8   7    6.64   51.26   1
  -2   8  -7   21.23   53.41   1
  -2   8  -7   43.46   31.45   1
   2  -8   7    3.81   18.19   1
  -2   8  -8   67.35   33.33   1
   2  -8   8   99.55   37.57   1
   2  -8   8   53.31   28.95   1
  -2   8  -8   27.86   21.52   1
   2  -8   8   65.23   48.34   1
  -2   8  -8   44.07   41.83   1
  -2   8  -9  881.84   96.66   1
   2  -8   9  846.42   93.97   1
   2  -8   9  971.73  140.38   1
  -2   8  -9 1287.92  109.07   1
   2  -8   9 1030.38  102.50   1
  -2   8  -9  826.73  119.80   1
  -2   8 -10   83.55   42.55   1
   2  -8  10   32.05   48.30   1
  -2   8 -10    7.51   34.29   1
   2  -8  10   30.51   22.77   1
   2  -8  10  137.19   44.23   1
  -2   8 -10   66.35   47.26   1
   2  -8  11   74.57   52.29   1
  -2   8 -11   70.98   47.14   1
   2  -8  11    5.57   22.99   1
  -2   8 -11    5.34   29.27   1
  -2   8 -11  108.06   50.58   1
   2  -8  11  148.81   50.02   1
  -2   8 -12  678.08   89.45   1
   2  -8  12  588.72   85.03   1
   2  -8  12  498.12   93.70   1
  -2   8 -12  499.92   99.61   1
   2  -8  13  200.09   52.59   1
  -2   8 -13  227.03   51.54   1
   2  -8  13  199.47   68.03   1
  -2   8 -13  138.55   65.23   1
  -2   8 -14  304.34   66.37   1
  -2   8 -14  176.09   67.06   1
   2  -8  14  241.21   76.07   1
   2  -8  15  258.99   51.89   1
  -2   8 -15  150.31   58.95   1
  -2  -8 -15   83.00   63.92   1
   2  -8  15  145.05   51.66   1
  -2   8 -16  172.63   53.82   1
   2  -8  16   60.70   44.87   1
  -2   8 -16   47.52   39.53   1
  -2  -8 -16   20.75   32.58   1
   2   8  16   43.44   47.87   1
   2  -8  16   84.35   31.27   1
  -2   8 -17   42.33   50.81   1
   2  -8  17   95.94   46.31   1
  -2  -8 -17   62.17   48.14   1
   2   8  17   11.73   40.35   1
  -2   8 -17   41.22   25.28   1
  -2   8 -18  109.97   39.12   1
  -2  -8 -18  107.72   55.65   1
   2   8  18   20.82   40.41   1
   2  -8  18   33.54   41.47   1
  -2   8 -18   23.25   36.77   1
   2  -8  18   60.24   29.87   1
  -2  -8 -19  213.72   46.61   1
   2   8  19   73.26   33.24   1
   2  -8  19  111.31   70.80   1
  -2   8 -19   57.85   52.85   1
  -2   8 -19  142.14   44.66   1
   2  -8  19  111.44   42.00   1
   2   8  20  242.14   68.11   1
  -2  -8 -20  125.77   48.85   1
  -2   8 -20   86.87   58.11   1
   2  -8  20  170.69   84.34   1
   2  -8  20  206.02   48.91   1
  -2   8 -20  202.87   53.56   1
  -2  -8 -21   48.51   37.77   1
   2   8  21   62.73   51.63   1
  -2   8 -21   61.84   64.68   1
   2  -8  21   49.32   46.34   1
  -2   8 -21   39.80   20.97   1
   2  -8  21   53.20   29.53   1
  -2  -8 -22   22.95   27.04   1
   2   8  22   17.24   26.77   1
   2  -8  22   67.87   80.76   1
  -2   8 -22   47.43   65.61   1
  -2   8 -22   80.39   33.74   1
   2  -8  22   65.48   32.20   1
  -2   9  22   75.62   39.11   1
   2  -9 -22   70.64   33.51   1
   2  -9 -21   22.75   25.35   1
  -2   9  21   66.76   44.09   1
  -2   9  20   87.52   37.24   1
   2  -9 -20   98.42   41.29   1
   2  -9 -19  249.49   55.50   1
  -2   9  19  157.01   49.11   1
  -2   9  18  138.30   47.42   1
   2  -9 -18  176.50   53.70   1
   2  -9 -17  108.92   56.60   1
  -2   9  17   64.25   34.41   1
  -2   9  16  628.08   93.81   1
   2  -9 -16  858.25  108.47   1
  -2  -9  15   37.83   16.38   1
   2   9 -15   67.89   23.16   1
   2  -9 -15  118.71   71.54   1
  -2   9  15   94.20   48.08   1
  -2  -9  14  246.51   29.44   1
   2   9 -14  209.89   28.64   1
  -2   9  14  268.96   79.50   1
   2  -9 -14  331.56   75.09   1
   2   9 -13  270.23   32.10   1
   2  -9 -13  171.22   71.26   1
  -2   9  13  221.69   56.40   1
   2  -9 -12  190.73   48.55   1
  -2   9  12  103.34   56.40   1
   2  -9 -12  142.38   62.21   1
  -2  -9  12  190.95   30.31   1
   2   9 -12  222.86   36.35   1
  -2  -9  11  123.35   26.86   1
   2   9 -11  189.17   33.02   1
  -2   9  11  278.65   56.05   1
   2  -9 -11  162.87   40.83   1
   2   9 -11   67.26    9.93   1
   2   9 -11  182.72   46.81   1
  -2  -9  11  103.58   11.89   1
  -2   9  11  174.17   67.40   1
   2  -9 -11  180.53   67.67   1
  -2  -9  10  255.02   36.84   1
   2   9 -10  129.33   29.77   1
   2  -9 -10  213.35   72.26   1
  -2   9  10  135.47   53.69   1
   2  -9 -10  359.72   53.22   1
  -2   9  10  406.77   53.37   1
   2   9 -10  137.93   30.81   1
  -2  -9  10  -10.35   19.18   1
   2   9 -10  187.42   13.14   1
  -2  -9  10  277.86   15.91   1
  -2  -9   9  116.86   34.06   1
   2   9  -9   25.55   18.05   1
   2  -9  -9  202.29   76.14   1
  -2   9   9   16.76   52.80   1
   2  -9  -9   43.00   30.59   1
  -2   9   9  130.92   36.23   1
  -2  -9   9  247.31   32.67   1
   2   9  -9   87.03   22.14   1
  -2   9   8 1521.88   96.62   1
   2  -9  -8 2209.78  117.90   1
   2   9  -8  261.32   38.18   1
  -2  -9   8  269.96   34.34   1
   2   9  -8  301.24   41.47   1
  -2  -9   8 1128.33   80.76   1
  -2   9   8  207.62   81.27   1
   2  -9  -8  185.92   63.88   1
  -2  -9   7  212.36   36.76   1
   2   9  -7  262.61   35.80   1
   2   9  -7  153.82   35.60   1
  -2  -9   7  343.34   50.94   1
  -2   9   7  118.11   33.19   1
   2  -9  -7  125.03   30.93   1
   2   9  -6  889.86   71.16   1
  -2  -9   6 1189.62   74.58   1
  -2  -9   6 1260.88  117.76   1
   2   9  -6  948.60  104.95   1
   2  -9  -6  563.87   65.58   1
  -2   9   6  789.58   65.94   1
  -2  -9   5  935.07   79.64   1
   2   9  -5  554.56   60.44   1
  -2   9   5  870.40   74.52   1
   2  -9  -5  286.11   53.31   1
   2   9  -5  705.28  100.73   1
  -2  -9   5  553.98   97.28   1
  -2   9   4  150.29   43.87   1
   2  -9  -4  231.38   44.00   1
  -2  -9   4  230.41   48.93   1
   2  -9  -4  151.14   42.33   1
  -2   9   4  121.98   37.79   1
   2   9  -4  194.71   39.22   1
  -2  -9   4   85.68   29.23   1
  -2  -9   4  177.36   76.99   1
   2   9  -4  249.65   73.36   1
   2   9  -3  266.53   64.41   1
  -2  -9   3  290.68   59.68   1
   2  -9  -3  127.83   32.07   1
  -2   9   3  216.20   44.84   1
  -2  -9   3  259.56   38.15   1
   2   9  -3  253.53   38.50   1
   2  -9  -3  277.00   50.74   1
  -2   9   2  591.03   70.82   1
   2  -9  -2  557.87   74.23   1
   2  -9  -2  596.22   68.05   1
   2   9  -2 1298.04   70.08   1
  -2  -9   2 1204.61   71.17   1
   2  -9  -1  343.38   48.50   1
  -2   9   1  377.85   55.19   1
   2  -9  -1  179.01   41.61   1
  -2   9   1  299.68   45.91   1
   2   9  -1  244.65   32.23   1
  -2  -9   1  263.39   31.58   1
  -2   9   0 1917.08  113.18   1
   2  -9   0 1748.19  112.14   1
  -2  -9   0 1886.59   80.41   1
   2   9   0 1886.35   83.23   1
   2  -9   0 2034.28  110.97   1
  -2   9   0 1790.13  106.37   1
  -2   9  -1   81.37   27.00   1
   2  -9   1  106.91   33.97   1
   2   9   1   53.05   18.44   1
   2  -9   1   69.23   38.49   1
  -2   9  -1   29.63   27.81   1
  -2  -9  -1   85.47   24.53   1
  -2   9  -2  557.93   75.64   1
   2  -9   2  698.77   79.45   1
  -2  -9  -2  573.11   49.03   1
   2   9   2  509.39   46.55   1
  -2   9  -2  827.61   78.20   1
   2  -9   2  854.59   82.22   1
   2  -9   2  479.29   70.01   1
   2  -9   3   86.50   47.76   1
  -2   9  -3    7.11   41.06   1
  -2   9  -3  -13.32   88.42   1
   2  -9   3   70.15   90.78   1
   2   9   3   47.40   22.18   1
  -2   9  -3  221.63   67.35   1
   2  -9   3  194.05   63.79   1
  -2   9  -3   44.48   24.07   1
   2  -9   3   23.20   15.84   1
  -2   9  -4  217.71  107.07   1
   2  -9   4  162.28  121.10   1
   2  -9   4  264.81   62.17   1
  -2   9  -4  160.60   70.64   1
   2  -9   4  302.88   47.68   1
  -2   9  -4  122.63   31.78   1
   2  -9   4  179.09   49.09   1
   2   9   4  200.24   33.21   1
  -2  -9  -4  255.28   36.90   1
  -2   9  -4  212.93   59.78   1
  -2   9  -5  578.78   65.95   1
   2  -9   5  537.20   62.64   1
   2  -9   5  705.86   92.15   1
  -2   9  -5  901.85   94.74   1
   2  -9   5  935.18  159.30   1
  -2   9  -5 1051.41  119.68   1
   2  -9   5  550.82  141.65   1
  -2   9  -5  402.91  107.72   1
   2   9   5 1201.50   76.16   1
  -2  -9  -5 1543.69   89.77   1
   2   9   6 1613.65  144.63   1
  -2   9  -6 1770.82  229.02   1
  -2  -9  -6 2327.29  166.70   1
  -2   9  -6   36.92   19.52   1
   2  -9   6   36.13   18.67   1
  -2   9  -6   67.90   88.10   1
   2  -9   6  -16.55   51.89   1
   2  -9   6  276.14   56.15   1
  -2   9  -6  203.62   56.57   1
   2  -9   7  174.20   47.83   1
  -2   9  -7  141.65   37.28   1
   2  -9   7  121.15   39.12   1
  -2   9  -7  164.08   45.49   1
  -2   9  -7  210.14   91.30   1
   2  -9   8   42.69   24.97   1
  -2   9  -8   46.69   27.70   1
   2  -9   8   86.03   68.37   1
  -2   9  -8    9.90   50.19   1
  -2   9  -8   71.65   35.19   1
   2  -9   8  115.37   42.99   1
   2  -9   9  131.93   53.04   1
  -2   9  -9  327.49   92.31   1
   2  -9   9  157.30   46.16   1
  -2   9  -9  221.11   53.15   1
  -2   9  -9  237.90   52.30   1
   2  -9   9  286.67   55.43   1
  -2   9 -10  600.99   82.03   1
   2  -9  10  560.53   82.02   1
   2  -9  10  928.07   94.11   1
  -2   9 -10  865.47   91.87   1
   2  -9  10  656.46  117.81   1
  -2   9 -10  710.37  122.50   1
   2  -9  11   37.43   42.89   1
  -2   9 -11    7.39   39.36   1
   2  -9  11   46.94   31.27   1
  -2   9 -11   11.29   18.54   1
  -2   9 -11  142.49   46.72   1
   2  -9  11   99.01   42.89   1
  -2   9 -12   26.65   47.60   1
   2  -9  12   62.90   45.72   1
  -2   9 -12   19.12   33.98   1
   2  -9  12   -5.10   29.91   1
  -2   9 -12  100.00   48.31   1
   2  -9  12   69.66   49.05   1
   2  -9  13  123.34   49.64   1
  -2   9 -13  151.55   52.68   1
  -2   9 -13  396.96   97.15   1
   2  -9  13  376.56   91.47   1
   2  -9  13  422.40   75.84   1
  -2   9 -13  322.71   71.05   1
  -2   9 -14   23.89   33.05   1
   2  -9  14   79.03   44.20   1
  -2   9 -14   90.86   66.05   1
   2  -9  14   47.36   50.20   1
   2  -9  15  959.00   98.63   1
  -2   9 -15  828.33   94.96   1
  -2   9 -15  717.30  122.54   1
   2  -9  15  667.26  116.19   1
  -2   9 -16  189.96   53.17   1
   2  -9  16  261.95   63.22   1
   2  -9  16  131.01   58.68   1
   2  -9  17   57.28   29.41   1
  -2   9 -17   42.11   39.38   1
   2  -9  17   12.75   29.26   1
  -2   9 -17   36.18   27.82   1
   2   9  17   13.00   38.80   1
  -2  -9 -17   30.39   36.04   1
   2  -9  18   40.03   41.98   1
  -2   9 -18   32.29   42.85   1
  -2  -9 -18   54.41   41.12   1
   2   9  18   46.56   46.46   1
  -2   9 -18   82.60   33.45   1
   2  -9  18   38.34   29.12   1
   2  -9  19  275.48   53.85   1
  -2   9 -19  259.54   54.37   1
   2   9  19  127.24   52.74   1
  -2  -9 -19  316.38   69.53   1
  -2   9 -19  231.96   87.93   1
   2  -9  19  282.16   82.35   1
  -2   9 -20   32.19   55.45   1
   2  -9  20  106.24   57.23   1
   2   9  20   95.77   53.60   1
   2  -9  20   89.81   30.19   1
  -2   9 -20   91.60   32.99   1
   2  -9  21  566.82  134.79   1
  -2   9 -21  312.29  110.50   1
  -2   9 -21  632.16   80.51   1
   2  -9  21  471.29   71.43   1
   2   9  21  326.80   76.78   1
  -2  -9 -21  235.06   63.96   1
   2  -9  22  118.32   36.54   1
  -2   9 -22   94.69   37.72   1
   2   9  22   56.09   50.93   1
  -2  -9 -22   85.99   45.99   1
  -2  10  22    1.61   26.56   1
   2 -10 -22   30.18   30.08   1
  -2  10  21   -1.93   30.96   1
   2 -10 -21   -2.98   34.58   1
  -2  10  20   90.89   41.47   1
   2 -10 -20   27.15   34.80   1
  -2  10  19   36.74   46.03   1
   2 -10 -19   12.54   27.72   1
  -2  10  18  112.59   58.95   1
   2 -10 -18  111.34   58.72   1
   2  10 -17  292.65   35.47   1
  -2  10  17  446.20   86.23   1
   2  10 -16  184.16   23.35   1
  -2 -10  16  115.35   19.35   1
   2 -10 -16  130.69   53.49   1
  -2  10  16  132.87   46.80   1
   2  10 -15   51.33   17.10   1
  -2 -10  15   91.63   19.19   1
   2 -10 -15   50.66   46.09   1
  -2  10  15   59.79   43.44   1
  -2 -10  14   69.65   16.89   1
   2  10 -14  106.56   25.38   1
  -2  10  14    4.42   59.15   1
   2 -10 -14   81.02   69.35   1
  -2  10  13  759.18  116.21   1
   2 -10 -13  774.77  130.29   1
   2  10 -13  884.38   61.19   1
  -2 -10  13 1085.08   68.91   1
   2  10 -12  396.07   27.30   1
   2 -10 -12  978.40   94.73   1
  -2 -10  12  730.37   56.80   1
   2  10 -12  601.47   48.06   1
   2  10 -12  824.18   72.96   1
  -2  10  12  578.09  102.83   1
   2 -10 -12  771.91  116.31   1
  -2 -10  12  557.51   30.31   1
   2 -10 -11   63.92   30.02   1
  -2  10  11   96.41   34.78   1
   2 -10 -11  129.01   50.94   1
  -2  10  11  155.88   78.72   1
  -2 -10  11  213.48   31.83   1
   2  10 -11  101.98   25.68   1
   2  10 -11   33.65    7.35   1
  -2 -10  11   10.84   16.20   1
   2  10 -11   70.02   22.27   1
  -2 -10  10  441.93   40.71   1
   2  10 -10  502.25   26.68   1
  -2  10  10  343.38   89.25   1
   2 -10 -10  360.69  105.11   1
   2  10 -10  478.69   45.49   1
   2 -10 -10  616.21   70.22   1
  -2  10  10  439.93   58.59   1
   2  10 -10  567.79   52.07   1
   2  10  -9  138.88   31.40   1
  -2 -10   9  105.29   38.66   1
  -2 -10   9   42.92   24.31   1
   2  10  -9  108.80   28.96   1
   2 -10  -9  132.41   40.07   1
   2 -10  -9   87.47   70.81   1
   2  10  -8  698.57   55.48   1
  -2 -10   8  782.42   58.36   1
   2 -10  -8  908.09   76.20   1
  -2 -10   8  970.05   93.98   1
   2  10  -8  936.20   87.38   1
  -2 -10   7  527.26   56.55   1
   2  10  -7  367.96   48.09   1
   2  10  -7  692.82   97.27   1
  -2 -10   7  474.19   81.53   1
   2 -10  -7  270.41   41.65   1
  -2  10   7  204.39   38.58   1
   2  10  -6  637.97   68.71   1
  -2 -10   6  113.14   35.02   1
   2  10  -6  489.47   89.89   1
  -2  10   6  159.39   38.51   1
   2 -10  -6  222.81   44.66   1
   2 -10  -5  240.64   46.10   1
  -2 -10   5  361.14   63.04   1
   2 -10  -4 1015.90  101.23   1
  -2  10   4  985.80  102.30   1
  -2  10   4  978.40   78.40   1
   2 -10  -4  739.56   66.40   1
   2  10  -4 1102.18   79.44   1
  -2  10   3  377.94   51.49   1
   2 -10  -3  511.04   57.47   1
  -2 -10   3  848.95   66.05   1
   2  10  -3  974.50   66.06   1
   2 -10  -3  619.98   76.52   1
  -2  10   2  519.83   61.79   1
   2 -10  -2  494.51   64.38   1
  -2  10   2  584.35   70.45   1
   2 -10  -2  553.45   68.43   1
  -2 -10   2  613.91   53.40   1
   2 -10  -1  382.67   57.04   1
  -2  10   1  406.21   58.13   1
   2 -10  -1  218.18   45.14   1
  -2  10   1  403.49   51.92   1
   2  10  -1  444.26   39.13   1
  -2 -10   1  361.52   38.64   1
  -2  10   0 1127.17   95.41   1
   2 -10   0 1115.94   94.86   1
  -2 -10   0 1047.71   59.39   1
  -2  10   0 1033.48   81.99   1
   2 -10   0  810.66   75.64   1
  -2  10  -1  122.84   31.30   1
   2 -10   1  184.22   38.08   1
  -2 -10  -1  157.58   25.52   1
   2  10   1  143.81   26.45   1
  -2  10  -1   93.67   38.81   1
   2 -10   1  109.78   42.49   1
  -2  10  -2  279.19   47.93   1
   2 -10   2  277.49   48.41   1
   2  10   2  210.88   32.41   1
  -2 -10  -2  253.85   32.74   1
  -2  10  -2  299.68   50.31   1
   2 -10   2  275.13   51.46   1
   2 -10   3  364.57   82.12   1
   2  10   3  564.22   45.89   1
  -2  10  -3  844.46   88.14   1
   2 -10   3  772.66   90.48   1
  -2 -10  -3  511.58   43.23   1
  -2  10  -3  511.80   61.13   1
   2 -10   3  985.56   88.20   1
   2  10   4   51.09   20.34   1
  -2  10  -4   43.71   42.41   1
   2 -10   4   43.02   35.51   1
  -2 -10  -4   97.18   23.75   1
  -2  10  -4   36.69   89.85   1
   2 -10   4  110.23  103.64   1
   2 -10   4   86.75   47.07   1
  -2  10  -4   65.35   54.87   1
   2 -10   4  201.17   37.06   1
   2  10   5  722.48   62.77   1
  -2 -10  -5  889.62   75.01   1
   2 -10   5  797.53  131.06   1
  -2  10  -5  616.02  103.58   1
   2 -10   5  380.57   54.35   1
  -2  10  -5  414.81   57.04   1
   2 -10   5  440.35  140.74   1
  -2  10  -5  550.25  160.10   1
  -2  10  -5  288.36   68.48   1
   2 -10   5  379.28   76.14   1
   2 -10   6  112.71   81.12   1
  -2  10  -6   69.68   72.65   1
   2  10   6 1450.94  136.56   1
  -2  10  -6 1263.26  196.05   1
  -2 -10  -6 1822.65  130.29   1
  -2  10  -6   48.75   42.58   1
   2 -10   6   58.85   42.42   1
   2 -10   6   54.80   21.99   1
  -2  10  -6   72.90   29.61   1
   2 -10   7   11.44   13.76   1
  -2  10  -7   11.08   14.20   1
  -2  10  -7   31.05   74.74   1
   2 -10   7   40.48   62.26   1
   2 -10   7   86.81   47.33   1
   2 -10   8  760.46   87.84   1
  -2  10  -8  742.54   89.05   1
  -2  10  -8  972.89  179.71   1
   2 -10   8  678.03  153.00   1
   2 -10   8  957.30   88.73   1
  -2  10  -9  265.36   54.99   1
   2 -10   9  237.75   51.59   1
  -2  10  -9  214.73   84.11   1
   2 -10   9  284.20   90.10   1
  -2  10  -9  441.55   63.43   1
   2 -10   9  357.66   64.30   1
   2 -10  10  114.35   43.02   1
  -2  10 -10  168.99   41.77   1
   2 -10  10   42.29   27.01   1
  -2  10 -10    8.05   26.71   1
   2 -10  10    3.12   47.48   1
  -2  10 -10   48.25   36.14   1
   2 -10  11  550.62   75.46   1
  -2  10 -11  616.89   77.41   1
   2 -10  11  316.93   64.32   1
  -2  10 -11  261.03   61.56   1
   2 -10  11  447.49   97.09   1
  -2  10 -11  450.95   99.30   1
  -2  10 -12  783.92   91.12   1
   2 -10  12  749.22   92.00   1
  -2  10 -12  265.19   65.93   1
   2 -10  12  265.92   58.23   1
  -2  10 -12  450.07   92.96   1
   2 -10  12  495.33   96.06   1
   2 -10  13   17.42   22.22   1
  -2  10 -13  135.78   60.01   1
  -2  10 -13  138.75   47.74   1
   2 -10  13   64.12   47.29   1
   2 -10  13   59.87   43.78   1
   2 -10  14  235.87   69.31   1
  -2  10 -14  216.93   72.85   1
   2 -10  14  188.71   66.67   1
   2 -10  14   38.51   25.54   1
  -2  10 -14  267.33   59.76   1
  -2  10 -14   71.44   35.17   1
  -2  10 -15   53.37   30.94   1
   2 -10  15  107.65   43.89   1
  -2  10 -15   46.05   39.20   1
   2 -10  15   40.50   28.73   1
   2 -10  15   69.29   56.63   1
  -2  10 -16   72.03   41.89   1
   2 -10  16   24.52   28.21   1
  -2  10 -16   57.99   47.62   1
   2 -10  16   52.17   39.75   1
  -2  10 -17    2.34   26.03   1
  -2  10 -17   32.05   34.93   1
   2 -10  18   68.04   37.48   1
  -2  10 -18  111.80   47.46   1
   2 -10  18   32.72   40.38   1
  -2  10 -18   30.64   38.42   1
  -2 -10 -18   27.83   43.73   1
  -2  10 -19  267.12   55.29   1
   2 -10  19  174.81   48.98   1
  -2  10 -19   44.52   42.69   1
   2 -10  19   31.26   38.74   1
  -2 -10 -19  161.29   48.15   1
   2  10  19   -7.65   42.21   1
   2 -10  20  275.31   53.35   1
   2 -10  20  194.67   68.07   1
  -2  10 -20  284.51   91.86   1
   2  10  20   78.73   64.24   1
  -2 -10 -20  121.73   60.31   1
  -2  10 -21  123.61   37.09   1
   2 -10  21   77.91   34.19   1
   2 -10  21  106.73   68.21   1
  -2  10 -21   19.38   43.21   1
   2  10  21   81.72   69.70   1
  -2 -10 -21   75.89   56.12   1
   2 -11 -21   39.40   31.15   1
  -2  11  21   98.23   53.82   1
  -2  11  20  -14.81   39.26   1
   2 -11 -20   34.61   43.97   1
  -2  11  19   54.16   56.11   1
   2 -11 -19   54.57   58.03   1
   2  11 -18   -4.64   19.04   1
   2 -11 -18   55.91   54.09   1
  -2  11  18   76.47   62.91   1
   2  11 -17  233.48   26.22   1
  -2 -11  17  150.99   20.43   1
   2 -11 -17  200.69   73.37   1
  -2  11  17  195.92   66.93   1
   2  11 -16   83.11   20.21   1
  -2 -11  16   48.89   14.57   1
  -2  11  16   61.78   47.60   1
   2 -11 -16    5.47   41.93   1
  -2 -11  15  187.61   26.54   1
   2  11 -15  205.71   30.97   1
   2 -11 -15  154.69   72.42   1
  -2  11  15  140.60   72.25   1
  -2 -11  14    0.01    8.47   1
   2  11 -14   11.10   12.63   1
   2 -11 -14   58.02   66.01   1
  -2  11  14   -6.37   52.84   1
  -2  11  13 1876.20  175.66   1
   2 -11 -13 1764.39  175.88   1
  -2 -11  13 1283.40   73.90   1
   2  11 -13 1588.72   94.65   1
   2  11 -13 1181.33   53.02   1
  -2 -11  13 1141.38   51.17   1
  -2 -11  13 1376.96   72.55   1
   2  11 -13 1682.34   70.91   1
   2  11 -12  116.04   23.49   1
  -2 -11  12   91.77   24.05   1
   2  11 -12   31.24   13.73   1
  -2  11  12  108.62   38.79   1
  -2 -11  12   40.00    9.52   1
  -2  11  12   83.03   73.41   1
   2 -11 -12  126.36   63.32   1
   2  11 -12   25.25    6.74   1
   2  11 -11  564.63   30.31   1
  -2 -11  11  575.26   32.80   1
   2 -11 -11  557.77   72.73   1
  -2  11  11  688.51   70.23   1
   2  11 -11  574.76   43.66   1
  -2  11  11  304.84   89.99   1
   2 -11 -11  385.94  109.96   1
  -2 -11  11  698.07   51.93   1
   2  11 -11  618.56   47.34   1
  -2  11  10  273.80   49.38   1
   2 -11 -10  307.02   55.66   1
   2 -11 -10  225.81   95.25   1
   2  11 -10  398.06   38.21   1
  -2 -11  10  420.32   41.56   1
   2  11 -10  326.58   28.17   1
  -2 -11  10  121.83   28.64   1
   2  11 -10  531.06   58.50   1
   2  11  -9  202.89   41.44   1
  -2 -11   9  303.90   43.55   1
  -2  11   9   96.84   36.13   1
   2 -11  -9   85.48   34.00   1
  -2 -11   9  162.37   44.95   1
   2  11  -9  243.37   50.17   1
   2  11  -8  521.71   58.39   1
  -2 -11   8   68.59   25.30   1
   2 -11  -8  269.25   43.08   1
  -2  11   8  158.90   35.48   1
   2  11  -8  511.41   83.73   1
   2 -11  -7 1161.01   85.57   1
  -2  11   7 1142.64   82.26   1
   2 -11  -6   71.84   27.52   1
  -2  11   6  114.71   38.07   1
   2 -11  -5  397.30   57.88   1
  -2  11   5 1299.78   89.49   1
   2 -11  -4  155.03   31.49   1
  -2  11   4  277.83   46.74   1
   2 -11  -3  309.58   61.11   1
  -2  11   3  366.51   60.06   1
  -2 -11   3  310.40   42.53   1
   2  11  -3  231.02   36.12   1
   2 -11  -3  186.85   38.07   1
  -2  11   3  212.73   41.66   1
  -2  11   2  203.02   42.51   1
   2 -11  -2  160.54   41.68   1
  -2 -11   2  211.01   32.32   1
   2  11  -2   92.18   25.12   1
   2 -11  -2   48.12   28.85   1
  -2  11   2   45.00   33.84   1
  -2 -11   1 1430.72   70.51   1
   2  11  -1 1927.18   78.35   1
   2 -11  -1  935.36   84.42   1
  -2  11   1 1385.09   93.25   1
  -2  11   1 2013.53  131.38   1
   2 -11  -1 1950.13  129.56   1
   2 -11   0  207.80   46.41   1
  -2  11   0  286.21   48.15   1
   2 -11   0  244.57   47.81   1
  -2  11   0  295.36   52.42   1
   2 -11   1  254.96   57.44   1
  -2  11  -1   30.77   35.70   1
  -2 -11  -1  102.48   22.73   1
   2  11   1  171.76   30.02   1
  -2  11  -1  159.81   41.14   1
  -2  11  -2  609.90   70.34   1
   2 -11   2  577.11   68.46   1
  -2 -11  -2  442.57   40.77   1
   2  11   2  590.72   44.47   1
  -2  11  -2  572.80   67.71   1
   2 -11   2  557.17   66.98   1
  -2  11  -3  345.30   67.06   1
   2 -11   3  649.92   74.03   1
   2  11   3  539.74   44.31   1
   2 -11   3  671.71   92.44   1
  -2  11  -3  355.42   67.47   1
  -2 -11  -3  422.13   37.89   1
  -2  11  -4  118.69   89.25   1
  -2  11  -4  126.76   34.32   1
   2 -11   4  157.33   33.03   1
  -2  11  -4   95.78   45.75   1
   2  11   4  130.23   23.67   1
   2 -11   4  126.92   48.76   1
  -2 -11  -4  187.28   27.47   1
   2 -11   4   18.75   34.51   1
   2  11   5   70.29   25.52   1
   2 -11   5   43.77   40.66   1
  -2  11  -5   64.64   37.16   1
  -2  11  -5   92.41   67.09   1
   2 -11   5  138.66   87.95   1
  -2  11  -5   78.15   96.15   1
   2 -11   5   39.34   81.55   1
   2 -11   5   18.68   20.06   1
  -2  11  -5   36.19   17.38   1
  -2 -11  -6  691.17   88.51   1
  -2  11  -6  892.36  167.19   1
   2  11   6  964.54  105.49   1
  -2  11  -6  211.58   77.59   1
   2 -11   6  122.20   63.19   1
   2 -11   6  150.87  114.25   1
  -2  11  -6  255.35  135.81   1
  -2  11  -6  231.60   41.58   1
   2 -11   6  231.67   44.04   1
   2 -11   7   47.10   20.09   1
  -2  11  -7   91.81   28.80   1
   2 -11   7  214.60   55.62   1
  -2  11  -7  166.35   52.70   1
   2 -11   7   52.52   71.93   1
  -2  11  -7  118.82   87.47   1
   2 -11   8   49.90   26.33   1
  -2  11  -8   35.70   21.19   1
   2 -11   8  100.38   57.85   1
  -2  11  -8   80.70   77.11   1
   2 -11   8  184.41   54.18   1
  -2  11  -8   87.07   45.96   1
  -2  11  -9   24.96   59.57   1
  -2  11  -9   43.64   28.31   1
   2 -11   9  135.82   45.65   1
  -2  11  -9  117.05   42.53   1
   2 -11   9  162.32   44.38   1
   2 -11   9  253.37  106.25   1
   2 -11  10 1034.76  106.39   1
  -2  11 -10 1009.65  106.70   1
  -2  11 -10 1572.95  114.52   1
   2 -11  10 1611.53  114.71   1
  -2  11 -10  969.76  159.90   1
   2 -11  10 1162.83  187.39   1
   2 -11  11   90.84   57.29   1
  -2  11 -11   47.94   35.64   1
   2 -11  11   24.48   29.32   1
  -2  11 -11   49.75   30.41   1
   2 -11  11  197.34   46.85   1
  -2  11 -11  163.32   46.32   1
   2 -11  12   35.45   39.44   1
  -2  11 -12   99.31   61.52   1
  -2  11 -12  123.46   46.09   1
   2 -11  12  124.29   41.63   1
   2 -11  12   11.40   20.90   1
  -2  11 -12   50.19   27.90   1
  -2  11 -13  139.09   43.83   1
   2 -11  13  192.68   57.16   1
   2 -11  13  300.83   82.03   1
  -2  11 -13  259.03   82.30   1
  -2  11 -13  456.26   70.14   1
   2 -11  13  458.80   71.56   1
  -2  11 -14  156.24   61.98   1
   2 -11  14   91.14   42.32   1
   2 -11  14  336.86   88.77   1
  -2  11 -14  295.66   84.57   1
  -2  11 -14  401.24   66.75   1
   2 -11  14  592.29   81.56   1
   2 -11  15  115.84   49.85   1
   2 -11  15    7.97   31.26   1
  -2  11 -15  -36.37   44.85   1
  -2  11 -15   45.95   30.84   1
  -2  11 -15   16.69   36.14   1
   2 -11  15   21.23   32.84   1
   2 -11  16   70.65   40.03   1
   2 -11  16  212.52   77.67   1
  -2  11 -16  161.09   58.89   1
  -2  11 -16  244.57   63.72   1
   2 -11  16  260.19   58.53   1
  -2  11 -17   97.43   50.24   1
   2 -11  17   26.45   25.91   1
  -2  11 -17   37.96   35.59   1
  -2  11 -18   66.57   49.27   1
   2 -11  18   35.32   31.35   1
   2 -11  18  642.45   80.22   1
  -2  11 -18  503.41   70.53   1
   2 -11  19  364.87   63.34   1
  -2  11 -19  550.03   77.36   1
  -2 -11 -19  408.36   92.36   1
   2 -11  19  512.37  103.32   1
   2 -11  20   76.68   40.58   1
  -2  11 -20   -7.99   21.47   1
   2 -11  20    5.95   31.92   1
  -2  11 -20   35.80   41.95   1
   2  11  20   19.42   55.87   1
  -2 -11 -20   -6.82   40.01   1
   2 -11  21   -6.69   22.15   1
  -2  11 -21   38.10   22.20   1
   2  11  21   57.90   65.27   1
  -2 -11 -21   11.31   44.72   1
  -2  12  21   68.09   69.76   1
   2 -12 -21   36.24   45.87   1
  -2  12  20   68.01   43.21   1
   2 -12 -20   54.88   52.87   1
   2  12 -19   -8.10   14.08   1
  -2  12  19   -1.71   44.11   1
   2 -12 -19   33.70   62.82   1
  -2  12  18    4.35   45.95   1
   2 -12 -18   -0.57   50.90   1
  -2 -12  18    4.59   11.54   1
   2  12 -18   44.72   14.64   1
  -2 -12  17   35.32   10.15   1
  -2  12  17  -18.22   52.70   1
   2 -12 -17   71.97   67.86   1
   2  12 -17  101.45   15.99   1
  -2  12  16  101.67   44.31   1
   2 -12 -16   76.83   61.75   1
   2  12 -16  148.13   27.60   1
  -2 -12  16   96.47   20.35   1
   2  12 -15   84.33   19.45   1
  -2 -12  15   85.58   20.01   1
   2  12 -15   12.24   11.63   1
  -2 -12  15   24.66   11.17   1
   2 -12 -15   22.85   53.79   1
  -2  12  15   33.40   55.64   1
  -2  12  14  723.16  125.67   1
   2 -12 -14  613.97  117.66   1
   2  12 -14  396.09   35.22   1
   2  12 -14  773.66   45.08   1
  -2 -12  14  629.57   45.71   1
  -2 -12  14  473.01   40.55   1
   2  12 -14  432.79   50.38   1
  -2 -12  14  560.37   40.16   1
  -2  12  13  224.62   97.45   1
   2 -12 -13  231.22   99.02   1
   2  12 -13  549.86   41.18   1
   2 -12 -13  621.93   78.97   1
   2  12 -13  247.62   26.68   1
  -2 -12  13  428.45   36.68   1
  -2 -12  13  302.76   26.17   1
   2  12 -13  288.86   25.78   1
  -2 -12  13  457.62   32.46   1
  -2 -12  12  374.30   28.32   1
   2  12 -12  468.83   38.37   1
   2 -12 -12  451.97   69.84   1
  -2  12  12  448.82   61.77   1
   2  12 -12  315.54   28.42   1
  -2  12  12  218.97   96.02   1
   2 -12 -12  238.83  112.36   1
   2  12 -12  436.10   40.61   1
  -2 -12  12  462.63   39.12   1
  -2 -12  11  137.11   28.79   1
   2  12 -11  252.88   42.14   1
   2 -12 -11   39.81   67.50   1
  -2 -12  11  128.36   18.42   1
   2 -12 -11  196.43   43.21   1
  -2  12  11  121.99   36.70   1
   2  12 -11  132.12   18.15   1
  -2 -12  10 1109.63   74.76   1
   2  12 -10  884.36   73.19   1
   2 -12 -10 1118.97   89.83   1
   2 -12  -9 6410.51  204.74   1
  -2  12   9 6278.50  199.10   1
  -2  12   8 2623.38  122.47   1
   2 -12  -8 2337.25  124.76   1
  -2  12   7  396.78   55.67   1
   2 -12  -7  269.90   44.97   1
   2 -12  -6  229.13   41.90   1
  -2  12   6  350.42   55.13   1
  -2  12   5  162.03   44.50   1
   2 -12  -5  255.38   47.23   1
   2 -12  -4 1553.38   98.69   1
  -2  12   4 1487.09   89.63   1
   2  12  -3 1604.49   86.24   1
  -2  12   3 1380.08  127.77   1
   2 -12  -3 1486.95  127.45   1
   2 -12  -3  892.55   77.67   1
  -2  12   3  846.26   77.31   1
   2  12  -2  233.05   35.96   1
  -2 -12   2  177.53   29.86   1
  -2  12   2   96.48   30.33   1
   2 -12  -2   80.42   32.93   1
   2 -12  -2  150.98   38.21   1
  -2  12   2   23.76   25.37   1
   2  12  -1 1360.63   68.87   1
  -2 -12   1 1411.93   70.46   1
   2 -12  -1 1500.18  116.91   1
  -2  12   1 1522.74  117.42   1
  -2  12   1  928.02   80.95   1
   2 -12  -1  768.94   75.11   1
   2 -12   0   61.32   29.21   1
   2 -12   0   82.24   29.96   1
  -2  12   0  116.60   33.67   1
  -2  12   0   48.66   17.14   1
  -2 -12   0   51.65   16.87   1
   2  12   0   79.70   18.83   1
   2 -12   1  693.38   74.97   1
  -2  12  -1  555.27   70.01   1
  -2  12  -1  739.11   81.09   1
   2 -12   1  666.94   78.76   1
  -2 -12  -1  750.12   50.85   1
   2  12   1  737.35   51.61   1
   2 -12   2   43.60   22.05   1
  -2  12  -2   87.51   31.74   1
   2  12   2   99.92   24.09   1
  -2 -12  -2  183.09   26.55   1
   2 -12   2  122.04   45.05   1
  -2  12  -2   69.40   42.15   1
  -2  12  -3  297.71   49.49   1
   2 -12   3  325.69   55.19   1
  -2 -12  -3  120.61   23.25   1
  -2  12  -3  140.29   49.15   1
   2 -12   3  303.48   53.79   1
   2  12   3  138.53   23.23   1
  -2  12  -4  203.77   47.74   1
   2 -12   4  150.67   46.57   1
   2  12   4   82.06   22.47   1
  -2  12  -4   42.74   32.95   1
  -2 -12  -4   54.99   20.08   1
   2 -12   4   35.17   42.41   1
   2 -12   5   67.43   52.73   1
  -2 -12  -5  976.17   67.94   1
   2  12   5  560.14   52.76   1
   2 -12   5  434.50  114.61   1
  -2  12  -5  553.50  111.33   1
  -2  12  -5  445.30   57.14   1
   2 -12   5  812.89   78.76   1
   2 -12   5  104.83   97.80   1
  -2  12  -5   76.21   82.62   1
  -2  12  -6  104.42   84.91   1
   2 -12   6  114.05   85.60   1
  -2 -12  -6  566.39   80.61   1
   2  12   6  830.67  103.38   1
  -2  12  -6 1049.22  186.47   1
  -2  12  -6  116.06   32.57   1
   2 -12   6  163.31   42.24   1
  -2  12  -6   47.84   53.71   1
   2 -12   6  219.99   60.01   1
  -2  12  -7   56.20   80.21   1
   2 -12   7   40.12   66.04   1
   2 -12   7  103.86   68.67   1
  -2  12  -7  189.65   71.57   1
  -2  12  -7   54.88   28.68   1
   2 -12   7   62.68   25.40   1
   2 -12   8  363.71  122.14   1
  -2  12  -8  356.49  116.27   1
  -2  12  -8  349.16  102.82   1
   2 -12   8  678.43  104.86   1
  -2  12  -8  346.91   59.17   1
   2 -12   8  378.78   57.70   1
  -2  12  -9   63.38   79.87   1
   2 -12   9   85.73   90.37   1
   2 -12   9  152.72   56.19   1
  -2  12  -9  234.54   67.13   1
  -2  12  -9  133.84   37.83   1
   2 -12   9   24.44   21.44   1
   2 -12  10  136.02   43.57   1
  -2  12 -10  112.65   46.33   1
  -2  12 -10  146.44   80.55   1
   2 -12  10  119.15   38.01   1
  -2  12 -10  121.22   39.96   1
  -2  12 -11  109.77   78.31   1
   2 -12  11   32.38   53.61   1
   2 -12  11   33.62   31.03   1
  -2  12 -11   45.51   32.62   1
  -2  12 -11   59.00   34.90   1
   2 -12  11   73.13   35.98   1
  -2  12 -12   58.34   46.10   1
   2 -12  12  122.19   66.79   1
   2 -12  12  231.64   50.47   1
  -2  12 -12  157.31   45.92   1
   2 -12  12   71.52   36.45   1
  -2  12 -12   46.42   28.25   1
  -2  12 -13  410.04  101.95   1
   2 -12  13  371.17   94.93   1
   2 -12  13  329.90   64.82   1
  -2  12 -13  253.65   62.40   1
  -2  12 -13  760.87   87.57   1
   2 -12  13  752.42   88.25   1
   2 -12  14  100.94   43.23   1
  -2  12 -14  167.43   37.03   1
  -2  12 -14   66.00   37.57   1
   2 -12  14   52.26   34.05   1
  -2  12 -14   93.94   49.72   1
   2 -12  14   32.17   36.46   1
  -2  12 -15   15.19   22.02   1
   2 -12  15   13.22   27.29   1
   2 -12  15  197.93   72.40   1
  -2  12 -15  114.72   55.61   1
  -2  12 -15   40.13   24.91   1
   2 -12  15  109.04   38.95   1
   2 -12  16  187.29   55.29   1
  -2  12 -16  181.81   51.72   1
   2 -12  16   16.06   28.23   1
  -2  12 -16   58.73   50.71   1
   2 -12  16   -3.93   32.86   1
  -2  12 -16   55.69   43.26   1
  -2  12 -17   39.68   39.13   1
   2 -12  17   95.23   55.52   1
  -2  12 -17  222.41   57.68   1
  -2  12 -17  138.42   66.24   1
   2 -12  17  167.03   64.06   1
   2 -12  17  163.89   44.11   1
   2 -12  18  -24.15   32.54   1
  -2  12 -18   48.94   24.24   1
   2 -12  18   26.04   31.09   1
  -2  12 -18   82.08   52.18   1
   2 -12  19  130.48   62.70   1
   2 -12  19  237.51   57.97   1
  -2  12 -19  103.72   37.42   1
  -2  12 -19   50.25   37.92   1
  -2  12 -20   14.86   31.75   1
   2 -12  20   33.22   31.12   1
  -2  12 -20   18.16   37.04   1
   2 -12  20   28.87   34.03   1
   2 -13 -20   32.24   54.04   1
  -2  13  20  146.38   86.80   1
  -2 -13  19   16.13    9.37   1
   2  13 -19   11.39    6.23   1
   2 -13 -19   49.71   72.25   1
  -2  13  19  -14.35   49.51   1
  -2 -13  18   42.11   11.16   1
   2  13 -18   56.81   13.38   1
   2 -13 -18   22.71   67.43   1
  -2  13  18   76.69   71.16   1
  -2 -13  17  115.60   27.38   1
   2  13 -17  284.07   30.16   1
  -2 -13  17  311.05   30.99   1
  -2  13  17  300.40   83.64   1
   2 -13 -17  323.88  107.65   1
  -2 -13  16  107.85   25.52   1
   2  13 -16   66.60   23.13   1
   2  13 -16  180.75   19.70   1
  -2 -13  16  209.61   27.32   1
  -2  13  16  134.44   72.60   1
   2 -13 -16  189.40   77.45   1
   2 -13 -15  665.92  140.14   1
  -2  13  15  707.19  126.41   1
  -2 -13  15  410.26   30.02   1
   2  13 -15  555.83   44.62   1
   2  13 -15  947.43   49.37   1
  -2 -13  15  755.21   44.24   1
  -2 -13  15  397.32   38.39   1
  -2 -13  14    5.75    6.06   1
   2  13 -14    6.47    6.98   1
  -2 -13  14   37.44   10.44   1
   2  13 -14   18.35    7.09   1
   2 -13 -14   43.49   85.19   1
  -2  13  14    2.32   55.90   1
  -2 -13  14   10.00   11.74   1
   2  13 -14   80.08   19.71   1
  -2 -13  13  717.60   47.63   1
   2  13 -13  574.67   47.69   1
  -2  13  13  385.79  109.88   1
   2 -13 -13  287.23  103.46   1
   2  13 -13  627.81   44.47   1
   2  13 -13  413.39   32.15   1
  -2 -13  13  443.51   35.12   1
  -2  13  13  528.24   72.46   1
   2 -13 -13  699.22   80.45   1
   2  13 -12  408.86   49.48   1
  -2 -13  12  449.21   46.49   1
  -2  13  12  454.91   62.26   1
   2 -13 -12  492.30   64.72   1
   2  13 -12  283.22   27.30   1
  -2 -13  12  329.60   30.29   1
   2 -13 -11  204.65   43.61   1
  -2  13  11  141.47   37.04   1
   2  13 -11  168.77   23.06   1
   2 -13 -10  254.89   48.62   1
  -2  13  10  980.41   89.77   1
  -2  13   9  156.26   42.24   1
   2 -13  -9  257.36   49.85   1
   2 -13  -8  281.54   48.30   1
  -2  13   8  252.02   45.61   1
   2 -13  -7 1913.51  107.88   1
  -2  13   7 1472.88   96.78   1
   2 -13  -6 3755.36  157.03   1
  -2  13   6 3914.93  155.57   1
   2 -13  -5  158.51   43.81   1
  -2  13   5  301.64   49.95   1
   2 -13  -4   49.50   29.58   1
  -2  13   4   82.53   36.93   1
  -2  13   3 2815.68  182.50   1
   2 -13  -3 2373.18  171.04   1
   2 -13  -3 1309.56  101.86   1
  -2  13   3 1726.70  106.47   1
   2  13  -2 1672.68   80.03   1
  -2 -13   2 1799.50   86.60   1
   2 -13  -2 1471.55  126.22   1
  -2  13   2 1706.97  133.32   1
  -2  13   2 1139.56   90.05   1
   2 -13  -2 1000.98   83.62   1
  -2 -13   1 1114.39   62.82   1
   2  13  -1  751.62   54.26   1
   2 -13  -1  855.36   78.42   1
  -2  13   1  706.42   73.02   1
   2 -13  -1 1039.09  100.82   1
  -2  13   1 1164.64  107.25   1
  -2 -13   0 1723.40   70.78   1
  -2  13   0 1649.57  106.74   1
   2 -13   0 1470.79  102.49   1
   2 -13   0 2012.13  141.18   1
  -2  13   0 1854.55  134.51   1
   2 -13   1   64.02   33.62   1
  -2  13  -1   69.03   30.38   1
  -2  13  -1   29.80   32.97   1
   2 -13   1   41.14   32.92   1
  -2 -13  -2  347.17   32.06   1
   2  13   2  491.86   37.71   1
  -2  13  -2  606.84   74.78   1
   2 -13   2  613.80   79.54   1
   2 -13   2  806.41   87.88   1
  -2  13  -2  498.95   66.70   1
   2  13   3   58.95   17.97   1
  -2 -13  -3  114.12   22.96   1
  -2  13  -3  108.94   46.74   1
   2 -13   3   75.72   28.41   1
  -2  13  -3   32.02   22.68   1
  -2  13  -4  259.57   52.53   1
   2 -13   4  269.43   48.89   1
  -2 -13  -4  193.77   24.63   1
   2  13   4  273.12   31.32   1
  -2  13  -4  271.67   56.46   1
   2 -13   4  268.45   65.79   1
   2 -13   5  102.19   40.17   1
  -2  13  -5  110.92   35.95   1
   2  13   5  218.87   35.08   1
   2 -13   5  121.52   78.69   1
  -2  13  -5  188.00   80.81   1
   2 -13   6  135.01  111.15   1
  -2  13  -6  336.98  140.35   1
   2  13   6  727.81   91.54   1
  -2 -13  -6  557.55   62.71   1
  -2  13  -6 1042.97  189.85   1
   2 -13   6  268.75   74.67   1
  -2  13  -6  230.09   45.10   1
   2 -13   6  210.63   49.62   1
  -2  13  -7   44.25   26.03   1
  -2  13  -7  124.26  102.42   1
   2 -13   7  189.09  141.85   1
   2 -13   7  183.81   51.51   1
  -2  13  -7    5.38   32.91   1
   2 -13   7   11.26   16.50   1
   2 -13   8  188.91  114.04   1
  -2  13  -8   63.94   42.06   1
   2 -13   8  268.41   57.91   1
  -2  13  -8  191.46   44.41   1
   2 -13   8  245.45   48.53   1
   2 -13   9  168.81   99.58   1
  -2  13  -9  298.42  127.04   1
  -2  13  -9  261.69   54.48   1
   2 -13   9  133.33   53.70   1
   2 -13   9  181.03   45.02   1
  -2  13  -9  158.24   41.70   1
  -2  13 -10  321.19  134.03   1
   2 -13  10  176.91   89.13   1
  -2  13 -10  113.37   38.30   1
   2 -13  10  148.64   37.85   1
  -2  13 -10  141.38   60.13   1
   2 -13  10  235.09   53.73   1
  -2  13 -11  503.78  137.04   1
   2 -13  11  309.89  129.44   1
  -2  13 -11  494.37   75.63   1
   2 -13  11  254.82   62.45   1
   2 -13  11  647.27   74.56   1
  -2  13 -11  717.22   86.94   1
  -2  13 -12  119.63   42.70   1
   2 -13  12   60.36   32.37   1
  -2  13 -12   63.48   70.05   1
   2 -13  12   60.70   66.13   1
   2 -13  12   62.47   36.84   1
  -2  13 -12   93.02   42.83   1
   2 -13  13  658.05   79.60   1
  -2  13 -13  636.01   80.04   1
  -2  13 -13  442.19  106.56   1
   2 -13  13  390.84  100.91   1
  -2  13 -13  395.08   71.53   1
   2 -13  13  369.61   67.64   1
   2 -13  14   93.13   37.84   1
  -2  13 -14   25.22   33.08   1
  -2  13 -14   25.30   21.61   1
   2 -13  14    4.72   19.85   1
  -2  13 -14   60.89   52.47   1
   2 -13  14   40.78   48.49   1
   2 -13  15  171.97   53.72   1
  -2  13 -15  169.03   48.15   1
   2 -13  15   82.82   37.24   1
  -2  13 -15   47.57   29.41   1
   2 -13  15  130.88   62.29   1
  -2  13 -15   63.62   37.31   1
  -2  13 -16   15.47   22.00   1
  -2  13 -16   14.53   25.54   1
   2 -13  16   23.21   31.34   1
   2 -13  16   58.13   31.39   1
  -2  13 -16   35.53   37.30   1
   2 -13  16   -2.17   32.51   1
  -2  13 -17   43.07   33.99   1
   2 -13  17   25.16   26.01   1
   2 -13  17   -9.65   38.05   1
  -2  13 -17   19.24   32.44   1
  -2  13 -17   22.66   22.48   1
   2 -13  18   49.16   38.93   1
  -2  13 -18   75.53   49.01   1
  -2  13 -18  151.25   48.04   1
   2 -13  18  111.86   61.86   1
  -2  13 -18   58.34   39.18   1
   2 -13  18  240.49   68.03   1
   2 -13  19   -1.18   30.12   1
  -2  13 -19   56.17   43.50   1
  -2  13 -19   76.22   49.05   1
   2 -13  19   40.60   26.24   1
   2 -14 -19  178.06  102.30   1
  -2  14  19   55.18   57.67   1
   2  14 -18   54.87   11.43   1
  -2 -14  18   35.84   19.22   1
  -2 -14  18   95.28   17.97   1
  -2  14  18  132.30   72.84   1
   2 -14 -18   54.59   48.74   1
  -2 -14  17   20.40   12.78   1
   2  14 -17    1.46   11.08   1
   2  14 -17   98.81   13.94   1
  -2 -14  17   60.73   17.24   1
   2 -14 -17   68.69   65.85   1
  -2  14  17   42.20   55.45   1
   2 -14 -16   -1.06   55.43   1
  -2  14  16   63.54   58.68   1
   2  14 -16  105.70   17.61   1
  -2 -14  16    5.14    3.33   1
  -2 -14  16   61.23   15.65   1
  -2 -14  16   72.44   19.73   1
   2  14 -16   36.49   15.35   1
   2  14 -15  112.49   19.87   1
  -2 -14  15  140.07   20.47   1
   2  14 -15  109.44   13.04   1
   2  14 -15  181.63   23.73   1
  -2 -14  15  237.08   27.34   1
  -2  14  15  168.10   60.27   1
   2 -14 -15  133.69   70.85   1
  -2 -14  14   58.04   15.36   1
   2  14 -14   89.87   20.21   1
   2 -14 -14  107.13   39.50   1
   2 -14 -14   92.49  103.58   1
   2  14 -14   38.76   11.99   1
   2  14 -13   85.27   15.26   1
  -2 -14  13  127.97   20.40   1
  -2 -14  13  269.37   40.80   1
  -2  14  13  285.36   58.60   1
   2 -14 -13  168.28   48.73   1
   2  14 -12  271.60   30.72   1
  -2 -14  12  254.08   30.19   1
   2 -14 -12  326.30   57.75   1
  -2  14  12  319.33   51.52   1
   2  14 -11  138.07   24.26   1
  -2  14  11   92.43   33.71   1
   2 -14 -11   50.94   30.54   1
   2 -14 -10   56.20   28.42   1
  -2  14  10  212.31   47.91   1
   2 -14  -9  558.61   58.84   1
  -2  14   9  182.85   36.52   1
   2 -14  -8  104.34   34.66   1
  -2  14   8   72.53   24.84   1
   2 -14  -7   66.06   27.83   1
  -2  14   7   38.04   22.44   1
   2 -14  -6   14.28   31.11   1
  -2  14   6   80.84   36.02   1
  -2  14   5  899.66   76.76   1
   2 -14  -5  740.74   66.11   1
   2 -14  -4 1050.05   86.76   1
  -2  14   4 1235.73   90.66   1
   2 -14  -3 6237.71  279.30   1
  -2  14   3 6152.56  285.16   1
   2 -14  -3 4245.25  172.04   1
  -2  14   3 4427.39  173.42   1
   2  14  -2 1154.12   71.67   1
   2 -14  -2  413.37   62.94   1
  -2  14   2  495.82   61.05   1
   2 -14  -2 1082.43  117.04   1
  -2  14   2 1004.84  109.49   1
   2  14  -1  977.81   56.06   1
  -2 -14   1 1092.01   57.29   1
  -2  14   1  691.30   72.39   1
  -2  14   1 1307.19  116.16   1
   2 -14  -1 1384.79  121.27   1
   2 -14  -1  615.07   67.70   1
  -2  14   0  159.40   39.87   1
   2  14   0  272.91   30.04   1
   2 -14   0  200.24   46.13   1
   2 -14   0  122.48   42.46   1
  -2  14   0  162.84   43.16   1
  -2  14  -1  520.64   71.94   1
   2 -14   1  573.95   76.23   1
   2 -14   1  516.21   73.28   1
  -2  14  -1  547.75   69.95   1
   2  14   1  570.68   40.26   1
  -2 -14  -1  538.27   37.34   1
  -2  14  -2  116.61   38.44   1
   2 -14   2   62.52   33.04   1
  -2 -14  -2   88.84   19.44   1
   2  14   2  119.22   20.59   1
  -2  14  -2   93.70   39.18   1
   2 -14   2  167.97   52.50   1
   2 -14   3  204.03   47.03   1
  -2  14  -3  204.74   45.81   1
   2  14   3  167.73   24.28   1
  -2 -14  -3  133.24   23.69   1
   2 -14   3  338.67   69.69   1
  -2  14  -3  281.81   61.19   1
   2 -14   4  189.70   42.47   1
  -2  14  -4  226.93   47.73   1
   2 -14   4  235.56   67.81   1
  -2  14  -4  191.83   54.42   1
   2  14   4  248.30   30.36   1
  -2 -14  -4  276.18   29.24   1
   2 -14   5  247.53   50.02   1
  -2  14  -5  160.80   49.61   1
   2 -14   5  226.63  106.52   1
  -2  14  -5  232.79   87.29   1
   2  14   5  455.44   46.81   1
  -2 -14  -5  210.35   32.97   1
  -2  14  -6   57.69   29.15   1
   2 -14   6   50.80   27.81   1
   2  14   6  676.93   79.97   1
  -2 -14  -6  813.59   67.02   1
  -2  14  -6 1097.22  183.20   1
  -2  14  -7   99.03   64.15   1
   2 -14   7  203.74  122.85   1
   2 -14   7  280.12   53.82   1
   2 -14   7  209.90   62.08   1
   2 -14   8  243.44  117.02   1
  -2  14  -8  336.93  148.54   1
   2 -14   8  219.78   59.72   1
  -2  14  -8  276.92   59.26   1
   2 -14   8  292.58   54.94   1
  -2  14  -8  236.75   46.16   1
  -2  14  -9  287.33  127.51   1
   2 -14   9  227.40  107.91   1
  -2  14  -9  187.44   55.13   1
   2 -14   9  239.18   57.23   1
  -2  14  -9  271.26   51.49   1
   2 -14   9  263.11   48.33   1
   2 -14  10  156.88  101.41   1
  -2  14 -10  161.25  101.93   1
   2 -14  10   57.65   34.24   1
  -2  14 -10    5.23   26.84   1
  -2  14 -10   78.30   28.63   1
   2 -14  10   59.03   29.34   1
  -2  14 -11   10.27   51.09   1
   2 -14  11  110.90   76.52   1
   2 -14  11   38.96   24.20   1
  -2  14 -11   42.08   22.99   1
   2 -14  11   73.83   40.86   1
  -2  14 -11   39.87   32.91   1
  -2  14 -12    9.20   18.53   1
   2 -14  12   83.18   35.20   1
   2 -14  12   26.50   65.69   1
  -2  14 -12   19.48   57.53   1
  -2  14 -12   54.10   29.50   1
   2 -14  12  121.74   40.67   1
   2 -14  13   -7.73   21.87   1
  -2  14 -13   23.12   25.00   1
   2 -14  13   76.48   67.82   1
  -2  14 -13   31.33   48.13   1
   2 -14  13   46.98   29.42   1
  -2  14 -13   69.92   34.69   1
   2 -14  14    4.52   20.53   1
  -2  14 -14    5.62   18.63   1
   2 -14  14   64.38   58.72   1
  -2  14 -14  -10.80   42.24   1
  -2  14 -14   53.10   32.83   1
   2 -14  14   72.96   29.55   1
   2 -14  15  279.50   64.04   1
   2 -14  15  249.25   88.02   1
  -2  14 -15  261.40   84.85   1
   2 -14  15  504.01   72.28   1
  -2  14 -15  555.24   74.01   1
  -2  14 -15  205.79   58.67   1
  -2  14 -16   32.91   32.11   1
   2 -14  16   89.29   35.59   1
   2 -14  16   12.23   44.34   1
  -2  14 -16   34.84   29.06   1
   2 -14  16  129.22   39.45   1
  -2  14 -16  105.98   38.30   1
   2 -14  17   14.59   34.94   1
  -2  14 -17  -11.37   28.17   1
  -2  14 -17    6.04   39.08   1
   2 -14  17   73.56   47.97   1
   2 -14  17   71.67   36.34   1
  -2  14 -17  113.38   39.66   1
  -2  14 -18    9.57   38.25   1
   2 -14  18    5.62   29.36   1
  -2  14 -18   65.35   36.92   1
   2 -14  18    4.28   25.85   1
   2 -14  18  -19.43   24.02   1
  -2  14 -18    8.39   30.84   1
  -2  14 -19   16.59   28.05   1
   2 -14  19   -6.29   35.87   1
   2  15 -19   57.24   26.27   1
  -2 -15  19    6.49   14.75   1
  -2 -15  18   46.10   20.63   1
   2  15 -18   38.08   17.93   1
  -2  15  18   85.30   87.42   1
   2 -15 -18   78.55   58.76   1
   2  15 -18  152.94   18.57   1
   2  15 -17   21.07   14.84   1
  -2 -15  17   15.63   11.76   1
  -2 -15  17   16.51   10.29   1
   2  15 -17   53.93   16.93   1
   2 -15 -17   40.82   74.32   1
  -2  15  17  -27.08   72.96   1
   2  15 -16   45.37   12.42   1
  -2 -15  16   62.64   16.19   1
   2  15 -16   51.48    8.38   1
  -2 -15  16  149.03   22.28   1
  -2  15  16   30.16   79.57   1
   2 -15 -16   49.62   59.25   1
   2 -15 -15   14.08   62.69   1
  -2 -15  15   62.48   21.39   1
  -2 -15  15   13.69   11.07   1
   2  15 -15   10.74    7.95   1
  -2 -15  14  379.41   36.35   1
   2  15 -14  400.57   42.92   1
   2 -15 -14  461.33   75.66   1
   2  15 -13   77.31   17.99   1
  -2 -15  13   59.47   15.08   1
   2 -15 -13   89.61   35.87   1
   2  15 -12  359.68   37.02   1
  -2 -15  12  348.12   39.60   1
  -2  15  12  196.45   42.16   1
   2 -15 -12  240.28   47.78   1
   2  15 -11  450.38   47.71   1
  -2  15  11  309.53   52.78   1
   2 -15 -11  409.48   58.19   1
   2 -15 -10 1571.49  104.80   1
  -2  15  10  967.23   83.75   1
  -2  15   9  679.55   65.86   1
   2 -15  -9  896.06   79.35   1
   2 -15  -8   20.89   18.51   1
  -2  15   8   49.31   27.12   1
   2 -15  -7  798.59   78.35   1
  -2  15   7  667.45   68.49   1
   2 -15  -6 1302.51   97.94   1
  -2  15   6 1691.54  104.23   1
  -2  15   5  756.90   69.93   1
   2 -15  -5  529.86   58.63   1
  -2  15   4   71.54   30.91   1
   2 -15  -4   68.36   34.62   1
  -2  15   3   22.94   28.06   1
   2 -15  -3   44.87   33.50   1
  -2  15   3   65.12   38.36   1
   2 -15  -2  479.91   59.52   1
  -2  15   2  387.69   55.00   1
  -2  15   2  432.65   73.61   1
   2 -15  -2  532.71   84.05   1
   2  15  -1 1146.00   59.80   1
  -2 -15   1  984.41   59.38   1
  -2  15   1  684.08   71.07   1
   2 -15  -1  422.48   58.13   1
   2 -15  -1 1263.15  118.07   1
  -2  15   1 1153.31  112.77   1
  -2 -15   0  115.54   22.36   1
   2 -15   0   37.34   28.55   1
  -2  15   0   40.30   29.51   1
  -2  15   0   64.89   32.14   1
   2 -15   0   45.71   19.94   1
   2 -15   1   58.25   36.99   1
  -2  15  -1  122.66   41.46   1
  -2 -15  -1  123.47   18.47   1
   2  15   1  152.78   25.01   1
   2 -15   1   69.86   32.45   1
  -2  15  -1  171.56   40.32   1
  -2  15  -2  136.36   37.60   1
   2 -15   2  213.88   53.25   1
   2  15   2  173.60   22.86   1
  -2 -15  -2   31.15   12.18   1
  -2  15  -2  160.97   47.92   1
   2 -15   2  302.64   58.53   1
   2 -15   3  129.94   40.77   1
  -2  15  -3   69.46   50.59   1
   2 -15   3  100.78   45.85   1
   2  15   3   64.76   19.34   1
  -2 -15  -3   26.60   14.16   1
   2  15   4  315.98   30.27   1
  -2  15  -4  340.44   63.97   1
  -2 -15  -4  231.83   26.48   1
   2 -15   4  234.47   62.35   1
  -2  15  -4  318.76   58.83   1
   2 -15   4  304.58   52.35   1
  -2 -15  -5  515.13   42.52   1
   2  15   5  415.20   40.82   1
  -2  15  -5  322.56   58.32   1
   2 -15   5  299.60   55.71   1
   2 -15   5  582.10  144.64   1
  -2  15  -5  639.91  118.11   1
   2 -15   6  500.33   89.44   1
  -2  15  -6  335.60   67.33   1
  -2 -15  -6  624.07   55.48   1
   2  15   6  707.15   77.46   1
  -2  15  -6  666.20  176.11   1
  -2  15  -7  162.56  118.03   1
   2 -15   7  236.21   49.17   1
  -2  15  -7  175.06   46.81   1
   2 -15   8  -24.31   65.82   1
  -2  15  -8   70.32   99.60   1
   2 -15   8  113.92   39.31   1
  -2  15  -8  -15.34   21.33   1
   2 -15   8   95.10   33.61   1
   2 -15   9  187.14  114.25   1
  -2  15  -9  199.99  105.70   1
   2 -15   9  324.76   72.23   1
  -2  15  -9  159.27   51.93   1
  -2  15  -9  123.14   37.55   1
   2 -15   9  159.73   38.51   1
  -2  15 -10  662.64  174.66   1
   2 -15  10  778.07  196.44   1
  -2  15 -10  342.04   75.41   1
   2 -15  10  512.55   76.34   1
   2 -15  10  741.98   87.56   1
  -2  15 -10  683.42   82.13   1
   2 -15  11  105.36   48.64   1
  -2  15 -11   68.76   42.53   1
  -2  15 -11  112.67   40.59   1
   2 -15  11   64.89   75.79   1
  -2  15 -11   99.80   96.17   1
   2 -15  11   56.04   28.23   1
   2 -15  12   28.59   31.58   1
  -2  15 -12  108.18   35.60   1
   2 -15  12   26.20   23.24   1
   2 -15  12   73.19   72.55   1
  -2  15 -12   -3.50   47.02   1
  -2  15 -12   53.44   41.11   1
   2 -15  13   88.01   40.34   1
  -2  15 -13  148.32   43.67   1
   2 -15  13  103.61   43.49   1
  -2  15 -13   54.02   32.49   1
   2 -15  13   58.83   75.19   1
  -2  15 -13  175.59   82.35   1
  -2  15 -14   76.50   61.22   1
   2 -15  14  122.16   74.82   1
  -2  15 -14  274.87   55.57   1
   2 -15  14  141.26   38.25   1
  -2  15 -14  118.10   45.43   1
   2 -15  14  115.53   46.16   1
  -2  15 -15   43.69   39.93   1
   2 -15  15   37.58   38.08   1
  -2  15 -15  142.89   39.25   1
   2 -15  15  178.17   46.27   1
   2 -15  15   32.85   26.35   1
  -2  15 -15   33.99   29.07   1
   2 -15  16  235.87   50.55   1
  -2  15 -16  239.15   51.01   1
   2 -15  16   89.35   63.12   1
  -2  15 -16  115.44   54.01   1
  -2  15 -16   88.73   43.01   1
   2 -15  16  125.20   48.41   1
  -2  15 -17   -7.83   19.78   1
   2 -15  17  -11.75   27.03   1
   2 -15  17   16.95   21.91   1
  -2  15 -17   86.20   38.30   1
   2 -15  17    1.18   33.57   1
  -2  15 -17   12.50   34.09   1
  -2  15 -18   -2.76   21.63   1
   2 -15  18   -4.00   22.03   1
  -2 -16  18   48.95   18.37   1
   2  16 -18   10.16   10.38   1
  -2 -16  17    2.93    6.53   1
   2  16 -17   12.62    8.88   1
   2 -16 -17   41.48   70.96   1
  -2 -16  16   -6.10   10.09   1
   2  16 -16   -0.97   10.55   1
   2 -16 -16   10.55   67.05   1
   2 -16 -15   47.40   39.04   1
  -2 -16  15   20.12   11.66   1
   2  16 -15    7.23    9.69   1
   2 -16 -14   46.67   27.93   1
  -2  16  14   63.07   37.76   1
  -2 -16  14   34.44   16.91   1
   2  16 -14   24.79   11.77   1
  -2  16  13   44.31   21.41   1
  -2 -16  13   39.95   15.01   1
   2  16 -13   23.06   14.26   1
   2 -16 -12  211.33   42.57   1
  -2  16  12  219.67   43.41   1
  -2 -16  12  334.45   41.99   1
   2  16 -12  268.03   35.88   1
   2 -16 -11  119.96   39.99   1
  -2  16  11   85.54   37.94   1
  -2  16  10  488.75   61.87   1
   2 -16 -10  438.63   60.70   1
  -2  16   9   55.80   23.48   1
   2 -16  -9   72.06   29.25   1
  -2  16   8  263.15   48.34   1
   2 -16  -8  188.90   40.14   1
  -2  16   7  926.64   84.12   1
   2 -16  -7 1032.02   89.14   1
   2 -16  -6   70.13   36.22   1
  -2  16   6  100.07   37.01   1
   2 -16  -5 1140.38   83.42   1
  -2  16   5 1256.71   85.02   1
  -2  16   4  486.64   62.31   1
   2 -16  -4  381.96   58.10   1
   2 -16  -3   87.68   37.07   1
  -2  16   3  102.92   42.67   1
   2 -16  -2  709.86   71.33   1
  -2  16   2  810.88   74.53   1
  -2  16   2 1443.89  143.28   1
   2 -16  -2 1486.98  151.14   1
   2 -16  -1  530.58   84.54   1
  -2  16   1  404.43   71.50   1
   2 -16  -1  223.82   44.12   1
  -2  16   1  229.44   43.03   1
   2  16  -1  280.43   35.87   1
  -2 -16   1  587.17   45.86   1
  -2  16   0  879.44  100.77   1
   2 -16   0  651.33   88.23   1
   2  16   0 1131.14   56.63   1
  -2 -16   0  774.54   46.36   1
   2 -16   0  407.89   59.86   1
  -2  16   0  498.25   63.37   1
  -2  16  -1  293.00   56.21   1
  -2 -16  -1  363.52   30.60   1
   2  16   1  299.89   29.07   1
   2 -16   1  266.90   58.17   1
  -2  16  -1  338.35   57.74   1
   2 -16   1  233.91   51.83   1
  -2  16  -2  404.40   69.96   1
   2 -16   2  478.84   70.55   1
   2  16   2  284.52   28.84   1
  -2  16  -2  452.84   66.81   1
   2 -16   2  671.59   83.09   1
  -2 -16  -2  229.68   26.22   1
  -2  16  -3  486.73   73.12   1
   2 -16   3  566.25   80.96   1
  -2 -16  -3  285.48   25.51   1
   2  16   3  342.73   31.12   1
   2 -16   3  559.42   83.53   1
  -2  16  -3  341.09   65.51   1
   2 -16   4  100.44   36.86   1
  -2  16  -4   81.58   31.05   1
   2  16   4   99.63   17.57   1
  -2 -16  -4   72.34   18.71   1
  -2  16  -4   92.93   40.12   1
   2 -16   4  192.76   61.20   1
  -2  16  -5   80.59   33.26   1
   2 -16   5  139.14   39.37   1
   2  16   5  232.89   29.37   1
  -2 -16  -5  169.45   24.94   1
  -2  16  -5  291.14   87.33   1
   2 -16   5  260.65  104.00   1
  -2 -16  -6   55.00   21.62   1
   2 -16   6   66.16   32.81   1
  -2  16  -6  103.28   47.28   1
  -2  16  -7  299.56   60.30   1
   2 -16   7  449.88   76.00   1
  -2  16  -8  137.32   44.43   1
   2 -16   8  144.97   38.18   1
  -2  16  -8  130.39  105.19   1
  -2  16  -9   11.88   15.23   1
   2 -16   9    3.89   17.05   1
   2 -16   9   50.02   66.19   1
  -2  16  -9   15.28   94.93   1
   2 -16   9  119.51   27.57   1
   2 -16  10    8.71   16.39   1
  -2  16 -10   37.94   24.16   1
   2 -16  10    9.98   29.20   1
  -2  16 -10   -3.50   36.20   1
   2 -16  10   18.14   77.83   1
  -2  16 -10   70.42   84.75   1
  -2  16 -11   -7.16   20.75   1
  -2  16 -11   19.79   36.93   1
   2 -16  11   27.64   32.51   1
   2 -16  11  142.94  103.82   1
  -2  16 -11   -9.21   66.79   1
   2 -16  11   56.20   31.63   1
   2 -16  12   33.08   25.18   1
   2 -16  12   55.56   31.30   1
  -2  16 -12   23.44   43.34   1
  -2  16 -12    3.08   14.51   1
   2 -16  12  -30.04   62.20   1
  -2  16 -12   23.25   50.74   1
  -2  16 -13   54.34   29.78   1
   2 -16  13   35.66   21.00   1
  -2  16 -13   52.63   35.59   1
   2 -16  13  109.43   41.00   1
   2 -16  13   93.48   74.48   1
  -2  16 -13   52.92   69.91   1
  -2  16 -14  102.49   60.50   1
  -2  16 -14   80.67   29.18   1
   2 -16  14   78.61   30.06   1
  -2  16 -14   25.26   27.24   1
   2 -16  14   21.65   28.37   1
   2 -16  14   -8.83   64.95   1
  -2  16 -15   57.09   62.24   1
   2 -16  15    1.41   55.80   1
   2 -16  15   38.05   26.63   1
  -2  16 -15   57.76   34.98   1
   2 -16  15   38.82   30.31   1
  -2  16 -15   65.27   31.26   1
  -2  16 -16   39.59   42.43   1
   2 -16  16   42.12   51.80   1
  -2  16 -16   38.50   30.32   1
   2 -16  16   30.31   29.81   1
   2 -16  16  191.90   44.16   1
  -2  16 -16  156.81   39.13   1
   2 -16  17   -0.16   18.24   1
  -2  16 -17   12.10   24.89   1
   2  17 -16   17.81   14.27   1
  -2 -17  16   -3.19   11.24   1
  -2 -17  15    3.31    9.09   1
   2  17 -15    1.24    7.77   1
   2 -17 -14   17.95   24.69   1
  -2  17  14   46.04   30.29   1
  -2 -17  14   19.16   13.28   1
   2  17 -14   51.24   17.50   1
  -2  17  13   45.68   22.69   1
  -2 -17  13   69.32   19.96   1
   2  17 -13    0.80    8.24   1
   2 -17 -12  120.80   35.71   1
  -2  17  12   95.85   31.46   1
   2  17 -12  151.10   31.29   1
   2 -17 -11   32.98   32.53   1
  -2  17  11   70.09   29.40   1
  -2  17  10   57.54   30.79   1
   2 -17 -10   84.49   27.72   1
   2 -17  -9   42.67   28.32   1
  -2  17   9   94.98   30.78   1
  -2  17   8   54.62   31.75   1
   2 -17  -8   68.87   29.78   1
   2 -17  -7  101.75   34.32   1
  -2  17   7  278.33   47.13   1
   2 -17  -6  470.83   61.23   1
  -2  17   6  529.63   64.59   1
   2 -17  -5   -4.42   21.89   1
  -2  17   5   20.98   22.06   1
   2 -17  -4   99.41   34.89   1
  -2  17   4  137.17   38.32   1
  -2  17   3  191.86   50.08   1
   2 -17  -3  190.75   41.30   1
  -2  17   3  264.51   67.31   1
  -2  17   2  190.02   41.73   1
   2 -17  -2   42.11   27.91   1
  -2  17   2  223.33   59.94   1
   2 -17  -2  241.12   61.05   1
   2 -17  -1 1404.45  140.92   1
  -2  17   1  800.72  102.75   1
  -2  17   1  862.99   78.57   1
   2 -17  -1  914.85   78.49   1
   2  17  -1 1338.92   68.86   1
   2 -17   0   55.56   33.30   1
  -2  17   0   68.79   39.82   1
   2 -17   0  115.32   44.32   1
  -2  17   0   41.87   31.07   1
  -2 -17   0   54.57   15.01   1
   2  17   1  180.36   23.58   1
  -2 -17  -1  111.59   19.67   1
  -2  17  -1   79.61   34.73   1
   2 -17   1  178.54   47.05   1
   2 -17   1   90.72   32.20   1
  -2  17  -1   64.96   34.52   1
   2 -17   2  171.13   49.38   1
  -2  17  -2  100.69   37.57   1
   2  17   2  170.72   23.31   1
  -2 -17  -2   89.68   16.47   1
   2 -17   3  518.72   80.52   1
  -2  17  -3  394.17   71.37   1
   2  17   3  304.71   28.58   1
   2 -17   3  389.60   69.84   1
  -2  17  -3  355.49   68.36   1
   2 -17   4  129.64   38.61   1
  -2  17  -4  226.93   52.67   1
  -2 -17  -4  100.12   17.61   1
  -2  17  -4  135.03   52.52   1
   2  17   4  156.88   20.24   1
   2 -17   4  195.79   53.72   1
   2 -17   5   65.05   31.66   1
  -2  17  -5  183.40   46.18   1
  -2 -17  -5  100.76   17.77   1
   2  17   5  160.89   24.50   1
  -2  17  -5  233.88   92.17   1
   2 -17   5  287.23  126.94   1
  -2 -17  -6  213.19   33.45   1
   2 -17   6  194.87   46.82   1
  -2  17  -6  199.62   48.14   1
  -2  17  -7  385.91   74.39   1
   2 -17   7  253.24   51.70   1
   2 -17   8  106.18   37.54   1
  -2  17  -8  167.36   45.37   1
  -2  17  -9   46.49   22.63   1
   2 -17   9   32.26   25.73   1
  -2  17 -10   21.71   22.27   1
   2 -17  10   45.44   30.82   1
  -2  17 -10  -10.57   64.68   1
   2 -17  10   72.66  117.53   1
   2 -17  10   29.59   27.94   1
   2 -17  11   -9.56   16.35   1
  -2  17 -11  -11.32   15.48   1
   2 -17  11  107.34  100.96   1
  -2  17 -11   16.16   63.09   1
  -2  17 -11    3.10   37.70   1
   2 -17  11   -6.59   29.81   1
   2 -17  12   49.78   28.06   1
  -2  17 -12   18.58   25.58   1
   2 -17  12    4.55   21.60   1
  -2  17 -12   31.45   24.90   1
  -2  17 -12   74.25   77.86   1
   2 -17  12   87.75   90.37   1
   2 -17  13   37.13   25.98   1
  -2  17 -13   -8.29   28.25   1
   2 -17  13   28.84   22.15   1
   2 -17  13    9.54   51.90   1
  -2  17 -13   -9.56   50.19   1
  -2  17 -13   10.22   16.54   1
   2 -17  14   54.20   30.46   1
   2 -17  14   59.27   29.46   1
  -2  17 -14   65.05   33.08   1
  -2  17 -14   87.41   68.04   1
   2 -17  14   80.84   78.57   1
  -2  17 -14  155.23   54.58   1
  -2  17 -15  100.47   70.21   1
   2 -17  15   96.73   33.77   1
  -2  17 -15   85.61   40.63   1
  -2  17 -15  192.28   51.77   1
   2 -17  15  220.59   47.69   1
   2 -17  15   54.81   65.40   1
  -2  17 -16   10.99   25.66   1
   2 -17  16   27.30   35.09   1
  -2 -18  15   70.42   19.56   1
   2  18 -15   55.40   19.90   1
   2 -18 -14   46.81   29.13   1
   2  18 -14   15.95   12.80   1
  -2 -18  14   41.35   19.36   1
  -2  18  13   21.19   17.17   1
   2 -18 -13   57.56   30.95   1
  -2 -18  13   70.61   25.98   1
   2  18 -13   62.43   21.01   1
   2 -18 -12   28.77   19.47   1
   2  18 -12   15.43   11.05   1
  -2  18  11  298.31   51.18   1
   2 -18 -11  495.51   61.99   1
  -2  18  10  136.04   35.12   1
   2 -18 -10  284.90   45.65   1
  -2  18   9   30.35   18.38   1
   2 -18  -9   30.54   21.22   1
   2 -18  -8   -0.66   21.14   1
  -2  18   8   19.40   21.14   1
  -2  18   7  146.77   33.07   1
   2 -18  -7   97.91   31.70   1
  -2  18   6   72.02   28.03   1
   2 -18  -6   98.69   31.01   1
   2 -18  -5   41.28   21.15   1
  -2  18   5   27.95   21.76   1
  -2  18   4   31.01   29.19   1
   2 -18  -4   13.59   23.67   1
  -2  18   3   61.50   31.90   1
   2 -18  -3    6.71   19.34   1
   2 -18  -2   34.84   33.22   1
  -2  18   2   89.66   42.24   1
   2 -18  -2   74.85   34.52   1
  -2  18   2   78.38   32.87   1
   2 -18  -1  171.47   53.74   1
  -2  18   1  127.26   48.37   1
  -2  18   1  141.90   37.80   1
   2 -18  -1  146.07   37.72   1
   2  18   0  589.16   41.31   1
  -2 -18   0  516.49   42.59   1
  -2  18   0  511.63   79.52   1
   2 -18   0  640.20   92.23   1
  -2  18   0  336.68   55.98   1
   2 -18   0  313.72   62.86   1
   2  18   1  205.93   22.77   1
   2 -18   1  136.61   38.75   1
  -2  18  -1  207.29   41.27   1
  -2 -18  -1  218.33   24.40   1
  -2  18  -1  167.57   43.63   1
  -2  18  -2   50.04   36.09   1
   2 -18   2   83.03   38.76   1
   2  18   2  123.04   18.83   1
  -2 -18  -2   66.18   15.99   1
   2 -18   2   33.29   25.39   1
  -2  18  -2   83.31   34.11   1
   2  18   3   41.95   13.67   1
  -2  18  -3   21.83   26.50   1
   2 -18   3   49.45   34.55   1
   2 -18   3    2.97   19.36   1
  -2  18  -3   38.13   26.88   1
  -2 -18  -3   11.43    7.94   1
  -2 -18  -4   16.89    9.89   1
  -2  18  -4    4.50   28.66   1
   2 -18   4  -25.10   41.60   1
   2  18   4   76.90   17.93   1
  -2  18  -4   87.89   36.33   1
   2 -18   4   53.60   28.40   1
   2 -18   5  274.34   56.61   1
  -2  18  -5  202.12   46.35   1
  -2 -18  -5  225.73   22.31   1
   2  18   5  344.95   30.11   1
  -2  18  -5  340.57   87.43   1
   2 -18   6   60.97   23.35   1
  -2  18  -6   38.61   26.10   1
   2 -18   7   59.38   30.02   1
  -2  18  -7   23.50   18.00   1
   2 -18   8  106.13   47.42   1
  -2  18  -8   66.90   40.29   1
  -2  18  -9   24.59   13.22   1
   2 -18   9   49.61   31.97   1
  -2  18 -10   27.14   24.86   1
   2 -18  10   12.38   16.07   1
   2 -18  10   23.18   84.39   1
  -2  18 -10   40.67   76.32   1
  -2  18 -11   37.77   20.58   1
   2 -18  11   32.04   24.07   1
  -2  18 -11   10.17   75.84   1
   2 -18  11   43.44   77.00   1
   2 -18  11   18.19   24.15   1
  -2  18 -12   26.80   25.05   1
  -2  18 -12   49.34   82.68   1
   2 -18  12   20.07   67.16   1
   2 -18  12  -11.95   35.57   1
  -2  18 -12   -9.21   36.52   1
   2 -18  12   31.91   28.46   1
  -2  18 -13   20.58   25.47   1
   2 -18  13   14.92   21.01   1
  -2  18 -13    0.29   55.84   1
   2 -18  13    8.15   65.76   1
   2 -18  13    7.41   28.45   1
  -2  18 -13   57.20   43.11   1
   2 -18  14   56.46   29.60   1
   2 -18  14   -3.76   61.59   1
  -2  18 -14   23.46   61.97   1
  -2  18 -14   31.18   28.60   1
  -2  18 -14   -2.41   28.18   1
   2 -18  14    8.05   19.68   1
   2 -18  15    6.19   17.34   1
  -2  18 -15    9.96   24.45   1
  -2 -19  14   43.33   18.25   1
   2  19 -14   96.83   23.66   1
   2 -19 -13   56.43   27.12   1
  -2  19  13   39.52   24.33   1
   2  19 -13   32.66   18.36   1
  -2 -19  13   83.61   26.48   1
   2 -19 -12   38.44   25.86   1
  -2  19  12   83.07   28.78   1
   2  19 -12   47.05   19.17   1
  -2  19  11  157.36   39.48   1
   2 -19 -11   85.43   29.57   1
   2 -19 -10   53.25   24.57   1
  -2  19  10   70.16   24.06   1
  -2  19   9   30.97   19.28   1
   2 -19  -9   71.15   25.89   1
   2 -19  -8   43.76   30.56   1
  -2  19   8   87.21   28.28   1
  -2  19   7   81.38   32.54   1
   2 -19  -7  167.76   40.79   1
   2 -19  -6   59.58   24.57   1
  -2  19   6   95.08   30.34   1
   2 -19  -5   14.05   21.66   1
  -2  19   5   12.47   18.79   1
   2 -19  -4   27.64   21.50   1
  -2  19   4   38.28   27.31   1
   2 -19  -3   25.40   21.24   1
  -2  19   3   78.78   25.56   1
   2 -19  -2  136.05   42.33   1
  -2  19   2  135.79   49.20   1
  -2  19   2   94.10   29.76   1
   2 -19  -1  142.69   40.18   1
  -2  19   1   13.34   22.96   1
   2 -19  -1   61.63   40.89   1
  -2  19   1   91.71   42.06   1
   2  19   0  282.34   31.91   1
  -2  19   0  243.82   58.69   1
   2 -19   0  194.76   59.52   1
   2 -19   0  324.20   57.48   1
  -2  19   0  302.18   50.06   1
   2  19   1  219.51   26.36   1
  -2 -19  -1  146.71   20.09   1
   2 -19   1  111.71   41.04   1
  -2  19  -1   89.82   36.63   1
  -2  19  -1  108.31   32.64   1
   2 -19   1  118.58   38.93   1
   2 -19   2   13.53   29.59   1
  -2  19  -2   26.95   32.99   1
   2 -19   2   69.38   34.28   1
  -2  19  -2   30.60   23.30   1
   2  19   2   50.19   14.79   1
  -2 -19  -2   66.11   13.01   1
   2 -19   3  168.90   52.78   1
  -2  19  -3  251.71   57.20   1
   2  19   3   96.22   15.46   1
  -2 -19  -3   68.12   15.53   1
  -2  19  -3  185.21   50.94   1
   2 -19   3  183.79   49.72   1
  -2 -19  -4   28.73   12.23   1
   2  19   4   42.89   11.60   1
  -2  19  -4   29.46   37.33   1
   2 -19   4   55.35   52.45   1
   2 -19   4   39.03   31.55   1
  -2  19  -4   44.10   27.58   1
  -2  19  -5   50.50   21.34   1
   2 -19   5   43.85   25.98   1
  -2 -19  -5   58.39   13.38   1
  -2  19  -5  114.94   65.85   1
   2  19   5   51.48   14.30   1
   2 -19   5  122.31   98.01   1
   2 -19   6   59.27   22.36   1
  -2  19  -6   65.81   32.07   1
   2 -19   7   86.11   32.75   1
  -2  19  -7   95.78   37.61   1
  -2  19  -8   44.63   31.81   1
   2 -19   8   33.85   25.61   1
  -2  19  -9   35.20   21.86   1
   2 -19   9   24.54   36.77   1
  -2  19 -10   19.07   14.73   1
   2 -19  10    1.47   21.21   1
  -2  19 -10   15.43   72.07   1
  -2  19 -11  -11.02   20.36   1
   2 -19  11   30.70   25.12   1
   2 -19  11  -29.37   98.21   1
  -2  19 -11   -6.20   66.73   1
  -2  19 -12   -9.94   20.71   1
   2 -19  12    3.27   17.38   1
   2 -19  12  -41.98   68.29   1
  -2  19 -12   -3.65   73.45   1
   2 -19  12   -6.97   39.50   1
   2 -19  13   45.18   32.42   1
  -2  19 -13   28.61   30.60   1
   2  20 -12   34.68   22.26   1
   2 -20 -11   30.96   21.43   1
  -2  20  11    4.36   16.20   1
  -2  20  10   41.88   25.29   1
   2 -20 -10   45.38   27.03   1
  -2  20   9   11.88   16.25   1
   2 -20  -9   89.96   31.58   1
  -2  20   8  171.15   36.33   1
   2 -20  -8   38.57   25.73   1
   2 -20  -7   20.40   24.84   1
  -2  20   7    3.04   18.58   1
  -2  20   6   27.43   17.47   1
   2 -20  -6  161.66   36.32   1
  -2  20   5   18.46   20.16   1
   2 -20  -5   47.58   24.70   1
   2 -20  -4   48.82   23.74   1
  -2  20   4   45.59   25.14   1
   2 -20  -3   71.02   29.56   1
  -2  20   3   82.34   33.19   1
  -2  20   2   53.06   45.61   1
   2 -20  -2   45.24   26.09   1
  -2  20   2  149.68   32.87   1
   2 -20  -1  223.73   60.11   1
   2 -20  -1  126.79   35.72   1
  -2  20   1  211.59   43.56   1
   2 -20   0  251.98   68.13   1
  -2  20   0  279.20   67.69   1
   2 -20   0  134.64   37.79   1
  -2  20   0  105.43   29.37   1
  -2 -20  -1   87.01   16.92   1
   2  20   1   66.66   14.11   1
  -2  20  -1   -2.19   26.05   1
   2 -20   1   24.94   25.31   1
   2 -20   1   15.97   26.58   1
  -2  20  -1   23.20   20.61   1
   2  20   2   26.52   10.20   1
  -2 -20  -2   59.02   13.61   1
  -2  20  -2   86.99   40.99   1
   2 -20   2   66.79   41.97   1
   2 -20   2    7.24   21.49   1
  -2  20  -2   33.30   29.43   1
   2 -20   3   12.42   24.64   1
  -2  20  -3   28.10   27.25   1
   2 -20   3   26.85   16.69   1
  -2  20  -3   51.20   30.60   1
   2  20   3   65.20   12.10   1
  -2 -20  -3   70.40   11.18   1
   2 -20   4   58.85   31.58   1
  -2  20  -4   30.45   17.43   1
   2  20   4   41.42   10.29   1
  -2 -20  -4   40.81   13.14   1
  -2  20  -4   38.15   35.79   1
   2 -20   5  150.84   96.74   1
  -2  20  -5   73.65   39.52   1
   2 -20   5   30.92   20.32   1
   2  20   5   32.08   11.01   1
  -2 -20  -5   38.24   12.69   1
  -2  20  -5   79.31   70.76   1
  -2 -20  -6   62.93   19.61   1
  -2  20  -6   12.02   14.41   1
   2 -20   6   50.16   32.19   1
  -2  20  -7   50.40   28.49   1
   2 -20   7    4.25   17.03   1
  -2  20  -8   43.21   29.30   1
   2 -20   8   20.84   22.78   1
  -2  20  -9   39.43   37.31   1
   2 -20   9    7.91   20.24   1
   2 -20  10   55.14   39.30   1
  -2  20 -10   -1.85   16.35   1
  -2  20 -11  -22.27   25.56   1
   2 -20  11    9.24   16.36   1
  -2  21   9   37.61   18.53   1
   2 -21  -9   28.97   21.10   1
   2 -21  -8  -14.30   17.72   1
  -2  21   8   68.37   25.76   1
   2 -21  -7   14.00   15.85   1
  -2  21   7   59.55   31.96   1
   2 -21  -6   42.41   24.94   1
  -2  21   6   22.88   18.59   1
  -2  21   5    8.68   18.13   1
   2 -21  -5   41.65   31.77   1
  -2  21   4   73.26   32.09   1
   2 -21  -4   72.36   32.56   1
   2 -21  -3   54.83   30.67   1
  -2  21   3   74.36   25.22   1
  -2  21   2   67.71   35.06   1
   2 -21  -2   51.35   27.25   1
  -2  21   2   57.73   26.24   1
   2 -21  -1   26.57   18.90   1
  -2  21   1   45.13   38.26   1
   2 -21  -1   16.31   24.03   1
  -2  21   1    9.76   25.16   1
  -2  21   0   52.53   40.79   1
   2 -21   0   53.50   30.57   1
  -2  21   0   43.74   19.99   1
   2  21   1   37.83   13.57   1
   2 -21   1    3.79   26.87   1
  -2  21  -1   78.04   39.96   1
  -2  21  -1   14.33   25.43   1
   2 -21   1   49.52   28.56   1
   2  21   2   69.03   13.80   1
  -2  21  -2   85.65   35.24   1
   2 -21   2  124.22   44.01   1
  -2 -21  -2   83.29   13.89   1
  -2  21  -2  102.03   45.16   1
   2 -21   2   89.52   37.79   1
  -2  21  -3   91.44   39.62   1
   2 -21   3   79.36   36.74   1
  -2 -21  -3   92.77   14.14   1
   2  21   3   87.13   14.84   1
   2 -21   3   97.90   43.67   1
   2  21   4   34.33   10.32   1
   2 -21   4   38.05   33.41   1
  -2  21  -4   62.19   43.91   1
   2 -21   4   56.21   29.56   1
  -2 -21  -4   14.36    6.35   1
  -2  21  -4   89.14   39.18   1
  -2  21  -5   71.16   79.57   1
   2 -21   5    7.17   16.15   1
  -2  21  -5   -6.93   30.19   1
   2  21   5   39.24   11.12   1
  -2 -21  -5   22.67   10.29   1
   2 -21   5  -12.44   61.67   1
  -2  21  -6   48.82   28.96   1
   2 -21   6   24.32   20.67   1
  -2 -21  -6   36.89   11.65   1
   2 -21   7   34.57   33.60   1
  -2  21  -7   -1.39   21.57   1
   2 -21   8   -2.57   16.49   1
  -2  21  -8   32.24   29.73   1
  -2  21  -9   16.66   23.03   1
   2 -21   9    4.82   19.33   1
   2 -22  -6   -6.41   16.01   1
  -2  22   6   39.38   23.36   1
   2 -22  -5   47.59   32.93   1
  -2  22   5   34.76   22.32   1
   2 -22  -4   38.44   25.31   1
  -2  22   4    6.28   22.72   1
  -2  22   3   67.90   26.84   1
   2 -22  -3   48.25   20.44   1
  -2  22   2   49.26   25.31   1
   2 -22  -2   -6.35   17.40   1
   2 -22  -1   89.36   29.36   1
  -2  22   1  115.44   40.59   1
  -2  22   0   28.04   28.15   1
   2 -22   0   58.18   39.96   1
  -2  22   0   23.44   29.42   1
   2 -22   0   20.98   26.88   1
   2  22   1   70.18   17.22   1
  -2  22  -1   35.61   31.23   1
   2 -22   1  144.46   47.03   1
  -2  22  -1   53.78   35.02   1
  -2  22  -2   45.48   34.07   1
   2 -22   2   59.24   32.45   1
   2 -22   2   23.83   32.88   1
  -2  22  -2   13.38   19.86   1
   2  22   2   81.66   14.88   1
  -2  22  -3   60.21   37.04   1
   2 -22   3  104.30   49.47   1
   2  22   3   68.99   14.25   1
   2 -22   3   19.74   22.06   1
  -2  22  -3   25.59   17.02   1
   2 -22   4   56.29   35.28   1
   2 -22   4   50.09   49.27   1
  -2  22  -4   49.61   35.98   1
  -2  22  -4   22.18   16.76   1
   2 -22   5   92.27   89.56   1
  -2  22  -5   80.26   59.28   1
  -2  22  -5   81.04   34.19   1
   2 -22   5   32.68   20.12   1
   2 -22   6   25.62   22.32   1
  -2  22  -6   34.66   23.77   1
   3   0 -23   26.04   18.79   1
  -3   0  22   38.94   23.60   1
   3   0 -22   42.25   24.26   1
   3   0 -21   47.04   23.16   1
  -3   0  21   76.43   26.44   1
  -3   0  20  112.62   28.09   1
   3   0 -20  127.11   30.35   1
  -3   0  19   39.11   26.31   1
   3   0 -19   15.52   17.22   1
   3   0 -18  113.65   26.42   1
  -3   0  18  114.94   29.16   1
   3   0 -17   45.97   24.99   1
  -3   0  17   68.57   28.43   1
   3   0 -16  205.00   33.31   1
  -3   0  16  228.60   38.16   1
  -3   0  15    8.79   14.63   1
   3   0 -15   34.86   21.31   1
   3   0 -14  208.26   34.84   1
  -3   0  14  177.40   33.39   1
  -3   0  13  128.22   37.57   1
   3   0 -13   83.86   31.15   1
   3   0 -12 2113.34  145.78   1
  -3   0  12 2373.11  149.36   1
   3   0 -11   52.36   22.08   1
   3   0 -11   79.51   36.37   1
  -3   0  11  104.27   32.91   1
  -3   0  10  244.67   32.49   1
   3   0 -10  249.02   33.68   1
   3   0 -10  851.00   74.40   1
  -3   0  10  114.06   54.38   1
   3   0 -10  159.92   64.64   1
  -3   0  10  668.03   64.21   1
   3   0 -10  447.99   62.79   1
  -3   0  10  452.90   63.28   1
  -3   0   9  121.14   28.04   1
   3   0  -9   83.79   23.33   1
   3   0  -9   20.45   14.31   1
  -3   0   9   37.55   17.30   1
   3   0  -9   85.77   40.61   1
  -3   0   9   20.52   30.25   1
  -3   0   8  440.88   42.45   1
   3   0  -8  487.88   42.46   1
  -3   0   8  515.72   53.39   1
   3   0  -8  635.09   56.48   1
  -3   0   8  429.06   63.18   1
   3   0  -8  580.75   70.87   1
  -3   0   8  508.88   80.81   1
   3   0  -8  485.29   76.02   1
   3   0  -7  119.73   30.88   1
  -3   0   7   90.44   32.56   1
   3   0  -7  -49.57   88.52   1
  -3   0   7   48.88   89.47   1
   3   0  -7   44.57   17.48   1
  -3   0   7   34.66   14.90   1
   3   0  -7 1894.66  114.74   1
  -3   0   7 2049.20  124.17   1
  -3   0   7  223.26   59.12   1
   3   0  -7  863.22   98.31   1
  -3   0   6 3147.88  144.33   1
   3   0  -6 2968.89  163.07   1
  -3   0   6 3228.72  161.87   1
  -3   0   6 3175.16  130.92   1
   3   0  -6 3217.31  129.38   1
  -3   0   6 2552.41  297.83   1
   3   0  -6 2723.03  292.75   1
   3   0  -6 2449.59   84.64   1
  -3   0   6 2356.83   84.99   1
   3   0  -5   32.97   17.64   1
  -3   0   5   76.61   24.36   1
   3   0  -5    8.90   12.13   1
  -3   0   5   11.27   15.86   1
  -3   0   5  253.60  100.58   1
   3   0  -5  226.51  125.78   1
  -3   0   5  188.02   57.99   1
  -3   0   5  955.61   90.09   1
   3   0  -5  833.50  107.46   1
  -3   0   4  160.06   61.78   1
   3   0  -4   52.44   17.95   1
  -3   0   4   39.72   21.97   1
   3   0  -4   91.68   89.46   1
  -3   0   4   55.51   73.81   1
   3   0  -4   93.84   17.88   1
  -3   0   4   76.01   22.55   1
   3   0  -4  273.54   63.11   1
  -3   0   4  350.31   65.49   1
  -3   0   3  459.11   66.21   1
   3   0  -3   58.46   20.96   1
  -3   0   3  143.60   36.96   1
  -3   0   3  769.19   89.34   1
   3   0  -3  762.99  101.02   1
  -3   0   3   35.45   17.32   1
   3   0  -3   33.60   19.59   1
   3   0  -3  233.15  109.97   1
  -3   0   3  793.83  159.87   1
  -3   0   2 2119.71  222.49   1
   3   0  -2 2015.63  219.74   1
   3   0  -2 2035.33   66.20   1
  -3   0   2 2023.58   64.96   1
   3   0  -2 1827.29  139.25   1
  -3   0   2 2389.05  153.68   1
   3   0  -2 2018.68  114.88   1
  -3   0   2 1782.09  108.14   1
  -3   0   2 1640.28  100.18   1
   3   0  -1   61.76   56.67   1
  -3   0   1  124.95   72.11   1
   3   0  -1   37.95   16.87   1
  -3   0   1   45.14   19.55   1
  -3   0   1  144.95   43.71   1
   3   0  -1  166.97   74.10   1
  -3   0   1  135.63   54.04   1
   3   0  -1  201.82   46.09   1
   3   0   0 2781.14  192.73   1
  -3   0   0 2201.91   64.12   1
   3   0   0 2148.87   62.75   1
   3   0   0 2306.55  135.72   1
  -3   0   0 3016.85  167.05   1
  -3   0   0 2509.60  222.34   1
   3   0   0 2646.16  227.83   1
  -3   0   0 2993.33  154.74   1
   3   0   1  159.45   87.19   1
  -3   0  -1  117.96   66.16   1
   3   0   1  101.64   17.76   1
  -3   0  -1  147.84   22.62   1
   3   0   1  426.13  106.14   1
  -3   0  -1   52.81   54.77   1
   3   0   1    8.81   45.79   1
  -3   0  -1   70.11   37.45   1
   3   0   1  355.54   72.54   1
   3   0   2 3242.19  184.04   1
  -3   0  -2 3390.68  193.26   1
  -3   0  -2 3054.53  158.29   1
   3   0   2 3486.30  166.61   1
  -3   0  -2 3043.35   70.02   1
   3   0   2 3031.37   69.79   1
  -3   0  -2 2939.92  233.66   1
   3   0   2 2661.50  235.37   1
   3   0   3   31.83   10.53   1
  -3   0  -3  118.44   19.74   1
  -3   0  -3   40.10   49.80   1
   3   0   3  107.21   54.65   1
  -3   0  -3   27.83   60.79   1
   3   0   3   34.98   57.52   1
   3   0   4 9439.91  119.72   1
  -3   0  -4 9501.25  122.01   1
   3   0   411395.90  340.22   1
  -3   0  -4 9937.54  335.78   1
   3   0   4 8514.24  422.17   1
  -3   0  -4 8379.18  392.85   1
  -3   0  -410516.00  293.57   1
   3   0   411376.10  290.30   1
  -3   0  -5  131.20   15.98   1
   3   0   5  213.53   21.26   1
  -3   0  -5   75.00   49.48   1
   3   0   5   96.96   55.49   1
   3   0   5  296.84   69.71   1
  -3   0  -5  193.12   74.60   1
  -3   0  -6 5957.57  254.90   1
   3   0   6 5877.75  264.11   1
   3   0   6 2603.71  221.99   1
  -3   0  -6 4728.64  101.20   1
   3   0   6 3968.45   80.73   1
   3   0   6 3265.72  173.62   1
  -3   0  -6 3118.43  178.65   1
   3   0   7   97.85   38.82   1
  -3   0  -7  115.67   52.22   1
   3   0   7   12.75   40.43   1
  -3   0  -7   48.26   52.18   1
   3   0   7  -12.16   41.21   1
  -3   0  -7    4.33   36.31   1
   3   0   8 2193.19  204.65   1
  -3   0  -8 2242.95  184.63   1
  -3   0  -8 1769.67  137.14   1
   3   0   8 1394.12  122.80   1
  -3   0  -8  872.34  141.54   1
   3   0   8 1168.27  154.21   1
  -3   0  -9  641.94  155.10   1
  -3   0  -9  409.35  130.78   1
   3   0   9  241.59  107.77   1
  -3   0  -9    8.96   28.83   1
   3   0   9   55.35   41.50   1
  -3   0 -10   22.30   61.54   1
   3   0  10   64.13   50.09   1
  -3   0 -10   67.22   40.22   1
   3   0  10   58.74   34.91   1
  -3   0 -11   -0.95   61.57   1
   3   0  11   24.42   62.77   1
   3   0  11  183.30   60.32   1
  -3   0 -11  267.98   69.09   1
  -3   0 -12  676.18  163.42   1
   3   0  12  358.12  120.27   1
  -3   0 -12  500.90   78.69   1
   3   0  12  471.86   73.63   1
  -3   0 -13   16.74   76.25   1
   3   0  13   18.05   67.47   1
   3   0  13    5.20   33.67   1
  -3   0 -13   78.63   45.82   1
  -3   0 -14  132.77   94.62   1
   3   0  14  238.95  114.07   1
  -3   0 -14  176.41   52.33   1
   3   0  14  274.14   69.82   1
   3   0  15   10.63   71.18   1
  -3   0 -15   37.22   61.56   1
   3   0  15  163.25   54.96   1
  -3   0 -15   75.16   45.61   1
   3   0  16  317.01  127.36   1
  -3   0 -16  298.53  142.82   1
  -3   0 -16  612.13   94.15   1
   3   0  16  637.30   94.39   1
  -3   0 -17   76.21  109.35   1
   3   0  17   59.08   89.45   1
  -3   0 -17  233.65   75.50   1
   3   0  17   83.46   43.23   1
   3   0  18  -10.09   82.34   1
  -3   0 -18   61.40   64.74   1
  -3   0 -18   52.48   59.17   1
   3   0  18   67.18   50.73   1
  -3   0 -19  -19.30   72.21   1
   3   0  19   50.59   95.04   1
  -3   0 -19   77.80   52.85   1
   3   0  19   32.20   41.70   1
   3   0  19  101.55   19.27   1
  -3   0 -20  -16.72   87.12   1
   3   0  20   58.39   69.82   1
   3   0  20   82.49   57.83   1
  -3   0 -20   41.54   35.71   1
   3   0  20   79.69   17.65   1
   3   0  21   24.91   91.87   1
  -3   0 -21   70.90  116.39   1
   3   0  21  124.36   63.03   1
  -3   0 -21   60.77   62.39   1
   3   0  21   41.88   18.45   1
  -3   0 -22    2.91   74.04   1
   3   0  22   23.88   79.52   1
   3   0  22  255.42   29.25   1
   3   0  22    5.21   39.51   1
  -3   0 -22   83.68   60.95   1
   3   0  23   24.71   14.39   1
  -3   0 -23   47.68   18.00   1
  -3  -1  23  125.07   33.78   1
   3   1 -23  240.06   43.71   1
   3  -1 -23  223.41   42.51   1
  -3   1  23  169.60   41.89   1
  -3  -1  22  362.20   49.09   1
   3   1 -22  392.94   50.20   1
  -3   1  22  346.56   52.63   1
   3  -1 -22  450.76   52.36   1
  -3   1  21    5.76   17.22   1
   3  -1 -21   39.06   24.97   1
  -3  -1  21   74.42   25.60   1
   3   1 -21   25.49   19.59   1
  -3  -1  20  110.40   29.48   1
   3   1 -20  159.64   36.85   1
   3  -1 -20   96.84   32.29   1
  -3   1  20   90.77   30.39   1
  -3  -1  19   47.54   23.81   1
  -3   1  19  125.12   33.98   1
   3   1 -19   69.38   28.11   1
   3  -1 -19   58.91   31.63   1
  -3  -1  18  183.96   34.56   1
   3   1 -18  208.12   37.65   1
  -3   1  18  278.47   43.55   1
   3  -1 -18  312.43   43.83   1
  -3  -1  17  100.15   35.20   1
   3   1 -17  117.32   37.92   1
  -3   1  17  290.50   50.31   1
   3  -1 -17  355.41   53.95   1
  -3  -1  16 1746.91   92.54   1
   3   1 -16 1892.12   98.08   1
  -3   1  16 1893.87   98.63   1
  -3  -1  15   79.92   26.48   1
   3  -1 -15   26.83   27.82   1
  -3   1  15   70.25   27.86   1
   3   1 -15  108.69   35.21   1
  -3  -1  14   70.77   23.75   1
   3   1 -14  114.42   32.60   1
   3  -1 -14   45.60   25.22   1
  -3   1  14   27.51   20.56   1
   3  -1 -13  462.58   46.97   1
  -3   1  13  475.22   48.27   1
  -3   1  12  175.74   51.95   1
   3  -1 -12  206.68   58.76   1
   3   1 -12  119.27   29.70   1
   3  -1 -12  212.11   35.02   1
   3   1 -11  327.20   35.99   1
   3  -1 -11  369.17   39.65   1
  -3   1  11  415.56   61.37   1
   3   1 -11  470.49   67.13   1
   3  -1 -11  385.38   56.43   1
  -3  -1  11  490.95   65.81   1
  -3  -1  11  280.76   61.59   1
  -3  -1  11  312.15   44.80   1
   3   1 -11  169.25   70.73   1
  -3  -1  10  423.59   42.19   1
   3   1 -10  356.95   38.74   1
   3  -1 -10  325.27   37.86   1
  -3   1  10  380.04   40.83   1
  -3   1  10  367.78   53.49   1
  -3  -1  10  342.00   43.24   1
   3   1 -10  384.88   68.59   1
   3   1 -10  400.30   46.02   1
  -3  -1  10  434.02   69.55   1
  -3   1  10  398.20   59.60   1
   3  -1 -10  346.51   59.64   1
   3   1 -10  448.19   63.03   1
  -3  -1  10  420.09   61.91   1
   3   1  -9  568.51   51.11   1
  -3  -1   9  499.56   49.62   1
  -3  -1   9  603.80   48.25   1
   3   1  -9  531.08   44.04   1
  -3   1   9  493.03   44.46   1
   3  -1  -9  514.67   43.28   1
  -3  -1   9  848.41   92.47   1
  -3   1   9  615.93   59.08   1
   3   1  -9  911.79   99.74   1
  -3   1   9  467.04   86.86   1
   3  -1  -9  549.86   85.02   1
   3  -1  -9  431.21   51.16   1
  -3   1   9  543.48   64.83   1
   3  -1  -9  569.27   64.21   1
  -3  -1   9  519.19   67.88   1
  -3  -1   8  495.33   89.15   1
  -3   1   8  953.72  111.48   1
   3   1  -8  547.71   82.40   1
   3  -1  -8  653.24   95.92   1
  -3  -1   8  187.36  105.52   1
   3   1  -8  267.61   34.84   1
   3  -1  -8  425.49   49.02   1
  -3   1   8  456.90   53.74   1
  -3  -1   8  324.51   38.30   1
  -3  -1   8  503.56   43.34   1
   3   1  -8  412.29   39.75   1
  -3  -1   8  756.80   77.42   1
  -3   1   8  393.50   62.00   1
   3  -1  -8  365.13   61.06   1
   3  -1  -8  368.38   38.79   1
  -3   1   8  372.30   37.55   1
  -3   1   7  770.20   52.23   1
   3  -1  -7  879.84   55.08   1
  -3  -1   7  294.38   43.18   1
   3   1  -7  383.22   47.58   1
   3  -1  -7  178.84   32.42   1
  -3   1   7  304.03   38.98   1
   3  -1  -7  604.60   82.32   1
  -3   1   7 1207.03  115.61   1
  -3   1   7  358.95   60.81   1
   3  -1  -7  390.42   56.39   1
   3   1  -7  362.53   71.52   1
  -3  -1   7  294.71   73.51   1
  -3  -1   7  383.83   42.44   1
   3   1  -7  332.13   39.12   1
  -3  -1   7  319.42  109.11   1
   3   1  -7   63.76   78.23   1
  -3  -1   7 1599.32  104.16   1
   3  -1  -6 1898.30   78.46   1
  -3   1   6 1909.22   80.41   1
   3   1  -6 2348.90  268.46   1
  -3  -1   6 2474.35  275.13   1
  -3   1   6 1170.43  207.48   1
   3  -1  -6  988.16  199.50   1
   3  -1  -6 2809.80  166.42   1
  -3   1   6 2569.99  170.41   1
  -3  -1   6 2001.72   94.22   1
  -3  -1   6 2213.69   80.73   1
   3   1  -6 2111.88   78.72   1
  -3   1   6 2282.96  112.91   1
   3  -1  -6 2182.28  105.62   1
   3   1  -6 2783.28  107.47   1
   3   1  -6 2059.83  131.76   1
  -3  -1   6 2026.56  127.73   1
   3  -1  -6 2456.00  130.09   1
  -3   1   6 2548.25  129.27   1
  -3  -1   6 2592.87  131.18   1
  -3   1   5 1741.80   74.70   1
   3  -1  -5 1610.90   72.05   1
   3  -1  -5 1747.11  251.60   1
  -3   1   5 1600.83  258.08   1
  -3  -1   5 1965.12  240.74   1
   3   1  -5 1961.86  235.72   1
  -3   1   5 2148.64  150.22   1
   3  -1  -5 2127.17  141.85   1
   3   1  -5 1593.93  120.92   1
  -3  -1   5 1738.93  122.50   1
  -3  -1   5 1811.78   90.21   1
   3   1  -5 1720.83   85.49   1
   3  -1  -5 2113.27  106.32   1
  -3   1   5 1849.23   98.52   1
  -3   1   5 2291.46  122.93   1
   3  -1  -5 2756.94  133.05   1
  -3  -1   5 2209.34  117.39   1
   3   1  -5 1771.15   69.99   1
  -3  -1   5 1875.47   72.79   1
  -3   1   4 3598.53  162.37   1
   3  -1  -4 3644.25  157.60   1
  -3  -1   4 3294.22  144.66   1
  -3   1   4 2138.43  104.64   1
   3   1  -4 2427.25  111.38   1
  -3  -1   4 2063.40  113.97   1
   3  -1  -4 2419.48  107.89   1
  -3   1   4 2522.31  151.52   1
  -3  -1   4 3027.74  164.69   1
   3   1  -4 3117.54  175.96   1
   3  -1  -4 3087.27  162.26   1
   3   1  -4 2195.79  253.57   1
  -3  -1   4 2159.69  243.53   1
  -3   1   4 2829.08  293.67   1
   3  -1  -4 2845.04  307.29   1
   3  -1  -4 2843.61   91.05   1
  -3   1   4 2790.25   90.62   1
  -3  -1   4 2480.34   80.87   1
   3   1  -4 2707.95   81.54   1
  -3  -1   3  101.66   76.05   1
   3   1  -3   56.01   55.84   1
  -3   1   3   65.84   85.21   1
   3  -1  -3  151.00   96.70   1
   3   1  -3  663.40   79.12   1
   3  -1  -3  144.58   55.09   1
  -3   1   3  215.52   52.72   1
  -3  -1   3  667.92   88.21   1
  -3  -1   3   20.20   17.58   1
  -3   1   3   68.74   23.78   1
   3  -1  -3   72.30   24.56   1
   3   1  -3   32.35   21.15   1
  -3   1   3  258.97   57.16   1
   3  -1  -3  415.49   71.53   1
  -3   1   3  107.25   23.56   1
   3  -1  -3  148.58   25.30   1
  -3  -1   3  254.64   33.05   1
   3   1  -3  274.26   32.79   1
  -3  -1   2 1104.56   48.17   1
   3   1  -2 1028.01   47.89   1
   3   1  -2 1445.99  131.45   1
  -3   1   2 1186.59  108.42   1
   3  -1  -2 1465.85  127.57   1
  -3  -1   2 1191.53  137.68   1
  -3   1   2 1072.29   87.14   1
   3  -1  -2 1052.94   86.05   1
  -3  -1   2  812.11   77.24   1
   3   1  -2  758.34   76.78   1
  -3   1   2  945.93   52.52   1
   3  -1  -2  889.59   52.42   1
  -3   1   2 2368.93  129.23   1
   3  -1  -2  906.00   74.84   1
   3  -1  -2 1934.02  259.45   1
   3   1  -2 1347.89  165.78   1
  -3  -1   2 1116.63  143.51   1
  -3   1   2 1874.65  233.94   1
   3   1  -2 1172.88   91.80   1
  -3  -1   2 1043.52   82.98   1
  -3  -1   1    8.50   40.08   1
  -3   1   1   20.40   71.06   1
   3   1  -1   17.69   56.14   1
  -3  -1   1   68.59   38.78   1
  -3   1   1  178.13   57.49   1
   3   1  -1   87.38   43.15   1
   3  -1  -1   76.12   82.50   1
   3  -1  -1  124.06   29.24   1
  -3   1   1  179.30   28.27   1
  -3  -1   1   17.62   28.00   1
  -3   1   1   19.71   17.94   1
   3  -1  -1    3.50   15.22   1
   3   1  -1   19.31   23.28   1
   3   1  -1  150.93   29.59   1
  -3  -1   1  250.92   33.17   1
  -3  -1   1  168.41   91.23   1
   3   1  -1  373.05   82.43   1
   3  -1   0 3066.07  256.45   1
  -3   1   0 3633.55  272.14   1
  -3  -1   0 3996.20  170.56   1
  -3   1   0 4163.90  183.54   1
   3   1   0 3772.33  170.15   1
   3   1   0 3370.51  245.90   1
  -3  -1   0 3265.35  240.55   1
   3  -1   0 3633.70  195.56   1
  -3  -1   0 3803.28   83.42   1
   3   1   0 3607.13   79.34   1
  -3   1   0 3714.70  104.15   1
   3  -1   0 4066.67  108.78   1
   3   1   0 2289.31  151.96   1
  -3  -1   0 2167.47  153.85   1
  -3   1   0 3601.38  174.23   1
   3  -1   0 3378.81  165.45   1
   3   1   0 3674.42  202.04   1
  -3  -1   0 3704.33  204.30   1
   3  -1   1 5582.39  327.14   1
  -3  -1  -1 5374.95  191.75   1
  -3   1  -1 5355.86  189.34   1
   3   1   1 5886.65  196.00   1
   3   1   1 5767.51  243.53   1
  -3   1  -1 6110.58  125.08   1
   3  -1   1 5531.02  120.59   1
  -3  -1  -1 5544.59  305.31   1
   3   1   1 5460.11  307.62   1
  -3   1  -1 5761.61  341.11   1
   3   1   1 5470.34   92.04   1
  -3  -1  -1 5451.20   95.72   1
   3  -1   1 5152.51  208.17   1
  -3   1  -1 5318.37  216.41   1
  -3   1  -1 6770.27  274.93   1
   3  -1   1 6655.77  286.00   1
  -3   1  -2 2888.47   82.97   1
   3  -1   2 3512.42   91.03   1
  -3   1  -2 3669.86  214.03   1
   3  -1   2 3550.11  208.49   1
   3   1   2 2501.91  167.50   1
  -3   1  -2 3503.14  172.75   1
   3   1   2 3439.21   67.85   1
  -3  -1  -2 3222.60   71.53   1
  -3  -1  -2 2953.03  152.36   1
   3   1   2 3133.45  153.01   1
  -3   1  -2 3478.30  195.79   1
   3  -1   2 3405.33  201.16   1
   3   1   2 3202.40  242.68   1
  -3  -1  -2 3165.39  250.95   1
  -3   1  -2 2735.90  228.37   1
   3  -1   2 2696.25  223.78   1
  -3  -1  -3 6562.52  217.21   1
  -3   1  -3 7012.25  230.89   1
   3   1   3 6595.66  211.32   1
   3   1   3 5122.88  320.20   1
   3  -1   3 7461.77  369.23   1
  -3  -1  -3 4959.61  301.59   1
  -3   1  -3 6207.01  332.25   1
  -3   1  -3 5781.53  125.11   1
   3  -1   3 6588.08  126.30   1
   3  -1   3 6679.71  271.95   1
   3   1   3 5214.71  233.93   1
  -3  -1  -3 5705.10  243.11   1
  -3   1  -3 7290.79  283.99   1
   3   1   3 5986.59   80.62   1
  -3  -1  -3 5970.75   81.56   1
   3  -1   3 5304.27  257.09   1
   3  -1   4  909.61  111.27   1
  -3   1  -4  939.74  115.37   1
   3   1   4 1082.87  112.19   1
  -3  -1  -4 1284.39  113.25   1
   3  -1   4  689.33   52.25   1
  -3   1  -4  643.88   53.17   1
  -3   1  -4 1156.08  137.62   1
  -3  -1  -4 1326.78  124.53   1
   3   1   4  872.76   95.22   1
   3   1   4 1026.20   32.25   1
  -3  -1  -4 1044.76   33.55   1
  -3   1  -4  387.64  114.91   1
   3   1   4  572.45  110.64   1
  -3  -1  -4  576.91  110.24   1
   3  -1   5  105.61   63.47   1
  -3  -1  -5  115.21   13.75   1
   3  -1   5  702.39   97.43   1
  -3   1  -5  458.61   80.31   1
   3   1   5  348.50   75.85   1
  -3  -1  -5  258.23   64.88   1
  -3   1  -5   97.25   28.73   1
   3  -1   5   84.19   24.06   1
   3   1   5  188.38   62.95   1
  -3   1  -5  312.81   74.48   1
  -3  -1  -5  301.26   74.93   1
  -3  -1  -5   34.20   38.50   1
  -3   1  -5   59.54   56.62   1
   3   1   5   13.83   39.44   1
   3   1   5  327.27   20.88   1
  -3  -1  -6 1961.57  142.01   1
   3   1   6 1654.96  126.70   1
  -3   1  -6 2050.65  146.31   1
   3  -1   6 1804.88  137.23   1
  -3  -1  -6 2097.05   34.43   1
  -3  -1  -6 4108.75  222.57   1
  -3   1  -6 4596.64  229.69   1
   3   1   6 4913.17  219.97   1
  -3  -1  -6 1908.85  184.16   1
   3  -1   6 2182.59  200.28   1
  -3   1  -6 2320.23  207.79   1
   3  -1   7  187.92   72.03   1
  -3   1  -7  278.40   75.07   1
   3   1   7  290.34   56.97   1
  -3  -1  -7  432.63   69.59   1
  -3  -1  -7  376.58   15.13   1
   3   1   7  267.01  100.52   1
  -3  -1  -7  173.22   83.11   1
   3   1   7  558.77   78.90   1
  -3  -1  -7  552.92   78.47   1
   3  -1   7  463.38   74.91   1
  -3   1  -7  439.13   74.16   1
  -3   1  -7  744.32   97.40   1
   3  -1   7  415.92   71.67   1
  -3  -1  -8  508.39  126.14   1
   3   1   8  333.88  102.81   1
  -3   1  -8  281.30   81.39   1
   3  -1   8  362.85   90.16   1
   3   1   8  883.20  103.48   1
  -3  -1  -8  739.11   87.42   1
  -3  -1  -8  644.82  120.12   1
   3  -1   8  801.24  143.42   1
   3   1   8  768.91  129.50   1
  -3   1  -8  661.50  122.15   1
   3   1   8  247.74   11.44   1
   3  -1   8  590.00   83.91   1
  -3   1  -8  393.99   70.92   1
   3  -1   9 1221.71  216.06   1
   3   1   9 1447.49  200.92   1
  -3   1  -9 1184.09  192.95   1
  -3  -1  -9 1184.04  187.18   1
  -3  -1  -9  441.49   75.61   1
   3   1   9  433.14   79.29   1
  -3  -1  -9  174.38   74.00   1
  -3   1  -9  155.09   56.55   1
   3  -1   9  180.27   66.77   1
   3   1   9  184.31   83.71   1
   3  -1   9  333.47   59.39   1
  -3   1  -9  352.44   64.11   1
   3  -1  10   73.83   36.75   1
  -3  -1 -10  124.80   42.00   1
   3   1  10  137.26   58.96   1
  -3   1 -10  109.61   76.04   1
   3  -1  10   99.64   68.98   1
  -3  -1 -10  125.50   90.73   1
   3   1  10   39.94   50.56   1
  -3   1 -10  152.89   53.78   1
   3  -1  11  909.29  166.81   1
   3   1  11  687.33  170.71   1
  -3  -1 -11  678.93  159.87   1
  -3   1 -11  876.47  168.62   1
   3   1  11 1082.41  109.92   1
   3  -1  11 1029.98  105.49   1
  -3  -1 -11  962.45  107.80   1
  -3   1 -11 1033.75  103.55   1
   3   1  12   53.09   59.20   1
   3  -1  12   12.35   65.36   1
  -3   1 -12   21.27   55.60   1
  -3  -1 -12  225.49  103.40   1
  -3   1 -12  169.92   59.39   1
  -3  -1 -12   69.32   50.53   1
   3  -1  12  111.42   45.70   1
   3   1  13 1952.61   42.99   1
   3  -1  13 1500.42  222.31   1
   3   1  13 1419.89  238.44   1
  -3  -1 -13 1234.70  234.56   1
  -3   1 -13 1756.01  234.80   1
  -3   1 -13 2049.30  157.06   1
  -3  -1 -13 1962.43  151.85   1
   3   1  13 2409.76  167.27   1
   3  -1  13 2161.86  148.51   1
   3   1  14  158.88  108.12   1
  -3  -1 -14  115.77   64.29   1
  -3  -1 -14  465.50   26.27   1
   3   1  14  444.49   25.13   1
   3  -1  14  127.67   60.24   1
  -3   1 -14   37.17   53.08   1
   3   1  14  254.65   74.74   1
  -3  -1 -14  225.74   71.81   1
   3  -1  14  150.28   50.91   1
  -3   1 -14  257.77   63.42   1
  -3   1 -15    0.13   68.44   1
  -3  -1 -15    5.37   70.27   1
   3   1  15   98.83  101.97   1
   3   1  15   78.34   13.94   1
  -3  -1 -15  103.48   16.56   1
   3  -1  15   32.36   79.43   1
  -3   1 -15  153.81   54.57   1
   3   1  15  254.62   74.59   1
   3  -1  15  207.73   64.29   1
  -3  -1 -15  312.62   81.97   1
   3   1  16   94.64   14.89   1
  -3  -1 -16   89.55   13.96   1
   3   1  16  -20.60   99.73   1
  -3  -1 -16   51.94   86.32   1
   3  -1  16   10.01   52.70   1
  -3   1 -16   28.86   87.07   1
   3   1  16  127.23   60.56   1
  -3   1 -16  157.98   52.86   1
   3  -1  16   46.08   42.04   1
  -3  -1 -17   35.02   12.00   1
   3   1  17  103.75   16.09   1
   3  -1  17  -10.67   96.23   1
  -3   1 -17    8.23   68.06   1
  -3  -1 -17   33.61   82.31   1
   3   1  17   39.83   81.14   1
  -3  -1 -17   81.39   53.92   1
   3  -1  17  129.00   52.92   1
  -3   1 -17  257.74   69.28   1
   3   1  17   98.04   55.02   1
  -3  -1 -18   92.80   17.01   1
   3   1  18   86.38   16.71   1
  -3   1 -18   31.01   56.73   1
  -3  -1 -18   23.99   95.09   1
   3  -1  18   32.46   71.98   1
   3   1  18   48.79   80.08   1
   3  -1  18  111.82   41.48   1
   3   1  18  213.01   72.94   1
  -3   1 -18   52.01   35.98   1
  -3  -1 -18  110.50   60.94   1
   3   1  19   29.46   12.51   1
  -3  -1 -19   29.16   11.47   1
   3   1  19   91.33   77.64   1
  -3  -1 -19   -0.20   91.60   1
   3  -1  19    0.81   64.61   1
  -3   1 -19   18.21   93.01   1
  -3  -1 -19  101.00   49.10   1
   3  -1  19  167.37   53.92   1
   3   1  19  211.56   70.93   1
  -3   1 -19  149.93   65.52   1
   3   1  20   85.92   17.70   1
  -3  -1 -20  145.88   20.24   1
   3   1  20  -10.93   97.78   1
  -3  -1 -20   15.38   84.72   1
  -3   1 -20   44.65   87.46   1
   3  -1  20   24.00   59.94   1
   3   1  20  143.79   59.06   1
  -3   1 -20   74.76   51.65   1
   3  -1  20  122.60   53.64   1
  -3  -1 -20  155.53   76.18   1
   3   1  21   25.90   16.47   1
  -3  -1 -21   58.16   16.21   1
   3   1  21  -35.10  110.04   1
   3  -1  21   24.57   71.73   1
  -3   1 -21  -24.19   96.99   1
   3  -1  21   50.96   46.82   1
  -3   1 -21   41.64   56.88   1
  -3  -1 -21   41.89   47.45   1
   3   1  22   43.87   17.86   1
  -3  -1 -22   55.97   17.36   1
  -3   1 -22  -29.90   70.67   1
   3   1  22   97.77  109.44   1
   3  -1  22   61.82   80.89   1
   3  -1  22  -30.78   38.01   1
  -3   1 -22   13.49   41.75   1
  -3  -1 -22   53.19   65.85   1
   3   1  23   78.40   19.03   1
  -3  -1 -23  112.24   20.11   1
  -3   2  23   86.27   28.67   1
   3  -2 -23   50.27   22.33   1
  -3  -2  23    0.36   23.51   1
   3   2 -23   66.07   30.82   1
  -3   2  22   72.61   27.26   1
  -3  -2  22    7.53   19.92   1
   3   2 -22   39.89   20.70   1
   3  -2 -22   50.43   26.28   1
  -3   2  21   78.45   24.40   1
   3  -2 -21   29.47   21.50   1
  -3  -2  21   54.00   24.02   1
   3   2 -21   38.28   24.75   1
  -3   2  20   71.11   26.42   1
  -3  -2  20   84.14   28.21   1
   3   2 -20  111.11   33.46   1
   3  -2 -20   83.72   25.63   1
  -3   2  19  102.52   29.96   1
  -3  -2  19   42.25   21.94   1
   3   2 -19   41.97   25.46   1
   3  -2 -19   32.45   22.19   1
   3  -2 -18  115.03   33.76   1
  -3   2  18   98.63   29.04   1
   3   2 -18   96.38   32.89   1
  -3  -2  18  112.36   34.10   1
   3  -2 -17  983.05   70.92   1
  -3   2  17  925.57   68.96   1
  -3  -2  17 1016.79   79.73   1
   3   2 -17  972.40   73.83   1
  -3   2  16  563.49   60.31   1
   3  -2 -16  560.44   54.64   1
   3   2 -16  650.75   60.66   1
   3  -2 -15   56.88   27.48   1
  -3   2  15   98.86   32.67   1
  -3  -2  15  161.77   38.02   1
   3   2 -15  123.72   34.40   1
   3  -2 -14  140.95   35.72   1
  -3   2  14  192.26   39.36   1
   3   2 -14  234.20   43.89   1
  -3  -2  14  266.39   47.13   1
  -3   2  13 1311.74   79.30   1
   3  -2 -13 1193.99   71.74   1
   3  -2 -13 1364.41  119.22   1
   3   2 -13 1289.61   76.58   1
  -3   2  12  549.49   77.31   1
   3  -2 -12  673.97   86.68   1
   3  -2 -12  413.06   44.36   1
  -3  -2  12  240.44   63.74   1
   3   2 -12  230.33   51.12   1
   3   2 -12  307.55   41.87   1
  -3  -2  11   53.47   37.11   1
   3  -2 -11  158.01   41.06   1
  -3   2  11  176.82   42.41   1
   3  -2 -11   53.51   24.84   1
  -3  -2  11   82.78   24.83   1
  -3  -2  11    7.22   35.83   1
   3   2 -11   66.43   40.60   1
   3   2 -11  180.67   35.52   1
  -3  -2  11  208.09   36.01   1
   3  -2 -10  807.25   80.23   1
  -3   2  10  947.08   85.21   1
  -3  -2  10 1094.17   98.44   1
  -3  -2  10 1028.39   66.59   1
   3   2 -10  940.04   62.30   1
  -3   2  10  957.53   68.26   1
   3  -2 -10  988.12   64.65   1
  -3   2  10 1166.81   96.61   1
  -3  -2  10  972.40  100.95   1
   3   2 -10  728.29   91.71   1
   3   2 -10  773.62   57.86   1
  -3  -2  10  953.32   64.74   1
  -3  -2   9 1547.98  105.45   1
   3  -2  -9 1801.13  118.20   1
  -3   2   9 1593.62  111.44   1
   3   2  -9 1271.40   74.46   1
  -3  -2   9 1440.72   78.61   1
   3   2  -9 1501.06   74.46   1
  -3  -2   9 1653.44   81.25   1
  -3   2   9 1403.45   74.98   1
   3  -2  -9 1348.17   73.85   1
  -3  -2   9 1525.42  117.05   1
   3  -2  -9 1302.09   95.23   1
  -3   2   9 1255.55   94.41   1
   3   2  -9 1352.64  113.19   1
   3  -2  -8  210.02   58.07   1
  -3   2   8  140.33   48.92   1
   3  -2  -8  179.15   33.87   1
   3   2  -8   40.65   89.59   1
  -3  -2   8   35.28   67.49   1
  -3   2   8  486.81   64.79   1
   3   2  -8  205.58   50.25   1
   3  -2  -8  656.16   76.30   1
  -3  -2   8  196.53   43.67   1
  -3  -2   8  424.85   41.70   1
  -3   2   8  167.15   33.75   1
   3   2  -8  349.88   37.81   1
  -3  -2   8  446.30   45.03   1
   3   2  -8  320.87   39.70   1
  -3  -2   8  251.22   62.64   1
   3   2  -8  206.28   52.17   1
  -3   2   8   89.74   25.66   1
   3  -2  -8   47.69   23.50   1
  -3   2   7  287.79   40.99   1
   3  -2  -7  300.69   40.20   1
  -3   2   7  314.30   45.74   1
   3   2  -7  294.54   33.69   1
  -3  -2   7  237.71   30.09   1
   3  -2  -7 1106.04   81.46   1
   3  -2  -7 2690.16  167.01   1
  -3   2   7 2358.93  164.14   1
  -3   2   7  319.33   50.55   1
   3  -2  -7  322.83   56.84   1
  -3  -2   7  350.36   58.40   1
   3   2  -7  380.50   63.35   1
  -3  -2   7  443.64   44.82   1
   3   2  -7  394.15   43.09   1
  -3  -2   7  238.66   79.55   1
   3   2  -7  876.15  166.38   1
  -3  -2   7  277.20   62.26   1
   3   2  -7  235.41   49.98   1
   3  -2  -6 2701.55  102.15   1
  -3   2   6 2357.86   96.98   1
   3   2  -6 2215.86  143.51   1
  -3  -2   6 2365.38  140.35   1
  -3   2   6 3391.61  191.07   1
   3  -2  -6 3029.64  178.51   1
   3  -2  -6 2809.09  136.19   1
  -3  -2   6 2772.74  135.37   1
  -3   2   6 2625.54  134.57   1
   3   2  -6 2426.84  126.59   1
   3   2  -6 2358.03   87.27   1
  -3  -2   6 2236.94   83.65   1
   3  -2  -6 1626.94   94.50   1
  -3   2   6 2795.32  126.15   1
   3   2  -6 2068.49   89.76   1
  -3  -2   6 1925.88   88.68   1
  -3  -2   6 2263.67  250.35   1
   3   2  -6 2551.56  261.65   1
  -3   2   5  275.57   44.96   1
   3  -2  -5  352.89   45.30   1
  -3  -2   5  390.31   68.03   1
   3   2  -5  442.77   74.09   1
   3  -2  -5  499.68   87.19   1
  -3   2   5  304.87   66.01   1
  -3  -2   5  246.94   48.27   1
  -3   2   5  489.88   66.97   1
   3   2  -5  326.09   50.81   1
   3  -2  -5  371.56   61.53   1
  -3  -2   5  318.10   40.28   1
   3   2  -5  328.72   38.55   1
  -3   2   5  558.33   71.76   1
   3  -2  -5  321.15   54.32   1
  -3  -2   5 1065.41   71.61   1
   3   2  -5  841.12   57.43   1
   3  -2  -5  176.59  111.01   1
   3   2  -5 1449.58  201.23   1
  -3   2   5  174.97  136.19   1
   3  -2  -4 1221.94   71.98   1
  -3   2   4  993.33   65.92   1
   3   2  -4  832.87   95.02   1
  -3  -2   4  845.10  102.24   1
   3  -2  -4  613.25   55.91   1
  -3   2   4  631.91   59.09   1
   3   2  -4  563.09  126.40   1
  -3  -2   4  568.86  110.16   1
   3  -2  -4  545.69  143.27   1
  -3   2   4  294.56  117.10   1
  -3   2   4 1118.20  114.78   1
   3  -2  -4  879.04  100.05   1
   3   2  -4  575.86   59.92   1
  -3  -2   4  532.50   59.20   1
   3   2  -4  956.48   59.20   1
  -3  -2   4 1186.42   67.19   1
  -3   2   4 1470.26  109.14   1
   3  -2  -4 1234.79  103.94   1
   3   2  -4  747.47   75.30   1
  -3  -2   4  716.61   68.47   1
  -3  -2   3 6959.23  333.62   1
   3   2  -3 5294.48  313.33   1
  -3   2   3 5788.50  435.49   1
   3  -2  -3 5664.23  430.17   1
   3   2  -3 5452.82  190.83   1
  -3   2   3 5658.87  196.98   1
  -3  -2   3 6272.23  200.25   1
   3  -2  -3 5843.83  193.79   1
   3  -2  -3 6249.22  183.96   1
  -3   2   3 6071.93  183.72   1
  -3  -2   3 6049.90  249.47   1
   3   2  -3 6349.04  264.47   1
   3  -2  -3 5629.43  215.94   1
  -3   2   3 5857.03  220.39   1
  -3   2   3 6184.34  154.33   1
   3  -2  -3 6703.70  157.19   1
   3   2  -3 5947.65  194.87   1
  -3  -2   3 5867.92  193.51   1
   3   2  -3 5134.49  114.49   1
  -3  -2   3 5132.02  118.72   1
  -3  -2   2 3629.06  184.07   1
   3   2  -2 3676.68  180.38   1
  -3   2   2 3884.90  157.81   1
   3  -2  -2 3960.97  155.66   1
   3  -2  -2 4094.34  187.93   1
   3   2  -2 4218.83  217.99   1
  -3  -2   2 4120.72  213.98   1
   3  -2  -2 3622.44  152.67   1
  -3   2   2 3942.54  155.85   1
   3   2  -2 3585.72  147.82   1
  -3  -2   2 3985.11  156.33   1
   3   2  -2 3487.22   93.23   1
  -3  -2   2 3710.57   95.73   1
  -3  -2   2 3385.95  236.33   1
   3   2  -2 3272.78  240.98   1
   3  -2  -2 3914.58  342.80   1
  -3   2   2 4280.58  361.97   1
  -3   2   2 4235.82  123.37   1
   3  -2  -2 4698.57  130.00   1
   3  -2  -1 1037.40   61.50   1
  -3   2   1 1073.21   60.55   1
   3  -2  -1 1179.14  113.06   1
  -3  -2   1 1037.52   82.56   1
  -3   2   1 1354.57  106.88   1
   3   2  -1  901.77   79.55   1
   3  -2  -1 1238.44  102.29   1
   3   2  -1 1131.71  116.08   1
  -3  -2   1 1168.05  117.89   1
  -3  -2   1 1082.03   52.95   1
   3   2  -1  878.30   48.21   1
   3   2  -1  933.74  134.12   1
  -3  -2   1  916.04  129.85   1
  -3   2   1 1097.35   94.74   1
   3  -2  -1  853.16   76.63   1
  -3   2   1 1529.99  218.05   1
   3  -2  -1 1195.28  192.32   1
  -3   2   0 1583.56   76.30   1
   3  -2   0 1578.46   72.95   1
  -3   2   0 1708.42  116.20   1
   3  -2   0 1689.17  115.92   1
  -3  -2   0 1748.23   57.94   1
   3   2   0 1705.83   58.56   1
  -3  -2   0 1473.13  159.70   1
   3   2   0 1235.58  147.69   1
  -3  -2   0 1935.20  124.98   1
  -3   2   0 1925.82  137.04   1
   3   2   0 1593.69  119.81   1
   3  -2   0 1683.95  122.45   1
   3   2   0 1612.02  132.98   1
  -3  -2   0 1751.53  134.43   1
  -3   2   0 1690.61  212.65   1
   3  -2   0 1834.13  226.43   1
  -3   2   0 1668.85  134.77   1
   3  -2   0 1600.83  138.74   1
   3  -2   1  123.20   35.01   1
  -3  -2  -1  354.01   28.59   1
   3   2   1  683.80   37.71   1
   3  -2   1  161.13   86.23   1
  -3   2  -1  102.55   83.44   1
  -3  -2  -1  199.51   57.19   1
  -3   2  -1  197.41   67.12   1
   3  -2   1  211.26   83.93   1
   3   2   1  206.71   58.35   1
  -3  -2  -1   84.25   55.49   1
   3   2   1   54.76   50.10   1
   3   2   1  234.99   95.09   1
  -3   2  -1  609.34   96.85   1
   3  -2   1  226.28   91.05   1
  -3   2  -1  271.69   49.24   1
   3  -2   1  450.31   50.45   1
  -3   2  -1  575.93   52.56   1
  -3   2  -2  580.85   55.85   1
   3  -2   2  648.99   62.21   1
   3   2   2  250.72   77.21   1
  -3  -2  -2  207.28   60.65   1
   3  -2   2  491.79   88.33   1
  -3   2  -2  139.73   76.62   1
   3   2   2  481.94   85.04   1
  -3  -2  -2  186.56   21.80   1
   3   2   2  553.32   33.72   1
   3   2   2   66.82   57.66   1
  -3  -2  -2   77.86   64.74   1
  -3   2  -2   63.91   63.42   1
  -3   2  -2   71.62   36.47   1
   3  -2   2   59.88   32.71   1
  -3   2  -2  615.47  117.52   1
   3  -2   2  335.86   92.80   1
   3  -2   3  957.26  109.73   1
  -3   2  -3 1218.56  126.29   1
  -3  -2  -3  902.14   97.13   1
   3   2   3  965.18   98.20   1
  -3   2  -3  419.97  108.36   1
   3   2   3  354.45  100.38   1
  -3  -2  -3  271.77   88.97   1
   3  -2   3  522.18   70.00   1
  -3   2  -3  302.32   49.99   1
   3   2   3 3522.05  174.85   1
  -3  -2  -3 3742.27  189.12   1
  -3  -2  -3 1485.45   45.97   1
   3  -2   3  180.48   52.41   1
  -3   2  -3  192.70   63.38   1
  -3   2  -3 1012.68  126.33   1
   3  -2   3 1132.15  127.57   1
   3   2   4  197.91   57.62   1
   3  -2   4  118.42   67.82   1
  -3   2  -4  373.82   84.93   1
  -3  -2  -4   95.67   56.22   1
  -3   2  -4   88.38   42.98   1
   3  -2   4   94.02   33.51   1
  -3  -2  -4  159.10   52.93   1
  -3   2  -4  243.15   58.31   1
   3   2   4   75.65   56.29   1
  -3  -2  -4   43.50   38.69   1
   3  -2   4   27.42   31.45   1
  -3   2  -4   12.40   27.68   1
   3  -2   4   53.87   49.64   1
  -3   2  -4   73.30   52.23   1
   3  -2   5 1694.30  197.19   1
  -3   2  -5 1900.29  196.77   1
  -3   2  -5 2769.38  158.88   1
   3   2   5 2267.69  134.62   1
  -3  -2  -5 2514.19  138.45   1
  -3  -2  -5 1354.52  171.83   1
   3   2   5 1122.42  157.47   1
   3   2   5 2128.07  141.61   1
  -3   2  -5 2327.67  168.29   1
   3  -2   5 2301.55  159.71   1
  -3  -2  -5 1946.73  135.04   1
   3  -2   6  680.61  127.30   1
  -3   2  -6  729.66  126.02   1
   3   2   6 1402.46  122.83   1
  -3  -2  -6 1511.84  127.54   1
  -3   2  -6 1422.22  141.79   1
   3   2   6  526.39  129.07   1
  -3  -2  -6  637.17  137.29   1
   3   2   6  852.26   92.48   1
  -3  -2  -6  818.06   87.88   1
  -3   2  -6  792.01  103.64   1
   3  -2   6  936.17  107.55   1
   3  -2   7   83.99   60.49   1
   3   2   7   74.92   56.34   1
  -3   2  -7   40.31   37.21   1
  -3  -2  -7  112.66   60.65   1
  -3   2  -7   79.59   46.86   1
  -3  -2  -7   72.92   65.55   1
  -3   2  -7  129.05   61.48   1
   3  -2   7   41.98   55.42   1
  -3  -2  -7  -19.97   54.94   1
   3   2   7  207.01   57.87   1
  -3   2  -8  570.31  120.25   1
   3  -2   8  540.17  118.26   1
  -3  -2  -8 1462.89  152.43   1
   3   2   8 1719.43  179.57   1
  -3   2  -8 1687.12  167.93   1
   3   2   8 1134.20  109.54   1
  -3  -2  -8 1251.51  116.07   1
   3  -2   8  627.77   96.42   1
  -3   2  -8 1132.97  122.56   1
  -3  -2  -8  579.71  143.35   1
   3   2   8  483.27  117.87   1
   3   2   9 2204.22  271.88   1
  -3   2  -9 2471.25  279.89   1
  -3  -2  -9 2052.72  234.04   1
  -3   2  -9 1532.80  131.61   1
   3  -2   9 1881.53  136.38   1
   3  -2   9 1268.67  160.12   1
  -3   2  -9 1756.70  176.81   1
  -3  -2  -9 2224.35  263.39   1
   3   2   9 1731.10  243.18   1
  -3  -2  -9 3167.74  179.71   1
   3   2   9 3501.80  186.77   1
   3  -2  10  143.46   69.63   1
   3   2  10   82.46   58.78   1
  -3   2 -10  151.11   65.65   1
   3   2  10  260.86   60.57   1
  -3  -2 -10  129.47    9.09   1
  -3  -2 -10  169.74   77.31   1
   3   2  10  186.33   15.22   1
  -3   2 -10  232.87   53.44   1
  -3  -2 -11 1931.62   35.07   1
   3   2  11 1487.14   34.85   1
   3   2  11 2199.45  160.44   1
  -3  -2 -11 2319.67  157.35   1
   3  -2  11 2019.28  141.86   1
  -3   2 -11 2487.96  162.05   1
  -3   2 -11 1233.66  193.64   1
   3   2  11 1539.98  255.34   1
  -3  -2 -11 1759.37  264.44   1
   3  -2  11 1533.94  186.90   1
   3  -2  12  507.36   79.89   1
   3   2  12  683.23  108.40   1
  -3  -2 -12  624.54   97.12   1
  -3   2 -12  635.75   88.38   1
  -3   2 -12  447.00  113.36   1
   3  -2  12  518.74  122.76   1
   3   2  12  330.39  151.24   1
  -3  -2 -12  274.45  135.76   1
  -3  -2 -12  453.36   19.27   1
   3   2  12  441.47   20.99   1
   3  -2  13  294.95   90.78   1
  -3   2 -13  350.12  103.29   1
  -3  -2 -13  367.36   74.93   1
   3  -2  13  455.68   75.92   1
  -3   2 -13  462.89   87.18   1
  -3  -2 -13  200.59   96.82   1
   3   2  13  177.65  112.48   1
   3   2  13  348.71   19.59   1
  -3  -2 -13  372.40   18.77   1
   3  -2  14   26.44   76.24   1
  -3   2 -14    7.46   56.04   1
  -3  -2 -14  181.61   69.92   1
   3   2  14   36.48   43.10   1
   3  -2  14   90.29   35.43   1
  -3   2 -14    5.42   39.60   1
  -3  -2 -14   76.48  107.36   1
   3   2  14  103.84   92.44   1
   3   2  14   38.30    9.74   1
  -3  -2 -14  100.08   13.62   1
   3   2  15  366.19  128.41   1
  -3  -2 -15   75.91   81.98   1
  -3   2 -15  206.49   90.45   1
   3  -2  15  295.09  108.52   1
   3   2  15  428.90   94.82   1
  -3  -2 -15  313.65   75.55   1
   3  -2  15  373.38   66.20   1
  -3   2 -15  321.40   73.38   1
  -3  -2 -15  311.81   21.03   1
   3   2  15  243.96   17.61   1
   3   2  16  100.10   82.16   1
  -3  -2 -16   17.88   77.04   1
  -3   2 -16   69.46   79.60   1
   3  -2  16   69.58   69.48   1
  -3  -2 -16  123.11   15.28   1
   3   2  16  154.76   16.56   1
  -3  -2 -16  252.98   68.75   1
  -3   2 -16  298.29   69.85   1
   3  -2  16  308.23   65.12   1
   3   2  16   69.02   52.35   1
  -3  -2 -17  178.45  151.46   1
  -3   2 -17  351.65  117.98   1
   3  -2  17  343.13  116.98   1
   3   2  17  498.01  143.87   1
   3   2  17  456.13   28.01   1
  -3  -2 -17  391.44   25.32   1
  -3  -2 -17  353.29   85.38   1
   3   2  17  654.90  111.23   1
   3  -2  17  472.79   73.78   1
  -3   2 -17  613.80   89.32   1
   3  -2  18   45.24   57.85   1
   3   2  18   53.00   80.09   1
  -3   2 -18   23.20   58.49   1
  -3  -2 -18   36.15   88.74   1
   3   2  18   79.77   16.20   1
  -3  -2 -18   92.64   16.80   1
   3   2  18  282.89   80.58   1
  -3  -2 -18  323.85   91.54   1
  -3   2 -18  115.18   52.21   1
   3  -2  18   64.43   38.54   1
   3   2  19   96.05  112.94   1
   3  -2  19   85.92   78.69   1
  -3   2 -19  -39.92   67.82   1
   3   2  19  114.15   17.98   1
  -3  -2 -19   65.56   14.06   1
   3   2  19  196.49   74.00   1
  -3   2 -19  132.27   55.06   1
  -3  -2 -19  118.62   69.05   1
   3  -2  19  151.43   56.97   1
   3   2  20    3.92   80.07   1
   3  -2  20    8.77   65.86   1
  -3   2 -20  -14.26   67.78   1
  -3  -2 -20   45.85   15.28   1
   3   2  20   49.60   13.61   1
  -3   2 -20   66.26   43.36   1
   3  -2  20   22.41   37.95   1
  -3  -2 -20   20.09   45.61   1
   3  -2  21   56.04   88.73   1
  -3   2 -21   37.86   72.18   1
  -3  -2 -21   41.12   13.95   1
   3   2  21   48.63   15.77   1
  -3   2 -21  138.68   57.20   1
   3  -2  21  115.65   50.39   1
   3  -2  22  100.78  100.86   1
  -3   2 -22   54.46  105.09   1
  -3   2 -22  180.99   51.82   1
   3  -2  22   14.44   38.80   1
  -3  -2 -22   69.61   14.73   1
   3   2  22   51.70   15.99   1
  -3  -2 -23  118.42   19.62   1
   3   2  23  102.04   19.00   1
   3   3 -23   76.48   30.09   1
  -3  -3  23    0.02   19.76   1
  -3   3  23   20.87   19.84   1
   3  -3 -23   14.75   21.56   1
   3   3 -22   83.90   31.04   1
  -3  -3  22  115.58   33.94   1
  -3   3  22    6.67   16.81   1
   3  -3 -22   17.06   18.37   1
   3  -3 -21   64.81   24.93   1
  -3   3  21  115.35   30.38   1
   3   3 -21  168.65   36.40   1
  -3  -3  21  192.40   36.72   1
  -3   3  20   89.36   28.15   1
   3  -3 -20  102.36   29.05   1
   3   3 -20   94.43   30.33   1
  -3  -3  20  119.32   33.92   1
  -3   3  19  100.72   30.77   1
   3  -3 -19   98.98   28.60   1
   3   3 -19  113.15   32.05   1
  -3  -3  19  130.97   33.63   1
  -3   3  18  138.90   37.39   1
   3  -3 -18  188.41   37.22   1
   3   3 -18  173.58   41.38   1
  -3  -3  18  174.49   38.02   1
   3  -3 -17  571.54   57.19   1
  -3   3  17  457.39   57.48   1
   3   3 -17  558.05   62.71   1
  -3  -3  17  552.80   61.25   1
   3  -3 -16 1255.19   89.86   1
  -3   3  16 1167.82   86.91   1
   3   3 -16 1407.03   89.88   1
  -3  -3  16 1390.48   89.12   1
   3  -3 -15 2647.23  121.61   1
  -3   3  15 2421.34  117.11   1
  -3  -3  15 2487.62  114.03   1
   3   3 -15 2486.42  114.53   1
  -3   3  14  126.45   36.60   1
   3  -3 -14  106.86   38.13   1
  -3  -3  14  174.88   40.23   1
   3   3 -14  118.42   37.61   1
   3  -3 -13  509.89   75.34   1
  -3   3  13  602.19   84.38   1
  -3   3  13  403.88   54.46   1
   3  -3 -13  359.03   50.69   1
  -3  -3  13  335.19   66.48   1
   3   3 -13  188.40   58.47   1
   3   3 -13  456.11   53.42   1
   3  -3 -12 1413.96  120.49   1
  -3   3  12 1532.19  117.80   1
   3  -3 -12 1335.96   80.66   1
   3   3 -12 1346.22  120.67   1
  -3  -3  12 1058.50  116.87   1
   3   3 -12 1472.62   82.38   1
   3  -3 -11  515.58   68.62   1
  -3   3  11  554.38   69.10   1
   3   3 -11  897.79   94.39   1
  -3  -3  11  863.02   64.57   1
   3   3 -11  800.44   61.46   1
   3  -3 -11  544.68   53.64   1
   3   3 -11  698.72   55.98   1
  -3  -3  11  639.94   82.48   1
   3   3 -11  612.02   80.05   1
  -3  -3  11  904.74   63.93   1
   3  -3 -10  363.68   53.23   1
  -3   3  10  322.05   53.38   1
   3   3 -10  661.88   78.73   1
  -3  -3  10  413.62   40.09   1
   3   3 -10  384.12   37.92   1
  -3  -3  10  579.61   51.75   1
   3   3 -10  502.37   53.48   1
   3  -3 -10  534.84   52.70   1
  -3   3  10  659.47   64.33   1
  -3   3  10  332.88   54.17   1
  -3  -3  10  334.91   73.01   1
   3   3 -10  436.96   71.37   1
   3  -3  -9  359.41   56.69   1
  -3   3   9  427.05   57.65   1
   3   3  -9  119.14   78.46   1
  -3  -3   9  175.54   97.55   1
   3   3  -9  356.01   54.64   1
  -3  -3   9  403.52   63.19   1
   3  -3  -9  419.48   60.76   1
  -3   3   9  389.80   59.08   1
  -3  -3   9  335.32   34.94   1
   3   3  -9  296.22   31.91   1
  -3  -3   9  498.42   49.76   1
   3   3  -9  600.66   54.63   1
  -3  -3   9  428.75   67.39   1
   3   3  -9  609.46   75.87   1
  -3   3   9  305.10   52.04   1
   3  -3  -9  376.36   49.70   1
   3  -3  -8   43.73   20.91   1
  -3   3   8   47.60   25.60   1
   3   3  -8  126.07   92.54   1
  -3  -3   8   49.14   61.63   1
  -3  -3   8   47.40   29.92   1
   3   3  -8  129.17   40.12   1
   3  -3  -8  639.74   76.45   1
  -3   3   8  442.92   65.94   1
   3   3  -8  529.33   44.70   1
  -3  -3   8   79.01   19.67   1
  -3  -3   8  279.04   37.05   1
   3   3  -8  211.94   33.66   1
   3   3  -8  164.64   44.47   1
  -3  -3   8  169.25   44.56   1
   3  -3  -8  264.85   47.69   1
  -3   3   8  192.23   36.90   1
  -3   3   7  199.01   39.73   1
   3  -3  -7  294.50   41.53   1
  -3   3   7  148.52   32.47   1
  -3  -3   7    5.25   10.55   1
   3  -3  -7   41.82   19.66   1
   3   3  -7   10.38   12.07   1
  -3   3   7  212.72   48.15   1
   3  -3  -7  172.31   63.12   1
  -3  -3   7  512.32   68.74   1
   3   3  -7  394.11   62.34   1
  -3  -3   7  120.45   29.02   1
   3   3  -7  116.06   32.04   1
   3   3  -7  155.71   79.34   1
  -3  -3   7  120.92   92.75   1
  -3  -3   7   47.92   38.59   1
   3   3  -7   44.23   38.26   1
  -3   3   6  658.05   62.26   1
   3  -3  -6 1335.79   81.05   1
  -3  -3   6 1511.57  115.33   1
   3   3  -6  707.59   77.91   1
   3  -3  -6  893.23   77.08   1
  -3   3   6  737.28   69.74   1
  -3   3   6 1107.66  120.22   1
   3  -3  -6 1127.36  119.52   1
   3  -3  -6 1149.87   94.19   1
  -3   3   6 1261.32   99.18   1
   3   3  -6 1341.57   99.07   1
  -3  -3   6 1427.90  109.26   1
   3   3  -6  804.72   53.70   1
  -3  -3   6  744.23   55.88   1
  -3  -3   6  834.78   55.94   1
   3   3  -6  776.61   58.89   1
  -3  -3   6  964.38  155.60   1
  -3   3   5  800.12   63.48   1
   3  -3  -5  826.90   66.48   1
  -3  -3   5  703.82   87.80   1
   3   3  -5  673.55   78.67   1
  -3   3   5  659.00   65.27   1
   3  -3  -5  625.14   60.41   1
  -3   3   5  826.51  104.03   1
   3  -3  -5  747.49   87.77   1
   3   3  -5 1210.31   91.01   1
   3  -3  -5  962.91   90.05   1
  -3  -3   5 1253.66   98.19   1
  -3   3   5  909.25   87.19   1
   3   3  -5  729.20   56.51   1
  -3  -3   5  702.35   57.97   1
  -3  -3   5 1032.94  146.17   1
   3   3  -5  840.68  130.94   1
   3   3  -5 1017.08   71.65   1
  -3  -3   5  944.60   73.85   1
   3  -3  -4  356.98   54.04   1
  -3   3   4   73.71   27.03   1
   3   3  -4  216.50   72.34   1
  -3   3   4  285.25  134.58   1
   3  -3  -4  624.99  171.13   1
  -3  -3   4  134.10   59.98   1
  -3   3   4  481.16   85.63   1
   3  -3  -4  215.98   89.48   1
  -3  -3   4 1246.95  122.75   1
[truncated: 979,244 more chars]
